# Supplementary material for: PRPF8-associated retinitis pigmentosa variant induces human neural retina-autonomous photoreceptor defects
Source: Sci Rep. 2026 Feb 23;16:10264. doi: 10.1038/s41598-026-40376-y (PMC13031808; doi:10.1038/s41598-026-40376-y)
Supplement: Supplementary file 3 — Supplementary Information 3. [file 41598_2026_40376_MOESM3_ESM.xlsx]

## Sheet: diff_expr.
differentially expressed genes in PRPF8-Y2334N retinal organoids (FDR < 0.05 and fold change expression ≥ 2)
	symbol		start	end	length	logFC	pvalue	gen.fdr
ENSG00000185985	SLITRK2	X:145817829-145829856	145817829	145829856	12028	1.67475	7.40246e-93	1.33555e-88
ENSG00000169836	TACR3	4:103586031-103719985	103586031	103719985	133955	1.00954	2.00827e-15	1.20777e-11
ENSG00000232824	PRR13P1	1:198197779-198198186	198197779	198198186	408	1.68193	2.23224e-06	0.00191781
ENSG00000237243	CREB3L2-AS1	7:137953348-137957966	137953348	137957966	4619	1.12627	1.00263e-05	0.00646052
ENSG00000286775	AL355526.2	1:218046943-218049221	218046943	218049221	2279	1.10102	3.47165e-05	0.0169285

## Sheet: total
	symbol	gene_coordinates	start	end	length	logFC	pvalue	gen.fdr
ENSG00000185985	SLITRK2	X:145817829-145829856	145817829	145829856	12028	1.67475	7.40246e-93	1.33555e-88
ENSG00000064313	TAF2	8:119730774-119832841	119730774	119832841	102068	0.728997	1.50962e-17	1.36183e-13
ENSG00000169836	TACR3	4:103586031-103719985	103586031	103719985	133955	1.00954	2.00827e-15	1.20777e-11
ENSG00000152454	ZNF256	19:57940833-57947706	57940833	57947706	6874	0.974671	6.91213e-12	3.11772e-08
ENSG00000171223	JUNB	19:12791486-12793315	12791486	12793315	1830	-0.72167	1.96745e-10	7.09935e-07
ENSG00000136235	GPNMB	7:23235967-23275108	23235967	23275108	39142	-0.851954	2.55174e-10	7.67307e-07
ENSG00000148926	ADM	11:10305073-10307397	10305073	10307397	2325	-0.971562	1.59245e-09	4.10441e-06
ENSG00000132718	SYT11	1:155859567-155885199	155859567	155885199	25633	0.549394	2.13596e-09	4.81711e-06
ENSG00000231806	PCAT7	9:94555054-94603990	94555054	94603990	48937	0.501126	6.77012e-09	1.35718e-05
ENSG00000287569	AL078587.2	20:26009792-26011243	26009792	26011243	1452	-0.967794	2.2079e-08	3.9835e-05
ENSG00000171757	LRRC34	3:169793003-169812986	169793003	169812986	19984	0.543322	4.10268e-08	6.72915e-05
ENSG00000182704	TSKU	11:76782251-76798153	76782251	76798153	15903	-0.556366	2.6794e-07	0.000402847
ENSG00000198093	ZNF649	19:51889235-51905040	51889235	51905040	15806	0.511925	4.46551e-07	0.000590348
ENSG00000256006	AC084117.1	11:18405609-18406731	18405609	18406731	1123	-1.4151	4.58091e-07	0.000590348
ENSG00000245552	AP000787.1	11:95150539-95234391	95150539	95234391	83853	0.4369	5.90441e-07	0.000710182
ENSG00000130203	APOE	19:44905791-44909393	44905791	44909393	3603	-0.52206	9.03911e-07	0.00101927
ENSG00000077152	UBE2T	1:202331657-202341980	202331657	202341980	10324	0.835922	1.25398e-06	0.00113121
ENSG00000179542	SLITRK4	X:143622790-143636101	143622790	143636101	13312	0.547488	1.14727e-06	0.00113121
ENSG00000113248	PCDHB15	5:141245395-141249365	141245395	141249365	3971	0.438928	1.22042e-06	0.00113121
ENSG00000283958	MIR1248	3:186786672-186786777	186786672	186786777	106	-0.860854	1.2523e-06	0.00113121
ENSG00000232824	PRR13P1	1:198197779-198198186	198197779	198198186	408	1.68193	2.23224e-06	0.00191781
ENSG00000162413	KLHL21	1:6590724-6614607	6590724	6614607	23884	-0.404041	5.8613e-06	0.0046507
ENSG00000211445	GPX3	5:151020438-151028992	151020438	151028992	8555	-0.435814	5.92873e-06	0.0046507
ENSG00000268095	ZNF649-AS1	19:51888025-51900463	51888025	51900463	12439	0.682621	7.97247e-06	0.00586297
ENSG00000167637	ZNF283	19:43827321-43852017	43827321	43852017	24697	0.474122	8.12406e-06	0.00586297
ENSG00000171189	GRIK1	21:29536933-29940033	29536933	29940033	403101	0.395189	8.56645e-06	0.00594446
ENSG00000237243	CREB3L2-AS1	7:137953348-137957966	137953348	137957966	4619	1.12627	1.00263e-05	0.00646052
ENSG00000137331	IER3	6:30743199-30744548	30743199	30744548	1350	-0.915118	9.85102e-06	0.00646052
ENSG00000161011	SQSTM1	5:179806398-179838078	179806398	179838078	31681	-0.319447	1.11855e-05	0.0069589
ENSG00000099194	SCD	10:100347233-100364826	100347233	100364826	17594	-0.421404	1.37231e-05	0.00825307
ENSG00000116729	WLS	1:68098473-68233120	68098473	68233120	134648	-0.963746	1.43798e-05	0.00836904
ENSG00000235945	AC002543.1	7:116873454-116876376	116873454	116876376	2923	-0.650144	1.67253e-05	0.00920873
ENSG00000221420	SNORA81	3:186786675-186786852	186786675	186786852	178	-0.687858	1.68434e-05	0.00920873
ENSG00000223953	C1QTNF5	11:119338942-119340940	119338942	119340940	1999	-0.8292	1.79311e-05	0.00951509
ENSG00000180881	CAPS2	12:75275979-75390928	75275979	75390928	114950	0.364361	2.20375e-05	0.0110445
ENSG00000268366	AC010271.1	19:40443436-40444087	40443436	40444087	652	-1.26327	2.14282e-05	0.0110445
ENSG00000286775	AL355526.2	1:218046943-218049221	218046943	218049221	2279	1.10102	3.47165e-05	0.0169285
ENSG00000272674	PCDHB16	5:141181399-141186399	141181399	141186399	5001	0.411311	3.82837e-05	0.0181767
ENSG00000226756	AC007365.1	2:64644612-64646698	64644612	64646698	2087	-1.07737	4.30079e-05	0.0198961
ENSG00000038427	VCAN	5:83471618-83582303	83471618	83582303	110686	0.276994	4.6353e-05	0.0209075
ENSG00000231622	RPS29P7	1:65154480-65154650	65154480	65154650	171	-1.47485	6.16859e-05	0.0271448
ENSG00000130957	FBP2	9:94558720-94593824	94558720	94593824	35105	0.53717	7.42e-05	0.031133
ENSG00000168003	SLC3A2	11:62856102-62888875	62856102	62888875	32774	-0.328859	7.28766e-05	0.031133
ENSG00000284010	MIR675	11:1996759-1996831	1996759	1996831	73	-0.943311	9.5596e-05	0.0391987
ENSG00000285303	AC004381.4	16:20720994-20722281	20720994	20722281	1288	0.866634	0.000110379	0.0440057
ENSG00000168672	LRATD2	8:126552443-126558478	126552443	126558478	6036	-0.306301	0.000113226	0.0440057
ENSG00000134107	BHLHE40	3:4979437-4985323	4979437	4985323	5887	-0.53894	0.000114636	0.0440057
ENSG00000252546	RNA5SP466	19:12070164-12070271	12070164	12070271	108	-1.64066	0.000122033	0.0458692
ENSG00000270640	AC104695.3	2:28396815-28397110	28396815	28397110	296	-1.41524	0.000130828	0.0481714
ENSG00000278475	AC009464.1	12:45789189-45789657	45789189	45789657	469	0.90587	0.000138899	0.0501205
ENSG00000172216	CEBPB	20:50190830-50192668	50190830	50192668	1839	-0.610834	0.000149009	0.0527141
ENSG00000283399	AC004381.3	16:20711473-20732990	20711473	20732990	21518	0.732464	0.00016813	0.058186
ENSG00000005187	ACSM3	16:20610243-20797581	20610243	20797581	187339	0.529602	0.000178408	0.058186
ENSG00000147180	ZNF711	X:85243991-85273362	85243991	85273362	29372	0.265715	0.000176685	0.058186
ENSG00000182621	PLCB1	20:8077251-8968360	8077251	8968360	891110	0.246449	0.000180602	0.058186
ENSG00000277986	AC073476.3	2:231711525-231711647	231711525	231711647	123	-0.879459	0.000179685	0.058186
ENSG00000236004	AL139156.3	1:52189916-52190309	52189916	52190309	394	1.33617	0.000246398	0.0779914
ENSG00000224255	PDCL3P6	1:52179848-52180553	52179848	52180553	706	0.806067	0.000252315	0.0784873
ENSG00000199202	RNA5SP289	9:95905005-95905141	95905005	95905141	137	1.10376	0.000270955	0.0794945
ENSG00000166415	WDR72	15:53513741-53762878	53513741	53762878	249138	0.404725	0.000273177	0.0794945
ENSG00000175497	DPP10	2:114442299-115845780	114442299	115845780	1403482	0.314915	0.000269933	0.0794945
ENSG00000169116	PARM1	4:74933095-75050115	74933095	75050115	117021	-0.448745	0.000269617	0.0794945
ENSG00000250644	AC068580.4	11:1734821-1763954	1734821	1763954	29134	-0.310378	0.000298268	0.0854183
ENSG00000169684	CHRNA5	15:78565520-78595269	78565520	78595269	29750	0.363165	0.000328483	0.0926013
ENSG00000249020	SNORA58	3:131479097-131479233	131479097	131479233	137	1.17707	0.000356774	0.0990294
ENSG00000134245	WNT2B	1:112466541-112530165	112466541	112530165	63625	-0.46145	0.000376159	0.102828
ENSG00000117984	CTSD	11:1752755-1764573	1752755	1764573	11819	-0.284439	0.000387769	0.10442
ENSG00000100532	CGRRF1	14:54509812-54539292	54509812	54539292	29481	0.362828	0.000406862	0.10795
ENSG00000158270	COLEC12	18:316737-500722	316737	500722	183986	-0.33403	0.000422805	0.110554
ENSG00000051108	HERPUD1	16:56932142-56944864	56932142	56944864	12723	-0.299289	0.000447939	0.11389
ENSG00000257953	AC083805.2	12:57837092-57842745	57837092	57842745	5654	-0.625772	0.000448188	0.11389
ENSG00000178568	ERBB4	2:211375717-212538841	211375717	212538841	1163125	0.300456	0.000475768	0.115839
ENSG00000164574	GALNT10	5:154190730-154420984	154190730	154420984	230255	-0.292009	0.000496295	0.115839
ENSG00000158258	CLSTN2	3:139935185-140577397	139935185	140577397	642213	-0.319366	0.000487743	0.115839
ENSG00000249252	C1QTNF7-AS1	4:15004942-15427914	15004942	15427914	422973	-0.484431	0.000477235	0.115839
ENSG00000244456	SPECC1P2	17:20956682-20958404	20956682	20958404	1723	-0.513937	0.000507219	0.115839
ENSG00000231081	AL078587.1	20:26008791-26010531	26008791	26010531	1741	-0.804545	0.000472968	0.115839
ENSG00000250090	AL390198.2	20:25835985-25836832	25835985	25836832	848	-1.04823	0.000500834	0.115839
ENSG00000258448	AL442663.2	14:73068108-73068618	73068108	73068618	511	-1.14802	0.000488359	0.115839
ENSG00000198553	KCNRG	13:50015254-50020922	50015254	50020922	5669	0.373301	0.000526629	0.118768
ENSG00000274578	AC006249.1	18:28146233-28146703	28146233	28146703	471	0.410205	0.000543642	0.119443
ENSG00000111602	TIMELESS	12:56416363-56449426	56416363	56449426	33064	0.346628	0.000546644	0.119443
ENSG00000149925	ALDOA	16:30064164-30070457	30064164	30070457	6294	-0.331207	0.000556103	0.119443
ENSG00000196981	WDR5B	3:122411846-122416062	122411846	122416062	4217	-0.347828	0.000555647	0.119443
ENSG00000164418	GRIK2	6:101181257-102070083	101181257	102070083	888827	0.329695	0.000573393	0.120292
ENSG00000207280	SNORD20	2:231456444-231456523	231456444	231456523	80	-1.08967	0.000566824	0.120292
ENSG00000227278	AL603839.1	1:40514461-40515057	40514461	40515057	597	0.886503	0.000630992	0.125103
ENSG00000239767	AC108733.1	3:86258936-86267424	86258936	86267424	8489	0.46339	0.000621554	0.125103
ENSG00000151789	ZNF385D	3:21412218-22373321	21412218	22373321	961104	0.245119	0.000627283	0.125103
ENSG00000151490	PTPRO	12:15322257-15602175	15322257	15602175	279919	0.244027	0.000609333	0.125103
ENSG00000202400	SNORD82	2:231460371-231460440	231460371	231460440	70	-1.28884	0.000624526	0.125103
ENSG00000123095	BHLHE41	12:26120030-26125037	26120030	26125037	5008	-0.377087	0.000648999	0.127274
ENSG00000286108	AL359916.1	20:2107900-2109991	2107900	2109991	2092	-0.622007	0.000693474	0.134534
ENSG00000235027	AC068580.3	11:1760348-1762486	1760348	1762486	2139	-0.369146	0.000703578	0.135042
ENSG00000272273	IER3-AS1	6:30742929-30743592	30742929	30743592	664	-0.681169	0.000713018	0.135413
ENSG00000112715	VEGFA	6:43770184-43786487	43770184	43786487	16304	-0.373313	0.000749788	0.140913
ENSG00000095739	BAMBI	10:28677510-28682932	28677510	28682932	5423	-0.339246	0.000775912	0.143154
ENSG00000258687	AL358334.1	14:50848122-50865659	50848122	50865659	17538	-1.25661	0.000777577	0.143154
ENSG00000237001	WASF3-AS1	13:26606544-26641793	26606544	26641793	35250	0.464496	0.000803	0.146053
ENSG00000140839	CLEC18B	16:74408270-74421953	74408270	74421953	13684	0.440223	0.000809518	0.146053
ENSG00000274840	AC132807.2	3:18013226-18041603	18013226	18041603	28378	0.51732	0.000862748	0.153641
ENSG00000186951	PPARA	22:46150521-46243756	46150521	46243756	93236	-0.302769	0.000869864	0.153641
ENSG00000095596	CYP26A1	10:93073475-93077885	93073475	93077885	4411	-0.32676	0.000877119	0.153641
ENSG00000100557	CCDC198	14:57469300-57493867	57469300	57493867	24568	0.567236	0.00091828	0.155899
ENSG00000270096	AC078795.2	3:169794962-169796213	169794962	169796213	1252	0.481026	0.000920478	0.155899
ENSG00000104267	CA2	8:85463968-85481493	85463968	85481493	17526	-0.290162	0.000933161	0.155899
ENSG00000255513	AC005363.1	16:1963745-1964095	1963745	1964095	351	-0.85017	0.000933219	0.155899
ENSG00000212989	AC124293.1	8:72429620-72430112	72429620	72430112	493	-0.87224	0.000916308	0.155899
ENSG00000285043	AC093512.2	16:30053090-30070420	30053090	30070420	17331	-0.322877	0.0009563	0.15829
ENSG00000266228	MIR3611	10:35079598-35079680	35079598	35079680	83	1.34348	0.00096715	0.15863
ENSG00000108828	VAT1	17:43014607-43025123	43014607	43025123	10517	-0.313234	0.000986152	0.16029
ENSG00000228623	ZNF883	9:112957722-113012227	112957722	113012227	54506	0.275683	0.00100386	0.161711
ENSG00000148948	LRRC4C	11:40114203-41459773	40114203	41459773	1345571	-0.340963	0.00101911	0.162714
ENSG00000107614	TRDMT1	10:17137336-17202054	17137336	17202054	64719	0.220613	0.0010581	0.167458
ENSG00000125968	ID1	20:31605283-31606515	31605283	31606515	1233	-0.505589	0.00110148	0.172807
ENSG00000285447	ZNF883	9:112997120-113050043	112997120	113050043	52924	0.302979	0.00114527	0.178129
ENSG00000204386	NEU1	6:31857659-31862822	31857659	31862822	5164	-0.29232	0.0011558	0.178231
ENSG00000121316	PLBD1	12:14503661-14567883	14503661	14567883	64223	-0.440166	0.00132046	0.201896
ENSG00000225118	AL392103.1	10:92878092-92878289	92878092	92878289	198	1.51966	0.00136958	0.205646
ENSG00000258445	AL132777.1	14:60779978-60780595	60779978	60780595	618	0.600853	0.00140181	0.205646
ENSG00000166340	TPP1	11:6612768-6619448	6612768	6619448	6681	-0.241818	0.00140198	0.205646
ENSG00000251867	AC009812.1	8:80484561-80486699	80484561	80486699	2139	-0.498082	0.00139706	0.205646
ENSG00000227175	AL590677.1	10:13528516-13530262	13528516	13530262	1747	-0.84281	0.00137333	0.205646
ENSG00000163931	TKT	3:53224712-53256052	53224712	53256052	31341	-0.328605	0.00144522	0.20905
ENSG00000204525	HLA-C	6:31268749-31272130	31268749	31272130	3382	-0.358268	0.00144836	0.20905
ENSG00000100003	SEC14L2	22:30396941-30425303	30396941	30425303	28363	-0.236733	0.00148822	0.20977
ENSG00000183723	CMTM4	16:66614750-66696743	66614750	66696743	81994	-0.253663	0.00148061	0.20977
ENSG00000233098	CCDC144NL-AS1	17:20868433-21002276	20868433	21002276	133844	-0.285605	0.00146837	0.20977
ENSG00000238018	AC093110.1	2:54661011-54680045	54661011	54680045	19035	-0.335743	0.00150203	0.210074
ENSG00000171222	SCAND1	20:35953617-35959472	35953617	35959472	5856	-0.421312	0.00154904	0.214983
ENSG00000087842	PIR	X:15384799-15493564	15384799	15493564	108766	-0.285736	0.00162274	0.218489
ENSG00000267232	AC012615.5	19:1875016-1875992	1875016	1875992	977	-0.670084	0.00161392	0.218489
ENSG00000100234	TIMP3	22:32801705-32863041	32801705	32863041	61337	-0.704724	0.00161593	0.218489
ENSG00000250424	AC004691.2	7:30852273-30923812	30852273	30923812	71540	-0.823996	0.00159839	0.218489
ENSG00000185043	CIB1	15:90229975-90234047	90229975	90234047	4073	-0.513804	0.00168126	0.224691
ENSG00000259474	AC027228.1	15:78480057-78481820	78480057	78481820	1764	1.04285	0.00178145	0.235934
ENSG00000206503	HLA-A	6:29941260-29945884	29941260	29945884	4625	-0.322178	0.00179154	0.235934
ENSG00000111305	GSG1	12:13083532-13103683	13083532	13103683	20152	0.35546	0.00192783	0.238402
ENSG00000242110	AMACR	5:33986165-34008104	33986165	34008104	21940	0.34378	0.00192758	0.238402
ENSG00000138660	AP1AR	4:112231740-112273110	112231740	112273110	41371	0.283402	0.0018712	0.238402
ENSG00000164161	HHIP	4:144646156-144745271	144646156	144745271	99116	0.251715	0.00186515	0.238402
ENSG00000198355	PIM3	22:49960768-49964072	49960768	49964072	3305	-0.342727	0.0019292	0.238402
ENSG00000287296	AC011446.3	19:13152252-13152913	13152252	13152913	662	-0.535881	0.00190983	0.238402
ENSG00000121898	CPXM2	10:123706207-123940267	123706207	123940267	234061	-0.624281	0.00191699	0.238402
ENSG00000277702	AC239859.5	1:143419625-143420207	143419625	143420207	583	-1.20763	0.00187701	0.238402
ENSG00000238446	RNU7-38P	10:71844735-71844794	71844735	71844794	60	-1.27897	0.00188956	0.238402
ENSG00000135245	HILPDA	7:128455849-128458418	128455849	128458418	2570	-0.353035	0.00198453	0.243571
ENSG00000104381	GDAP1	8:74320613-74518007	74320613	74518007	197395	0.233998	0.00202922	0.245713
ENSG00000185885	IFITM1	11:313506-315272	313506	315272	1767	-0.484565	0.00202696	0.245713
ENSG00000269898	AC018695.2	16:85743287-85744225	85743287	85744225	939	-0.903395	0.00204996	0.245723
ENSG00000260104	AC068338.1	15:75249232-75249407	75249232	75249407	176	-1.39224	0.00205654	0.245723
ENSG00000154975	CA10	17:51630313-52160017	51630313	52160017	529705	0.295763	0.0021244	0.250845
ENSG00000100439	ABHD4	14:22598237-22613215	22598237	22613215	14979	-0.268873	0.00215094	0.250845
ENSG00000064666	CNN2	19:1026586-1039068	1026586	1039068	12483	-0.286518	0.00215502	0.250845
ENSG00000204381	LAYN	11:111540280-111561745	111540280	111561745	21466	-0.415725	0.00214416	0.250845
ENSG00000199755	Y_RNA	14:67340068-67340176	67340068	67340176	109	1.41118	0.00222177	0.251936
ENSG00000279679	AC091925.2	5:143375628-143375883	143375628	143375883	256	1.06074	0.00227097	0.251936
ENSG00000173401	GLIPR1L1	12:75334670-75370560	75334670	75370560	35891	0.434243	0.00227611	0.251936
ENSG00000230606	AC092683.1	2:97416165-97433527	97416165	97433527	17363	0.328958	0.0022057	0.251936
ENSG00000152208	GRID2	4:92303966-93810157	92303966	93810157	1506192	0.314053	0.00226659	0.251936
ENSG00000052749	RRP12	10:97356358-97426076	97356358	97426076	69719	-0.25304	0.00221511	0.251936
ENSG00000197355	UAP1L1	9:137077517-137084539	137077517	137084539	7023	-0.345929	0.00223377	0.251936
ENSG00000231521	AL162385.2	9:97634515-97636051	97634515	97636051	1537	-0.605159	0.00223794	0.251936
ENSG00000187372	PCDHB13	5:141213919-141218979	141213919	141218979	5061	0.345306	0.00233577	0.256963
ENSG00000121413	ZSCAN18	19:58083838-58118427	58083838	58118427	34590	-0.229537	0.00235247	0.257229
ENSG00000162496	DHRS3	1:12567910-12618210	12567910	12618210	50301	-0.244178	0.0023667	0.257229
ENSG00000113209	PCDHB5	5:141135206-141138615	141135206	141138615	3410	0.389029	0.00239605	0.258859
ENSG00000172071	EIF2AK3	2:88556741-88627464	88556741	88627464	70724	0.237709	0.00243748	0.261768
ENSG00000212246	RNU6-360P	2:208019638-208019741	208019638	208019741	104	-1.09153	0.0025099	0.26795
ENSG00000207313	SNORA2B	12:48667457-48667593	48667457	48667593	137	0.800912	0.00265018	0.27376
ENSG00000236636	AL627308.2	1:227264776-227265207	227264776	227265207	432	0.757281	0.00271606	0.27376
ENSG00000116830	TTF2	1:117060326-117107453	117060326	117107453	47128	0.25417	0.00262573	0.27376
ENSG00000142178	SIK1	21:43414483-43427131	43414483	43427131	12649	-0.285527	0.00270141	0.27376
ENSG00000129521	EGLN3	14:33924227-34462774	33924227	34462774	538548	-0.313601	0.00267298	0.27376
ENSG00000235831	BHLHE40-AS1	3:4896809-4980414	4896809	4980414	83606	-0.406289	0.00260299	0.27376
ENSG00000168209	DDIT4	10:72273924-72276036	72273924	72276036	2113	-0.499462	0.00270427	0.27376
ENSG00000185664	PMEL	12:55954105-55973317	55954105	55973317	19213	-0.509421	0.00268989	0.27376
ENSG00000233915	UBE2Q2P10	8:86660525-86661922	86660525	86661922	1398	-0.609912	0.00270644	0.27376
ENSG00000270857	AC007621.1	12:12248991-12249427	12248991	12249427	437	-0.901592	0.00259585	0.27376
ENSG00000231699	AC020550.1	2:197533803-197533965	197533803	197533965	163	-1.05036	0.0027472	0.275361
ENSG00000234745	HLA-B	6:31269491-31357188	31269491	31357188	87698	-0.347235	0.0027998	0.279083
ENSG00000132613	MTSS2	16:70661204-70686053	70661204	70686053	24850	-0.280349	0.00284442	0.281972
ENSG00000269906	AL606834.1	14:50662511-50663178	50662511	50663178	668	-0.544928	0.00290943	0.286841
ENSG00000252217	Y_RNA	15:65502741-65502836	65502741	65502836	96	1.29205	0.00305073	0.290739
ENSG00000258751	AL358335.2	14:48394815-48491767	48394815	48491767	96953	0.637954	0.00307684	0.290739
ENSG00000228976	SUMO2P8	6:108618000-108618285	108618000	108618285	286	0.58804	0.00302822	0.290739
ENSG00000267565	AC011477.2	19:19892433-19895847	19892433	19895847	3415	0.528787	0.00303105	0.290739
ENSG00000188133	TMEM215	9:32783540-32789201	32783540	32789201	5662	0.274682	0.00307788	0.290739
ENSG00000105854	PON2	7:95404862-95435329	95404862	95435329	30468	0.247672	0.00301732	0.290739
ENSG00000087074	PPP1R15A	19:48872421-48876058	48872421	48876058	3638	-0.263234	0.00304822	0.290739
ENSG00000145824	CXCL14	5:135570679-135579279	135570679	135579279	8601	-0.761601	0.00304598	0.290739
ENSG00000229048	DUTP1	3:125310881-125311350	125310881	125311350	470	0.867715	0.00309818	0.291132
ENSG00000275266	AC051649.3	11:1996540-1996610	1996540	1996610	71	-0.91	0.00311853	0.291526
ENSG00000095777	MYO3A	10:25934229-26212532	25934229	26212532	278304	0.228933	0.00319147	0.293778
ENSG00000188738	FSIP2	2:185738804-185833290	185738804	185833290	94487	0.219546	0.00318299	0.293778
ENSG00000240583	AQP1	7:30911853-30925517	30911853	30925517	13665	-0.921633	0.00316347	0.293778
ENSG00000264932	AC115989.1	17:19649373-19649935	19649373	19649935	563	-0.632525	0.00320793	0.293794
ENSG00000283867	MIR1307	10:103394253-103394401	103394253	103394401	149	-0.923269	0.00324737	0.295904
ENSG00000214428	NPM1P10	6:104025540-104026763	104025540	104026763	1224	0.637002	0.00330425	0.298537
ENSG00000253523	AC104350.1	8:58031334-58032682	58031334	58032682	1349	0.539658	0.0033259	0.298537
ENSG00000049323	LTBP1	2:32946953-33399509	32946953	33399509	452557	-0.377915	0.00331081	0.298537
ENSG00000234585	CCT6P3	7:65038354-65074713	65038354	65074713	36360	0.274406	0.0033482	0.299051
ENSG00000279569	AC020763.4	16:70661667-70665836	70661667	70665836	4170	-0.305214	0.00337482	0.299943
ENSG00000234106	SRP14P2	11:93535468-93535816	93535468	93535816	349	0.847999	0.00341239	0.301796
ENSG00000139292	LGR5	12:71439798-71586310	71439798	71586310	146513	0.233177	0.00362405	0.318952
ENSG00000258056	AC009779.2	12:55729104-55730852	55729104	55730852	1749	-0.45623	0.00366187	0.320716
ENSG00000270782	AC072026.1	3:120924612-120925158	120924612	120925158	547	1.30362	0.00370128	0.32105
ENSG00000223450	AL590632.1	1:180000438-180000808	180000438	180000808	371	0.537018	0.00369334	0.32105
ENSG00000244356	RN7SL398P	10:33288304-33288601	33288304	33288601	298	0.941263	0.00376418	0.324048
ENSG00000151967	SCHIP1	3:159839861-159897360	159839861	159897360	57500	0.267217	0.00377176	0.324048
ENSG00000152661	GJA1	6:121435595-121449727	121435595	121449727	14133	-0.557715	0.00381952	0.326596
ENSG00000262516	AC007151.1	16:3840528-3841010	3840528	3841010	483	0.715317	0.00386949	0.326756
ENSG00000104142	VPS18	15:40894450-40903975	40894450	40903975	9526	-0.273776	0.00384466	0.326756
ENSG00000159212	CLIC6	21:34669389-34718227	34669389	34718227	48839	-0.342671	0.00387572	0.326756
ENSG00000249986	YWHAQP6	3:141600276-141600579	141600276	141600579	304	1.12818	0.00399167	0.333415
ENSG00000176293	ZNF135	19:58059239-58086310	58059239	58086310	27072	-0.236403	0.00398106	0.333415
ENSG00000269893	SNHG8	4:118278709-118285316	118278709	118285316	6608	-0.282295	0.0040339	0.33539
ENSG00000240801	AC132217.1	11:2129121-2129964	2129121	2129964	844	-0.357128	0.00413064	0.341857
ENSG00000248909	HMGB1P21	5:78644265-78644845	78644265	78644845	581	-0.720981	0.00416678	0.343274
ENSG00000259562	AC090607.2	15:78290527-78291221	78290527	78291221	695	0.510607	0.0041899	0.34361
ENSG00000201028	RNU6-151P	1:111650431-111650537	111650431	111650537	107	1.18196	0.00428988	0.344081
ENSG00000258626	COX7A2P1	14:67652300-67652614	67652300	67652614	315	0.935818	0.0042849	0.344081
ENSG00000236776	RPL21P23	1:56538452-56538911	56538452	56538911	460	0.75667	0.004291	0.344081
ENSG00000170419	VSTM2A	7:54542325-54571080	54542325	54571080	28756	0.271068	0.00425729	0.344081
ENSG00000121454	LHX4	1:180230264-180278984	180230264	180278984	48721	0.21131	0.00428043	0.344081
ENSG00000231201	AF127577.2	21:14971470-14992854	14971470	14992854	21385	0.339585	0.00436543	0.348013
ENSG00000224598	RPS5P2	21:34135432-34136071	34135432	34136071	640	-0.541382	0.00437861	0.348013
ENSG00000244632	RN7SL863P	3:62796124-62796419	62796124	62796419	296	0.768788	0.00446164	0.353057
ENSG00000197008	ZNF138	7:64794388-64833681	64794388	64833681	39294	-0.233686	0.00449115	0.35384
ENSG00000272808	AC015712.6	15:100849831-100876836	100849831	100876836	27006	0.306266	0.00481319	0.367851
ENSG00000196268	ZNF493	19:21397119-21427577	21397119	21427577	30459	0.211819	0.00475632	0.367851
ENSG00000148180	GSN	9:121207794-121332843	121207794	121332843	125050	-0.223316	0.0048257	0.367851
ENSG00000087086	FTL	19:48965309-48966879	48965309	48966879	1571	-0.258931	0.00476883	0.367851
ENSG00000185818	NAT8L	4:2059327-2069089	2059327	2069089	9763	-0.340216	0.00471437	0.367851
ENSG00000267284	AC022031.2	18:55589904-55839184	55589904	55839184	249281	-0.386217	0.00481469	0.367851
ENSG00000284341	AL807752.7	9:136977518-136985435	136977518	136985435	7918	-0.506917	0.00475638	0.367851
ENSG00000197696	NMB	15:84655129-84658563	84655129	84658563	3435	-0.648799	0.0048321	0.367851
ENSG00000277734	TRAC	14:22547506-22552156	22547506	22552156	4651	-0.508749	0.00491173	0.372342
ENSG00000254447	OR7E11P	11:67735600-67784229	67735600	67784229	48630	-0.64064	0.00498404	0.376243
ENSG00000248924	AC139713.1	4:143555082-143555583	143555082	143555583	502	0.622267	0.00502673	0.376316
ENSG00000128567	PODXL	7:131500262-131558217	131500262	131558217	57956	-0.203872	0.00502387	0.376316
ENSG00000171054	OR13H1	X:131543976-131545056	131543976	131545056	1081	0.395069	0.0050764	0.378465
ENSG00000144278	GALNT13	2:153871922-154453979	153871922	154453979	582058	0.27653	0.00512283	0.380354
ENSG00000274400	AC015967.1	18:35144942-35145417	35144942	35145417	476	-0.75471	0.00520679	0.385004
ENSG00000270554	AC069431.2	3:182843521-182844619	182843521	182844619	1099	0.526388	0.00525236	0.385216
ENSG00000271798	SNORA51	20:2655067-2655198	2655067	2655198	132	-1.16278	0.00524543	0.385216
ENSG00000234624	AC016894.1	2:61416887-61417197	61416887	61417197	311	0.893055	0.00530516	0.387513
ENSG00000251363	LINC02315	14:40954693-41149309	40954693	41149309	194617	0.252971	0.00533285	0.387965
ENSG00000279658	AC110491.2	3:97836986-97874691	97836986	97874691	37706	0.224152	0.00538223	0.389984
ENSG00000273259	AL049839.2	14:94592058-94624646	94592058	94624646	32589	-1.03291	0.00543304	0.392092
ENSG00000165338	HECTD2	10:91409280-91514829	91409280	91514829	105550	0.200088	0.00547141	0.393288
ENSG00000255532	AC118942.1	11:49305714-49379669	49305714	49379669	73956	0.420199	0.00555233	0.397521
ENSG00000171773	NXNL1	19:17455425-17460926	17455425	17460926	5502	-0.531694	0.00558869	0.397938
ENSG00000252026	RNU6-1262P	16:68284223-68284318	68284223	68284318	96	-0.872353	0.00560228	0.397938
ENSG00000284862	CCDC39	3:180602858-180684942	180602858	180684942	82085	0.203432	0.00564516	0.399412
ENSG00000266402	SNHG25	17:64145970-64146476	64145970	64146476	507	-0.88423	0.00570299	0.401927
ENSG00000275307	AC004542.3	22:30973417-30973597	30973417	30973597	181	0.25383	0.0057954	0.403709
ENSG00000076924	XAB2	19:7619525-7629545	7619525	7629545	10021	-0.238285	0.00575751	0.403709
ENSG00000226148	SLC25A39P1	1:202796030-202797094	202796030	202797094	1065	-0.433756	0.00579445	0.403709
ENSG00000105220	GPI	19:34359480-34402413	34359480	34402413	42934	-0.202182	0.00590087	0.407906
ENSG00000272114	AL136131.3	6:43770429-43770616	43770429	43770616	188	-0.276105	0.00590005	0.407906
ENSG00000234984	FMO10P	1:166665885-166682196	166665885	166682196	16312	0.345097	0.00593609	0.408775
ENSG00000239908	RN7SL75P	9:100102559-100102839	100102559	100102839	281	0.832854	0.00619189	0.412229
ENSG00000202190	Y_RNA	10:60081741-60081854	60081741	60081854	114	0.722831	0.00618642	0.412229
ENSG00000147041	SYTL5	X:38006553-38128819	38006553	38128819	122267	0.311284	0.00615567	0.412229
ENSG00000130224	LRCH2	X:115110616-115234096	115110616	115234096	123481	0.198794	0.00608856	0.412229
ENSG00000153914	SREK1	5:66139971-66183615	66139971	66183615	43645	0.19214	0.00610035	0.412229
ENSG00000176903	PNMA1	14:73711783-73714384	73711783	73714384	2602	-0.209933	0.00614132	0.412229
ENSG00000173511	VEGFB	11:64234538-64238793	64234538	64238793	4256	-0.271505	0.00602498	0.412229
ENSG00000287363	AL096814.2	6:42155406-42180056	42155406	42180056	24651	-0.311039	0.0061076	0.412229
ENSG00000170689	HOXB9	17:48621156-48626358	48621156	48626358	5203	-0.446839	0.00611621	0.412229
ENSG00000221439	RNU4ATAC16P	12:781133-781258	781133	781258	126	0.883238	0.00631215	0.414123
ENSG00000228076	AL591719.1	1:108766841-108767584	108766841	108767584	744	0.543556	0.00628921	0.414123
ENSG00000258951	KRT18P7	14:70594552-70595770	70594552	70595770	1219	-0.576715	0.00624771	0.414123
ENSG00000199753	SNORD104	17:64146083-64146152	64146083	64146152	70	-1.05619	0.00629761	0.414123
ENSG00000272134	AC103810.6	17:64881091-64881181	64881091	64881181	91	-1.06416	0.0063575	0.415587
ENSG00000260608	AC024270.4	15:83012661-83061845	83012661	83061845	49185	-0.676046	0.00641938	0.418117
ENSG00000259604	AC015712.4	15:100861843-100874369	100861843	100874369	12527	0.369787	0.00648307	0.418207
ENSG00000280128	AL662795.2	6:30282349-30286054	30282349	30286054	3706	0.246189	0.0064903	0.418207
ENSG00000187676	B3GLCT	13:31199975-31332276	31199975	31332276	132302	0.205999	0.00645572	0.418207
ENSG00000011007	ELOA	1:23743155-23762059	23743155	23762059	18905	-0.203181	0.00660807	0.422776
ENSG00000137193	PIM1	6:37170152-37175428	37170152	37175428	5277	-0.287107	0.00660467	0.422776
ENSG00000225434	LINC01504	9:72305367-72356721	72305367	72356721	51355	-0.225099	0.00665452	0.424243
ENSG00000201861	RNA5SP298	10:282015-282125	282015	282125	111	1.15851	0.00674188	0.425766
ENSG00000221214	MIR548E	10:110988926-110989013	110988926	110989013	88	0.973059	0.00682725	0.425766
ENSG00000251381	LINC00958	11:12961541-12989597	12961541	12989597	28057	0.295184	0.00675486	0.425766
ENSG00000198498	TMA16	4:163494442-163520539	163494442	163520539	26098	0.248431	0.0068268	0.425766
ENSG00000143924	EML4	2:42169353-42332548	42169353	42332548	163196	0.177049	0.00688456	0.425766
ENSG00000197530	MIB2	1:1615415-1630610	1615415	1630610	15196	-0.27815	0.00686307	0.425766
ENSG00000048545	GUCA1A	6:42155406-42180049	42155406	42180049	24644	-0.309468	0.00670906	0.425766
ENSG00000120068	HOXB8	17:48611377-48615292	48611377	48615292	3916	-0.417761	0.00682533	0.425766
ENSG00000269035	AC010319.2	19:17436611-17460804	17436611	17460804	24194	-0.456181	0.00689079	0.425766
ENSG00000256098	AP002392.1	11:74142151-74142358	74142151	74142358	208	1.11343	0.00726446	0.428318
ENSG00000207185	RNU6-1157P	11:118593988-118594093	118593988	118594093	106	0.888727	0.00703455	0.428318
ENSG00000212175	AC015982.1	2:55565703-55565850	55565703	55565850	148	0.651377	0.00707441	0.428318
ENSG00000200753	AC004130.1	7:20377331-20377401	20377331	20377401	71	0.636843	0.0070776	0.428318
ENSG00000226842	AL158834.1	10:32281686-32282829	32281686	32282829	1144	0.503342	0.00723756	0.428318
ENSG00000142794	NBPF3	1:21440128-21485005	21440128	21485005	44878	0.262899	0.00719308	0.428318
ENSG00000118513	MYB	6:135181308-135219173	135181308	135219173	37866	0.226897	0.00724317	0.428318
ENSG00000168438	CDC40	6:110180141-110254275	110180141	110254275	74135	0.206445	0.0071479	0.428318
ENSG00000170854	RIOX2	3:97941818-97972457	97941818	97972457	30640	0.204241	0.0069868	0.428318
ENSG00000147488	ST18	8:52110839-52460959	52110839	52460959	350121	0.197081	0.00696616	0.428318
ENSG00000107864	CPEB3	10:92046692-92291078	92046692	92291078	244387	-0.251593	0.00717388	0.428318
ENSG00000247095	MIR210HG	11:565660-568457	565660	568457	2798	-0.361088	0.00711054	0.428318
ENSG00000168890	TMEM150A	2:85598547-85603196	85598547	85603196	4650	-0.377326	0.00723013	0.428318
ENSG00000259116	AL049869.3	14:64513952-64540368	64513952	64540368	26417	-0.48302	0.00725764	0.428318
ENSG00000244124	ATP1B3-AS1	3:141918252-141919021	141918252	141919021	770	0.388785	0.00733499	0.431068
ENSG00000277171	AC010975.1	2:79547151-79548128	79547151	79548128	978	0.699246	0.00737732	0.432148
ENSG00000224223	VSTM2A-OT1	7:54556970-54571726	54556970	54571726	14757	0.407103	0.00741584	0.432573
ENSG00000268149	AC010336.4	19:7912648-7913518	7912648	7913518	871	-0.557996	0.00743252	0.432573
ENSG00000057657	PRDM1	6:105993463-106109939	105993463	106109939	116477	0.22946	0.00755439	0.437383
ENSG00000160213	CSTB	21:43772511-43776330	43772511	43776330	3820	-0.286479	0.00756638	0.437383
ENSG00000231362	AC069271.1	3:13052967-13053122	13052967	13053122	156	-0.966356	0.0075879	0.437383
ENSG00000229009	TMPRSS11GP	4:67991684-68015768	67991684	68015768	24085	0.485445	0.00775581	0.437793
ENSG00000187068	C3orf70	3:185076838-185153060	185076838	185153060	76223	0.23968	0.00773771	0.437793
ENSG00000168702	LRP1B	2:140231423-142131016	140231423	142131016	1899594	0.225518	0.00778284	0.437793
ENSG00000153253	SCN3A	2:165087526-165204050	165087526	165204050	116525	0.210567	0.00779094	0.437793
ENSG00000090238	YPEL3	16:30092314-30096915	30092314	30096915	4602	-0.238525	0.00779208	0.437793
ENSG00000177426	TGIF1	18:3411608-3459978	3411608	3459978	48371	-0.293605	0.00770866	0.437793
ENSG00000173976	RAX2	19:3769089-3772228	3769089	3772228	3140	-0.308197	0.00772108	0.437793
ENSG00000187713	TMEM203	9:137204082-137205648	137204082	137205648	1567	-0.340613	0.00762176	0.437793
ENSG00000107165	TYRP1	9:12685439-12710285	12685439	12710285	24847	-1.31107	0.00781339	0.437793
ENSG00000185477	GPRIN3	4:89236383-89307800	89236383	89307800	71418	0.226084	0.00784854	0.438401
ENSG00000218336	TENM3	4:182143987-182803024	182143987	182803024	659038	0.20149	0.00792939	0.439117
ENSG00000179094	PER1	17:8140472-8156506	8140472	8156506	16035	-0.238606	0.00793438	0.439117
ENSG00000135631	RAB11FIP5	2:73073382-73156721	73073382	73156721	83340	-0.28493	0.00791051	0.439117
ENSG00000275857	AC009133.4	16:29804430-29804990	29804430	29804990	561	0.375029	0.00803842	0.442162
ENSG00000229989	MIR181A1HG	1:198777861-198937471	198777861	198937471	159611	0.224445	0.00802249	0.442162
ENSG00000118271	TTR	18:31557009-31598833	31557009	31598833	41825	-0.634809	0.00806421	0.442233
ENSG00000109107	ALDOC	17:28573115-28576948	28573115	28576948	3834	-0.245882	0.00816339	0.446315
ENSG00000187323	DCC	18:52340197-53535903	52340197	53535903	1195707	0.191135	0.00830739	0.450096
ENSG00000161010	MRNIP	5:179835133-179862173	179835133	179862173	27041	-0.178814	0.00826405	0.450096
ENSG00000140564	FURIN	15:90868588-90883458	90868588	90883458	14871	-0.262274	0.00828368	0.450096
ENSG00000277959	AL162274.2	10:131971202-131971533	131971202	131971533	332	-0.545196	0.00834323	0.450684
ENSG00000259692	AC104041.1	15:81633426-82013579	81633426	82013579	380154	0.261516	0.00847889	0.456296
ENSG00000166710	B2M	15:44711487-44718877	44711487	44718877	7391	-0.228766	0.008523	0.456296
ENSG00000099974	DDTL	22:23966888-23972556	23966888	23972556	5669	-0.355371	0.0085222	0.456296
ENSG00000123219	CENPK	5:65517766-65563168	65517766	65563168	45403	0.298386	0.00861336	0.458984
ENSG00000265168	AC005726.3	17:28573117-28574243	28573117	28574243	1127	-0.275267	0.00862407	0.458984
ENSG00000257438	AC011595.1	12:106103163-106106165	106103163	106106165	3003	0.612323	0.0087101	0.459847
ENSG00000271870	AC024060.2	3:3152942-3153435	3152942	3153435	494	0.34229	0.00871675	0.459847
ENSG00000056736	IL17RB	3:53846568-53865794	53846568	53865794	19227	0.285521	0.00867612	0.459847
ENSG00000287630	AC011370.1	5:147725551-147728464	147725551	147728464	2914	0.345097	0.00878384	0.462035
ENSG00000152518	ZFP36L2	2:43222402-43226606	43222402	43226606	4205	-0.314783	0.00882685	0.462183
ENSG00000107317	PTGDS	9:136975092-136981742	136975092	136981742	6651	-0.496052	0.00884263	0.462183
ENSG00000212615	SNORD58	14:45088243-45088308	45088243	45088308	66	-0.704348	0.0088635	0.462183
ENSG00000277369	AC010654.1	16:11797468-11798275	11797468	11798275	808	-0.574431	0.00891454	0.463505
ENSG00000270135	AC078795.3	3:169793495-169793966	169793495	169793966	472	0.642026	0.00917821	0.469144
ENSG00000207117	Y_RNA	2:159536244-159536346	159536244	159536346	103	0.437645	0.00913019	0.469144
ENSG00000249249	AC010226.1	5:115602057-115623897	115602057	115623897	21841	-0.232911	0.00918593	0.469144
ENSG00000110619	CARS1	11:3000922-3057613	3000922	3057613	56692	-0.26393	0.00924205	0.469144
ENSG00000030582	GRN	17:44345246-44353106	44345246	44353106	7861	-0.26617	0.00923412	0.469144
ENSG00000185201	IFITM2	11:307631-315272	307631	315272	7642	-0.419769	0.0092058	0.469144
ENSG00000269926	DDIT4-AS1	10:72274915-72275980	72274915	72275980	1066	-0.460114	0.00923463	0.469144
ENSG00000255147	AP003385.4	11:67749043-67756968	67749043	67756968	7926	-0.596422	0.00925703	0.469144
ENSG00000118231	CRYGD	2:208121607-208124524	208121607	208124524	2918	-1.54467	0.00914735	0.469144
ENSG00000166592	RRAD	16:66921679-66925536	66921679	66925536	3858	-0.318918	0.00929266	0.469631
ENSG00000132780	NASP	1:45583846-45618904	45583846	45618904	35059	0.175283	0.00939035	0.473242
ENSG00000198911	SREBF2	22:41833079-41907307	41833079	41907307	74229	-0.212009	0.00941898	0.473363
ENSG00000254272	AC087854.2	8:22492631-22493044	22492631	22493044	414	0.671729	0.00952488	0.473428
ENSG00000012174	MBTPS2	X:21839617-21885423	21839617	21885423	45807	0.212125	0.00953418	0.473428
ENSG00000134255	CEPT1	1:111139627-111185104	111139627	111185104	45478	0.189971	0.00955148	0.473428
ENSG00000152977	ZIC1	3:147393422-147510293	147393422	147510293	116872	-0.366013	0.00952025	0.473428
ENSG00000204556	AL450124.1	20:26018832-26020684	26018832	26020684	1853	-0.574739	0.00951793	0.473428
ENSG00000143878	RHOB	2:20447074-20449440	20447074	20449440	2367	-0.228525	0.00958968	0.474019
ENSG00000285846	AL358613.3	10:93063646-93077424	93063646	93077424	13779	-0.270165	0.00971246	0.478777
ENSG00000188732	FAM221A	7:23680130-23703249	23680130	23703249	23120	0.253109	0.00979704	0.48163
ENSG00000135333	EPHA7	6:93240020-93419559	93240020	93419559	179540	0.255694	0.00996722	0.488665
ENSG00000200741	RNA5SP161	4:56097390-56097504	56097390	56097504	115	0.612474	0.01008	0.492855
ENSG00000264829	AC087749.2	17:75679474-75679967	75679474	75679967	494	0.721746	0.0101672	0.494148
ENSG00000230237	GNA13P1	2:79573764-79575593	79573764	79575593	1830	0.644589	0.0101886	0.494148
ENSG00000286328	AC079052.1	18:41341319-41507550	41341319	41507550	166232	0.285241	0.010176	0.494148
ENSG00000227117	HORMAD2-AS1	22:30008742-30080480	30008742	30080480	71739	-0.331208	0.0102887	0.497664
ENSG00000278324	AC084123.1	8:127890626-127890720	127890626	127890720	95	1.1687	0.010317	0.497701
ENSG00000229337	AC079305.2	2:177111036-177212662	177111036	177212662	101627	-0.356719	0.0104868	0.504539
ENSG00000248283	CCNL2P1	4:42561457-42562425	42561457	42562425	969	-0.442317	0.0107554	0.516085
ENSG00000206682	Y_RNA	5:31505684-31505788	31505684	31505788	105	1.01064	0.0111186	0.517082
ENSG00000265135	MIR5687	5:55508850-55508926	55508850	55508926	77	0.921918	0.0108709	0.517082
ENSG00000231849	UBE2V2P4	1:36241898-36242156	36241898	36242156	259	0.763383	0.0112943	0.517082
ENSG00000226984	AL035410.1	1:114459934-114460360	114459934	114460360	427	0.514049	0.0113642	0.517082
ENSG00000203644	AC083799.1	3:129847048-129847957	129847048	129847957	910	0.390988	0.0111617	0.517082
ENSG00000235920	THRAP3P3	7:11820317-11821294	11820317	11821294	978	0.363082	0.0113568	0.517082
ENSG00000248890	HHIP-AS1	4:144642922-144661357	144642922	144661357	18436	0.339207	0.0109487	0.517082
ENSG00000163743	RCHY1	4:75479037-75514764	75479037	75514764	35728	0.247892	0.0110341	0.517082
ENSG00000149212	SESN3	11:95165513-95232541	95165513	95232541	67029	0.202379	0.0113621	0.517082
ENSG00000175455	CCDC14	3:123897305-123961408	123897305	123961408	64104	0.182367	0.0110798	0.517082
ENSG00000167995	BEST1	11:61950063-61965515	61950063	61965515	15453	-0.203981	0.0109504	0.517082
ENSG00000112511	PHF1	6:33410399-33416453	33410399	33416453	6055	-0.216726	0.0113252	0.517082
ENSG00000196961	AP2A1	19:49767001-49807114	49767001	49807114	40114	-0.21908	0.0113337	0.517082
ENSG00000172530	BANP	16:87949244-88077318	87949244	88077318	128075	-0.225437	0.0112712	0.517082
ENSG00000088356	PDRG1	20:31944337-31952046	31944337	31952046	7710	-0.243329	0.0111662	0.517082
ENSG00000112599	GUCA1B	6:42183284-42194956	42183284	42194956	11673	-0.260414	0.0110343	0.517082
ENSG00000003137	CYP26B1	2:72129238-72148038	72129238	72148038	18801	-0.365641	0.0110788	0.517082
ENSG00000200418	SNORA63B	3:186786323-186786445	186786323	186786445	123	-0.451553	0.011378	0.517082
ENSG00000228804	AC072022.1	3:187702313-187733849	187702313	187733849	31537	-0.529575	0.0108645	0.517082
ENSG00000233367	AL133480.1	9:6415145-6449558	6415145	6449558	34414	-0.571835	0.010932	0.517082
ENSG00000212296	SNORD72	5:40832656-40832735	40832656	40832735	80	-1.24837	0.0112636	0.517082
ENSG00000207036	RNY3P14	8:70357347-70357448	70357347	70357448	102	1.00343	0.0116684	0.517629
ENSG00000270072	AC090559.2	11:47513605-47514889	47513605	47514889	1285	0.746785	0.0115169	0.517629
ENSG00000285605	AC109441.1	5:144439204-144468471	144439204	144468471	29268	0.506595	0.0117767	0.517629
ENSG00000237892	KLF7-IT1	2:207120884-207122044	207120884	207122044	1161	0.459974	0.0115248	0.517629
ENSG00000224733	AL034349.1	6:128500527-128501176	128500527	128501176	650	0.440257	0.0116791	0.517629
ENSG00000239835	AC092910.1	3:120028740-120029868	120028740	120029868	1129	0.417635	0.0118491	0.517629
ENSG00000134532	SOX5	12:23529504-24562544	23529504	24562544	1033041	0.236174	0.0115275	0.517629
ENSG00000100987	VSX1	20:25070885-25082141	25070885	25082141	11257	0.178176	0.0118428	0.517629
ENSG00000136731	UGGT1	2:128091200-128195677	128091200	128195677	104478	0.170287	0.0118387	0.517629
ENSG00000161013	MGAT4B	5:179797597-179806952	179797597	179806952	9356	-0.227165	0.0118295	0.517629
ENSG00000125817	CENPB	20:3783851-3786740	3783851	3786740	2890	-0.27902	0.0116037	0.517629
ENSG00000149761	NUDT22	11:64225941-64230686	64225941	64230686	4746	-0.300617	0.0118137	0.517629
ENSG00000024422	EHD2	19:47713422-47743134	47713422	47743134	29713	-0.346026	0.0116814	0.517629
ENSG00000273521	AL162274.1	10:131980240-131981337	131980240	131981337	1098	-0.457502	0.0116617	0.517629
ENSG00000259364	AC013356.3	15:40453444-40454639	40453444	40454639	1196	-0.745282	0.011546	0.517629
ENSG00000212458	AC092535.1	4:1118884-1119013	1118884	1119013	130	-1.30394	0.0116256	0.517629
ENSG00000106799	TGFBR1	9:99104038-99154192	99104038	99154192	50155	0.204219	0.0119222	0.519566
ENSG00000231814	LINC00210	1:217892900-217920804	217892900	217920804	27905	0.526124	0.0119936	0.520166
ENSG00000184489	PTP4A3	8:141391995-141432454	141391995	141432454	40460	-0.195851	0.0119891	0.520166
ENSG00000213440	H2AZP1	21:44046347-44047041	44046347	44047041	695	0.786014	0.012143	0.520469
ENSG00000182934	SRPRA	11:126262938-126269144	126262938	126269144	6207	-0.203059	0.0120466	0.520469
ENSG00000173706	HEG1	3:124965710-125055997	124965710	125055997	90288	-0.222153	0.0121448	0.520469
ENSG00000114395	CYB561D2	3:50350845-50358460	50350845	50358460	7616	-0.330405	0.0120863	0.520469
ENSG00000273226	AL391834.2	9:19375451-19375996	19375451	19375996	546	-0.372793	0.0121179	0.520469
ENSG00000239096	AC090425.1	3:179614775-179614878	179614775	179614878	104	1.11802	0.0123636	0.522166
ENSG00000275227	AC093416.2	3:25618132-25618312	25618132	25618312	181	0.421021	0.012416	0.522166
ENSG00000119969	HELLS	10:94501434-94613905	94501434	94613905	112472	0.281954	0.012407	0.522166
ENSG00000029993	HMGB3	X:150980509-150990771	150980509	150990771	10263	0.232189	0.0122963	0.522166
ENSG00000135164	DMTF1	7:87152409-87196337	87152409	87196337	43929	0.164502	0.0124148	0.522166
ENSG00000076053	RBM7	11:114400030-114414203	114400030	114414203	14174	-0.215082	0.0122726	0.522166
ENSG00000173812	EIF1	17:41688885-41692668	41688885	41692668	3784	-0.23118	0.0123086	0.522166
ENSG00000182154	MRPL41	9:137551879-137552555	137551879	137552555	677	-0.512233	0.0122995	0.522166
ENSG00000257605	MYG1-AS1	12:53298655-53300314	53298655	53300314	1660	-0.4712	0.0124859	0.523887
ENSG00000255084	AP003110.1	11:78533176-78558565	78533176	78558565	25390	0.430236	0.012544	0.525101
ENSG00000237440	ZNF737	19:20535825-20565809	20535825	20565809	29985	0.241836	0.012595	0.526016
ENSG00000253976	AC022679.2	8:55135203-55142358	55135203	55142358	7156	0.506305	0.0127262	0.527829
ENSG00000172318	B3GALT1	2:167868948-167874041	167868948	167874041	5094	0.229588	0.0127251	0.527829
ENSG00000254470	AP5B1	11:65773898-65780976	65773898	65780976	7079	-0.209714	0.0126753	0.527829
ENSG00000207118	SNORD14D	11:123058909-123058995	123058909	123058995	87	-0.851082	0.0127902	0.529267
ENSG00000251369	ZNF550	19:57535257-57559863	57535257	57559863	24607	-0.202463	0.0129144	0.533183
ENSG00000256325	AC025423.1	12:68828118-68828553	68828118	68828553	436	0.792032	0.0130846	0.53557
ENSG00000253305	PCDHGB6	5:141408021-141512979	141408021	141512979	104959	-0.191426	0.0130808	0.53557
ENSG00000175197	DDIT3	12:57516588-57521737	57516588	57521737	5150	-0.252134	0.0130909	0.53557
ENSG00000188783	PRELP	1:203475806-203491352	203475806	203491352	15547	-0.305617	0.0130717	0.53557
ENSG00000165312	OTUD1	10:23439458-23442390	23439458	23442390	2933	-0.292599	0.0131297	0.535942
ENSG00000166788	SAAL1	11:18069935-18106087	18069935	18106087	36153	0.226949	0.0131771	0.536571
ENSG00000261526	AC012615.1	19:1874871-1876169	1874871	1876169	1299	-0.481117	0.0132046	0.536571
ENSG00000234961	AL133415.1	10:17233325-17234833	17233325	17234833	1509	-0.240674	0.0133733	0.542206
ENSG00000228852	AC092802.2	1:95243167-95278940	95243167	95278940	35774	0.392673	0.0135291	0.542425
ENSG00000246477	AF131216.1	8:11315859-11325429	11315859	11325429	9571	0.251338	0.0135224	0.542425
ENSG00000072954	TMEM38A	19:16661139-16690023	16661139	16690023	28885	-0.286789	0.013477	0.542425
ENSG00000118508	RAB32	6:146543833-146554953	146543833	146554953	11121	-0.353156	0.0134819	0.542425
ENSG00000238072	AC009244.1	7:129410113-129410370	129410113	129410370	258	-0.524668	0.0134707	0.542425
ENSG00000224934	AL391684.1	10:99430919-99463259	99430919	99463259	32341	-0.234789	0.0135968	0.542729
ENSG00000104635	SLC39A14	8:22367249-22434129	22367249	22434129	66881	-0.238865	0.0135698	0.542729
ENSG00000200732	RNU6-194P	6:119327281-119327385	119327281	119327385	105	1.1199	0.0139683	0.543002
ENSG00000283801	MIR1302-11	19:71973-72110	71973	72110	138	1.07305	0.0137511	0.543002
ENSG00000206859	RNU6-767P	17:17170083-17170189	17170083	17170189	107	0.951275	0.0138938	0.543002
ENSG00000224121	ATG12P2	2:222904640-222905055	222904640	222905055	416	0.67827	0.01379	0.543002
ENSG00000226238	AC132807.1	3:17990023-17995544	17990023	17995544	5522	0.591859	0.0138112	0.543002
ENSG00000259630	AC104046.1	15:85415228-85415633	85415228	85415633	406	0.509897	0.0138096	0.543002
ENSG00000224087	POTEF-AS1	2:130107684-130109741	130107684	130109741	2058	0.411971	0.0136975	0.543002
ENSG00000180616	SSTR2	17:73165010-73176633	73165010	73176633	11624	0.227305	0.0136998	0.543002
ENSG00000101974	ATP11C	X:139726346-139945276	139726346	139945276	218931	-0.18102	0.0138766	0.543002
ENSG00000226479	TMEM185B	2:120217479-120223400	120217479	120223400	5922	-0.229879	0.0140232	0.543002
ENSG00000225822	UBXN7-AS1	3:196431385-196432530	196431385	196432530	1146	-0.366721	0.0140442	0.543002
ENSG00000274227	AC073575.2	12:112018804-112019430	112018804	112019430	627	-0.380571	0.0140098	0.543002
ENSG00000148803	FUOM	10:133355158-133358025	133355158	133358025	2868	-0.431416	0.0141138	0.543002
ENSG00000206341	HLA-H	6:29887752-29890482	29887752	29890482	2731	-0.446808	0.0140478	0.543002
ENSG00000107159	CA9	9:35673918-35681159	35673918	35681159	7242	-0.467807	0.0139655	0.543002
ENSG00000265942	RN7SL577P	15:49042341-49042643	49042341	49042643	303	-0.747218	0.0141153	0.543002
ENSG00000280904	AC104446.3	3:52688882-52688961	52688882	52688961	80	-0.853945	0.0141019	0.543002
ENSG00000224080	UBE2FP1	3:37143512-37143958	37143512	37143958	447	0.766929	0.014272	0.543704
ENSG00000241120	HMGN1P8	3:167694355-167694642	167694355	167694642	288	0.623763	0.0144138	0.543704
ENSG00000177452	AL161742.1	1:63788721-63789304	63788721	63789304	584	0.548297	0.0143775	0.543704
ENSG00000166342	NETO1	18:72742314-72868146	72742314	72868146	125833	0.240828	0.0144291	0.543704
ENSG00000149289	ZC3H12C	11:110093392-110171841	110093392	110171841	78450	0.16292	0.0142416	0.543704
ENSG00000182253	SYNM	15:99098217-99135593	99098217	99135593	37377	-0.208813	0.0142548	0.543704
ENSG00000148840	PPRC1	10:102132994-102150333	102132994	102150333	17340	-0.246216	0.0144349	0.543704
ENSG00000229848	AC139149.1	17:81514047-81527776	81514047	81527776	13730	-0.532558	0.0143511	0.543704
ENSG00000228634	AL136115.1	1:31933020-31933975	31933020	31933975	956	-0.576199	0.0143752	0.543704
ENSG00000206611	SNORD24	9:133349396-133349470	133349396	133349470	75	-0.756606	0.0142679	0.543704
ENSG00000279962	AP001525.1	18:13710249-13710484	13710249	13710484	236	-0.850843	0.0145118	0.545463
ENSG00000250305	TRMT9B	8:12945642-13031503	12945642	13031503	85862	0.221448	0.0147079	0.549573
ENSG00000090013	BLVRB	19:40447765-40465764	40447765	40465764	18000	-0.321182	0.0147125	0.549573
ENSG00000226989	AL049758.1	22:42853403-42853799	42853403	42853799	397	-0.849007	0.0147122	0.549573
ENSG00000060718	COL11A1	1:102876467-103108872	102876467	103108872	232406	0.175786	0.0148223	0.552529
ENSG00000241882	AC124893.1	3:168288553-168291228	168288553	168291228	2676	0.571502	0.0148856	0.553635
ENSG00000233668	AL353662.2	9:34223984-34224628	34223984	34224628	645	0.535341	0.0149133	0.553635
ENSG00000143774	GUK1	1:228139962-228148984	228139962	228148984	9023	-0.188862	0.0149932	0.554893
ENSG00000251129	LINC02506	4:31997376-32228543	31997376	32228543	231168	-0.920395	0.0150088	0.554893
ENSG00000223427	RBM7P1	2:80162428-80163135	80162428	80163135	708	0.494939	0.0151186	0.557226
ENSG00000101400	SNTA1	20:33407957-33443763	33407957	33443763	35807	-0.350442	0.0151645	0.557226
ENSG00000231651	DLG3-AS1	X:70452958-70455994	70452958	70455994	3037	-0.449327	0.015155	0.557226
ENSG00000238372	AP001329.1	8:101847256-101847360	101847256	101847360	105	0.897199	0.0155577	0.560681
ENSG00000251892	RNU7-84P	8:106729795-106729856	106729795	106729856	62	0.748011	0.0155495	0.560681
ENSG00000233558	AL050331.1	6:116258493-116259115	116258493	116259115	623	0.558112	0.0154587	0.560681
ENSG00000261063	AC009139.2	16:77201474-77249957	77201474	77249957	48484	0.380048	0.0155063	0.560681
ENSG00000196517	SLC6A9	1:43991500-44031467	43991500	44031467	39968	0.235489	0.0153022	0.560681
ENSG00000136243	NUP42	7:23181841-23201011	23181841	23201011	19171	0.210305	0.0155824	0.560681
ENSG00000105499	PLA2G4C	19:48047843-48110817	48047843	48110817	62975	-0.251836	0.015457	0.560681
ENSG00000184840	TMED9	5:177592203-177597242	177592203	177597242	5040	-0.265747	0.0154616	0.560681
ENSG00000229124	VIM-AS1	10:17214239-17229985	17214239	17229985	15747	-0.282105	0.0156004	0.560681
ENSG00000218891	ZNF579	19:55576774-55580848	55576774	55580848	4075	-0.325419	0.015544	0.560681
ENSG00000134007	ADAM20	14:70522358-70535015	70522358	70535015	12658	-0.400352	0.0154378	0.560681
ENSG00000066583	ISOC1	5:129094749-129114028	129094749	129114028	19280	0.29686	0.015717	0.561596
ENSG00000088305	DNMT3B	20:32762385-32809356	32762385	32809356	46972	0.254637	0.0157192	0.561596
ENSG00000146674	IGFBP3	7:45912245-45921874	45912245	45921874	9630	-0.415972	0.0157137	0.561596
ENSG00000275854	AC084824.4	12:32736930-32737660	32736930	32737660	731	0.266949	0.0158485	0.563982
ENSG00000196937	FAM3C	7:121348878-121396364	121348878	121396364	47487	0.19235	0.0158276	0.563982
ENSG00000225447	RPS15AP10	1:45645816-45646197	45645816	45646197	382	0.41077	0.0159522	0.564331
ENSG00000091542	ALKBH5	17:18183078-18209954	18183078	18209954	26877	-0.211895	0.0159441	0.564331
ENSG00000259483	AL355073.1	14:56303490-56310761	56303490	56310761	7272	-0.64958	0.0159123	0.564331
ENSG00000239438	RPS26P48	14:78231281-78231619	78231281	78231619	339	0.816387	0.0161516	0.564671
ENSG00000276148	AC084824.5	12:32725248-32725660	32725248	32725660	413	0.619103	0.0161809	0.564671
ENSG00000254630	AP001922.2	11:75635883-75638587	75635883	75638587	2705	0.54284	0.0161517	0.564671
ENSG00000067533	RRP15	1:218285293-218337983	218285293	218337983	52691	0.194953	0.0160538	0.564671
ENSG00000175928	LRRN1	3:3799431-3849834	3799431	3849834	50404	0.167169	0.0160233	0.564671
ENSG00000177951	BET1L	11:167784-207428	167784	207428	39645	-0.265567	0.0160673	0.564671
ENSG00000187325	TAF9B	X:78129748-78139650	78129748	78139650	9903	-0.28614	0.016154	0.564671
ENSG00000005801	ZNF195	11:3339261-3379222	3339261	3379222	39962	0.187372	0.0162276	0.565208
ENSG00000142173	COL6A2	21:46098112-46132848	46098112	46132848	34737	-0.192691	0.0163447	0.568191
ENSG00000123143	PKN1	19:14433053-14471867	14433053	14471867	38815	-0.224906	0.0163872	0.568571
ENSG00000202029	RNU6-580P	2:159027036-159027142	159027036	159027142	107	1.12396	0.0165724	0.572209
ENSG00000200394	SNORA38B	17:67740669-67740799	67740669	67740799	131	1.07363	0.016571	0.572209
ENSG00000199497	RNU1-94P	20:31901254-31901426	31901254	31901426	173	1.03261	0.0167418	0.572209
ENSG00000198513	ATL1	14:50532509-50634017	50532509	50634017	101509	0.206144	0.0166984	0.572209
ENSG00000204713	TRIM27	6:28903002-28923988	28903002	28923988	20987	-0.187619	0.0167864	0.572209
ENSG00000125651	GTF2F1	19:6379572-6393981	6379572	6393981	14410	-0.209317	0.0168092	0.572209
ENSG00000107021	TBC1D13	9:128787253-128810430	128787253	128810430	23178	-0.248174	0.0167698	0.572209
ENSG00000127920	GNG11	7:93921735-93928610	93921735	93928610	6876	-0.379604	0.0167757	0.572209
ENSG00000277662	AL354696.1	13:41229180-41229676	41229180	41229676	497	-0.568443	0.0166835	0.572209
ENSG00000260548	AL035425.2	X:108722070-108732687	108722070	108732687	10618	-0.646189	0.0167505	0.572209
ENSG00000276934	AC009704.2	18:74504766-74505248	74504766	74505248	483	0.747383	0.0168659	0.572388
ENSG00000279983	AC244517.10	5:141223372-141245861	141223372	141245861	22490	0.340869	0.0168779	0.572388
ENSG00000136960	ENPP2	8:119557086-119673453	119557086	119673453	116368	-0.575047	0.0169173	0.57265
ENSG00000184254	ALDH1A3	15:100877714-100916626	100877714	100916626	38913	0.203218	0.0170131	0.572669
ENSG00000263764	SNORD43	22:39319050-39319113	39319050	39319113	64	-0.803862	0.0169839	0.572669
ENSG00000258577	SNRPGP1	14:50571919-50572140	50571919	50572140	222	-0.898937	0.0170055	0.572669
ENSG00000202297	RNY3P12	10:92334463-92334564	92334463	92334564	102	0.914862	0.0172255	0.576335
ENSG00000237349	BX679664.2	1:108986963-108987245	108986963	108987245	283	0.863815	0.0172069	0.576335
ENSG00000222031	AC023469.1	2:151001220-151048774	151001220	151048774	47555	0.661986	0.0171957	0.576335
ENSG00000250980	NSA2P6	4:152796063-152796831	152796063	152796831	769	0.435903	0.0172817	0.576335
ENSG00000230068	CDC42-IT1	1:22059197-22064199	22059197	22064199	5003	-0.602151	0.0172726	0.576335
ENSG00000169100	SLC25A6	X:1386152-1392113	1386152	1392113	5962	-0.166822	0.0173867	0.578591
ENSG00000099899	TRMT2A	22:20111875-20117392	20111875	20117392	5518	-0.242228	0.0174135	0.578591
ENSG00000238087	FMO8P	1:166566178-166580705	166566178	166580705	14528	0.386106	0.0174938	0.580046
ENSG00000184903	IMMP2L	7:110662644-111562517	110662644	111562517	899874	0.233535	0.0175216	0.580046
ENSG00000252992	AP000892.2	11:117263799-117263952	117263799	117263952	154	-1.20877	0.017628	0.582499
ENSG00000207286	Y_RNA	6:25287432-25287533	25287432	25287533	102	0.75713	0.0176939	0.583609
ENSG00000252787	AC104446.1	3:52688890-52688962	52688890	52688962	73	-0.875181	0.017831	0.587058
ENSG00000112473	SLC39A7	6:33200445-33204439	33200445	33204439	3995	-0.201005	0.0179252	0.589084
ENSG00000099977	DDT	22:23971365-23979828	23971365	23979828	8464	-0.3127	0.017993	0.590234
ENSG00000230124	ACBD6	1:180269653-180502954	180269653	180502954	233302	0.163787	0.0180325	0.590459
ENSG00000204580	DDR1	6:30876421-30900156	30876421	30900156	23736	-0.19463	0.0180669	0.590514
ENSG00000252223	RNU6-1049P	2:130109204-130109310	130109204	130109310	107	0.651718	0.0182915	0.593552
ENSG00000151835	SACS	13:23328826-23433740	23328826	23433740	104915	0.188545	0.0182578	0.593552
ENSG00000253106	AC090198.1	8:124488510-124491643	124488510	124491643	3134	-0.268604	0.0182718	0.593552
ENSG00000221116	SNORD110	20:2654212-2654286	2654212	2654286	75	-0.801676	0.0182054	0.593552
ENSG00000255680	AC091564.6	11:6618790-6619764	6618790	6619764	975	-0.39536	0.0183501	0.594385
ENSG00000258359	PCNPP1	12:111669852-111670362	111669852	111670362	511	0.682823	0.0185533	0.595311
ENSG00000153233	PTPRR	12:70638073-70920738	70638073	70920738	282666	0.228506	0.0184233	0.595311
ENSG00000156802	ATAD2	8:123319850-123416350	123319850	123416350	96501	0.205745	0.018562	0.595311
ENSG00000197746	PSAP	10:71816298-71851325	71816298	71851325	35028	-0.186617	0.0186172	0.595311
ENSG00000285338	AC091564.7	11:6610883-6616594	6610883	6616594	5712	-0.240054	0.0186427	0.595311
ENSG00000234750	AC012618.2	19:12284337-12285185	12284337	12285185	849	-0.544528	0.0186354	0.595311
ENSG00000258624	SERPINE4P	15:27340524-27340804	27340524	27340804	281	-0.659149	0.0184497	0.595311
ENSG00000263729	AC087393.1	17:20983902-20984046	20983902	20984046	145	-0.897592	0.0185204	0.595311
ENSG00000175221	MED16	19:867630-893218	867630	893218	25589	-0.264268	0.0186886	0.595725
ENSG00000285901	AC008012.1	12:4273762-4405490	4273762	4405490	131729	-0.196777	0.0187701	0.597243
ENSG00000139117	CPNE8	12:38646822-38907430	38646822	38907430	260609	-0.235124	0.0188025	0.597243
ENSG00000256771	ZNF253	19:19865882-19894674	19865882	19894674	28793	0.289127	0.0189912	0.600067
ENSG00000145075	CCDC39	3:180614008-180870933	180614008	180870933	256926	0.219808	0.018989	0.600067
ENSG00000279342	AP000866.6	11:124789240-124792818	124789240	124792818	3579	0.205322	0.018925	0.600067
ENSG00000288079	AC026329.1	3:113259786-113266824	113259786	113266824	7039	0.288889	0.0192458	0.606004
ENSG00000168772	CXXC4	4:104468308-104494901	104468308	104494901	26594	0.196076	0.0192462	0.606004
ENSG00000106665	CLIP2	7:74289407-74405935	74289407	74405935	116529	-0.213158	0.0193659	0.608387
ENSG00000185650	ZFP36L1	14:68787660-68796253	68787660	68796253	8594	-0.228776	0.0194231	0.608387
ENSG00000167363	FN3K	17:82735615-82751196	82735615	82751196	15582	-0.269118	0.0193995	0.608387
ENSG00000242970	AC068522.1	8:58588420-58588764	58588420	58588764	345	0.833357	0.0196029	0.608759
ENSG00000213406	ANXA2P1	4:153307792-153308717	153307792	153308717	926	0.438173	0.0196688	0.608759
ENSG00000138587	MNS1	15:56421544-56465137	56421544	56465137	43594	0.287266	0.0197428	0.608759
ENSG00000241472	PTPRG-AS1	3:62221249-62369406	62221249	62369406	148158	0.171297	0.0197159	0.608759
ENSG00000170893	TRH	3:129974688-129977935	129974688	129977935	3248	-0.202921	0.0197143	0.608759
ENSG00000258504	AL157871.1	14:100291117-100294656	100291117	100294656	3540	-0.219049	0.0197723	0.608759
ENSG00000103148	NPRL3	16:84271-138677	84271	138677	54407	-0.229302	0.0196448	0.608759
ENSG00000161847	RAVER1	19:10316212-10333638	10316212	10333638	17427	-0.251066	0.0194705	0.608759
ENSG00000283944	MIR4709	14:74480133-74480204	74480133	74480204	72	-0.313336	0.0196092	0.608759
ENSG00000237637	FRY-AS1	13:32025314-32031639	32025314	32031639	6326	-0.418445	0.0195221	0.608759
ENSG00000278351	AC009248.2	12:45256473-45256726	45256473	45256726	254	0.898848	0.0201873	0.609615
ENSG00000226726	TMEM256P2	2:221532668-221533008	221532668	221533008	341	0.848335	0.0203609	0.609615
ENSG00000252914	RNU6-789P	3:136721394-136721495	136721394	136721495	102	0.684658	0.0201931	0.609615
ENSG00000240436	AC114982.1	5:62575951-62576271	62575951	62576271	321	0.673882	0.0200177	0.609615
ENSG00000255321	AC068389.3	8:60551957-60553036	60551957	60553036	1080	0.571373	0.0199759	0.609615
ENSG00000225071	AC004552.1	X:24429573-24429920	24429573	24429920	348	0.546503	0.0208131	0.609615
ENSG00000259659	AC009996.1	15:44557829-44559188	44557829	44559188	1360	0.444609	0.0204239	0.609615
ENSG00000250156	LINC02060	5:88408982-88439090	88408982	88439090	30109	0.300757	0.0206934	0.609615
ENSG00000073111	MCM2	3:127598410-127622436	127598410	127622436	24027	0.288706	0.0207979	0.609615
ENSG00000171303	KCNK3	2:26692690-26733420	26692690	26733420	40731	0.255225	0.0203766	0.609615
ENSG00000162630	B3GALT2	1:193178730-193186613	193178730	193186613	7884	0.236384	0.020373	0.609615
ENSG00000273294	C1QTNF3-AMACR	5:33987174-34124528	33987174	34124528	137355	0.202595	0.0204518	0.609615
ENSG00000158691	ZSCAN12	6:28378955-28399734	28378955	28399734	20780	0.199948	0.0207625	0.609615
ENSG00000163378	EOGT	3:68975217-69013684	68975217	69013684	38468	0.185503	0.0208138	0.609615
ENSG00000247853	AC006064.2	12:6578622-6584739	6578622	6584739	6118	0.176767	0.0199081	0.609615
ENSG00000138468	SENP7	3:101324205-101513241	101324205	101513241	189037	0.168869	0.0204125	0.609615
ENSG00000116095	PLEKHA3	2:178480457-178516463	178480457	178516463	36007	0.167287	0.0206273	0.609615
ENSG00000144445	KANSL1L	2:210021421-210171409	210021421	210171409	149989	0.164808	0.0205797	0.609615
ENSG00000153707	PTPRD	9:8314246-10612723	8314246	10612723	2298478	0.160176	0.0201707	0.609615
ENSG00000082641	NFE2L1	17:48048329-48061545	48048329	48061545	13217	-0.171787	0.0202479	0.609615
ENSG00000159840	ZYX	7:143381295-143391111	143381295	143391111	9817	-0.23247	0.0206761	0.609615
ENSG00000108106	UBE2S	19:55399745-55407788	55399745	55407788	8044	-0.239674	0.0198499	0.609615
ENSG00000117614	SYF2	1:25222276-25232502	25222276	25232502	10227	-0.254702	0.0200063	0.609615
ENSG00000125355	TMEM255A	X:120258650-120311556	120258650	120311556	52907	-0.285164	0.0202004	0.609615
ENSG00000186577	SMIM29	6:34246381-34249108	34246381	34249108	2728	-0.33485	0.0207606	0.609615
ENSG00000167799	NUDT8	11:67627938-67629937	67627938	67629937	2000	-0.357533	0.0207079	0.609615
ENSG00000262434	AC087392.4	17:789744-790525	789744	790525	782	-0.500646	0.0202012	0.609615
ENSG00000254985	RSF1-IT2	11:77717712-77718411	77717712	77718411	700	-0.658076	0.0203433	0.609615
ENSG00000241493	AC018638.3	7:128669087-128669892	128669087	128669892	806	-0.897036	0.0205495	0.609615
ENSG00000207627	MIR581	5:53951504-53951599	53951504	53951599	96	-0.927234	0.0201523	0.609615
ENSG00000207444	SNORD56B	14:71398337-71398407	71398337	71398407	71	1.04113	0.0213007	0.610154
ENSG00000224019	RPL21P32	2:185956587-185957063	185956587	185957063	477	0.389633	0.0211618	0.610154
ENSG00000217576	AL158066.1	13:52167709-52291557	52167709	52291557	123849	0.236238	0.02129	0.610154
ENSG00000164197	RNF180	5:64165843-64372869	64165843	64372869	207027	0.194565	0.0211467	0.610154
ENSG00000125834	STK35	20:2101827-2177038	2101827	2177038	75212	-0.169849	0.021039	0.610154
ENSG00000145901	TNIP1	5:151029945-151093577	151029945	151093577	63633	-0.200051	0.0212015	0.610154
ENSG00000187017	ESPN	1:6424776-6461367	6424776	6461367	36592	-0.219478	0.0209964	0.610154
ENSG00000141905	NFIC	19:3314403-3469217	3314403	3469217	154815	-0.231333	0.0213395	0.610154
ENSG00000237768	AL731563.2	10:73071295-73074008	73071295	73074008	2714	-0.248502	0.0211753	0.610154
ENSG00000282798	AC008993.2	19:69167-69972	69167	69972	806	-0.370936	0.0212466	0.610154
ENSG00000262333	HNRNPA1P16	17:2306761-2307715	2306761	2307715	955	-0.437815	0.021031	0.610154
ENSG00000231663	COA6-AS1	1:234372807-234373593	234372807	234373593	787	-0.464047	0.0208754	0.610154
ENSG00000288604	AC015871.8	15:79923142-79923490	79923142	79923490	349	-0.562782	0.0210078	0.610154
ENSG00000238754	SCARNA18B	1:193057281-193057415	193057281	193057415	135	-1.01126	0.0213271	0.610154
ENSG00000270409	AC090950.1	3:15732252-15733470	15732252	15733470	1219	-2.33567	0.0211147	0.610154
ENSG00000145604	SKP2	5:36151989-36184319	36151989	36184319	32331	0.20515	0.0213961	0.610805
ENSG00000282886	PTMAP12	9:94347234-94347563	94347234	94347563	330	0.747568	0.0218104	0.611742
ENSG00000237137	AL159169.1	9:14531916-14532042	14531916	14532042	127	0.421726	0.0217756	0.611742
ENSG00000270874	RPAP2P1	10:86854696-86856236	86854696	86856236	1541	0.403528	0.0218759	0.611742
ENSG00000260785	CASC17	17:71097774-71202203	71097774	71202203	104430	0.319545	0.02186	0.611742
ENSG00000185697	MYBL1	8:66562175-66614247	66562175	66614247	52073	0.244662	0.0217618	0.611742
ENSG00000273301	AC016717.2	2:225698514-225703654	225698514	225703654	5141	0.21584	0.0219036	0.611742
ENSG00000165092	ALDH1A1	9:72900671-73080442	72900671	73080442	179772	0.213545	0.0217899	0.611742
ENSG00000035403	VCL	10:73995193-74121363	73995193	74121363	126171	-0.162916	0.0216637	0.611742
ENSG00000100906	NFKBIA	14:35401513-35404749	35401513	35404749	3237	-0.227104	0.0216721	0.611742
ENSG00000268193	AC002985.1	19:18907013-18934397	18907013	18934397	27385	-0.274722	0.0216989	0.611742
ENSG00000106538	RARRES2	7:150338317-150341662	150338317	150341662	3346	-0.323564	0.0218829	0.611742
ENSG00000276523	AC025287.3	16:75572185-75572685	75572185	75572685	501	-0.497302	0.0216446	0.611742
ENSG00000284427	MIR4647	6:44254206-44254285	44254206	44254285	80	-0.517351	0.0216133	0.611742
ENSG00000253445	AC027309.1	5:172690454-172697720	172690454	172697720	7267	-0.742847	0.0217319	0.611742
ENSG00000273559	CWC25	17:38800441-38825355	38800441	38825355	24915	-0.242849	0.0219951	0.613348
ENSG00000274614	AL390754.1	13:111182111-111182692	111182111	111182692	582	0.496737	0.0220587	0.614172
ENSG00000283154	IQCJ-SCHIP1	3:158962235-159897366	158962235	159897366	935132	0.199723	0.0221004	0.614384
ENSG00000236213	AC006369.1	2:37562486-37646698	37562486	37646698	84213	0.315267	0.022325	0.617024
ENSG00000234741	GAS5	1:173858559-173868882	173858559	173868882	10324	-0.19201	0.0223221	0.617024
ENSG00000284779	AC132217.2	11:2129112-2158391	2129112	2158391	29280	-0.229766	0.0223321	0.617024
ENSG00000187051	RPS19BP1	22:39529093-39532761	39529093	39532761	3669	-0.285741	0.0222341	0.617024
ENSG00000232499	AL391058.1	1:113449700-113450728	113449700	113450728	1029	0.347075	0.0224478	0.619271
ENSG00000278936	AC244517.4	5:141183401-141201396	141183401	141201396	17996	0.347232	0.0225791	0.621942
ENSG00000109339	MAPK10	4:85990007-86594625	85990007	86594625	604619	0.160161	0.0226534	0.622169
ENSG00000207496	SNORA7A	3:12840312-12840450	12840312	12840450	139	-0.416606	0.0226563	0.622169
ENSG00000263575	MIR4665	9:6007826-6007904	6007826	6007904	79	-0.598988	0.0227485	0.623751
ENSG00000136710	CCDC115	2:130337933-130342699	130337933	130342699	4767	-0.261598	0.0228015	0.624256
ENSG00000225591	BX248409.1	1:173741674-173741928	173741674	173741928	255	0.733764	0.0228974	0.625933
ENSG00000234784	AL606517.2	1:64918443-64918683	64918443	64918683	241	0.706887	0.0232591	0.629751
ENSG00000206634	SNORA22	7:65755526-65755659	65755526	65755659	134	0.635018	0.0235765	0.629751
ENSG00000223505	AC114402.1	1:203835585-203835912	203835585	203835912	328	0.578686	0.0235226	0.629751
ENSG00000241599	AL627309.4	1:160446-161525	160446	161525	1080	0.522033	0.023607	0.629751
ENSG00000282859	AC003992.1	7:114560961-114561517	114560961	114561517	557	0.519892	0.0233499	0.629751
ENSG00000270986	HMGB1P51	15:58672296-58672933	58672296	58672933	638	0.448974	0.023157	0.629751
ENSG00000254895	MTCO3P15	11:103402013-103402586	103402013	103402586	574	0.382545	0.023457	0.629751
ENSG00000267302	RNFT1-DT	17:59964832-59996972	59964832	59996972	32141	0.314785	0.0233708	0.629751
ENSG00000103707	MTFMT	15:65001512-65029639	65001512	65029639	28128	0.256195	0.023672	0.629751
ENSG00000135829	DHX9	1:182839347-182887982	182839347	182887982	48636	0.164308	0.0232803	0.629751
ENSG00000163655	GMPS	3:155870650-155944020	155870650	155944020	73371	0.162614	0.0236108	0.629751
ENSG00000091656	ZFHX4	8:76681239-76867281	76681239	76867281	186043	0.147349	0.02356	0.629751
ENSG00000102144	PGK1	X:77910739-78129295	77910739	78129295	218557	-0.166163	0.0232029	0.629751
ENSG00000171206	TRIM8	10:102644479-102658318	102644479	102658318	13840	-0.195853	0.0234444	0.629751
ENSG00000099875	MKNK2	19:2037465-2051244	2037465	2051244	13780	-0.210334	0.0236877	0.629751
ENSG00000168101	NUDT16L1	16:4693694-4695859	4693694	4695859	2166	-0.308227	0.0237003	0.629751
ENSG00000263680	AC007639.1	17:72425939-72428852	72425939	72428852	2914	-0.396708	0.0235612	0.629751
ENSG00000275646	AC009014.2	5:136133696-136133826	136133696	136133826	131	-0.704954	0.0234097	0.629751
ENSG00000199866	Y_RNA	2:172558151-172558252	172558151	172558252	102	-1.17191	0.0233984	0.629751
ENSG00000138472	GUCA1C	3:108907792-108953879	108907792	108953879	46088	-0.419755	0.0237722	0.630732
ENSG00000224142	AMMECR1-IT1	X:110305420-110307221	110305420	110307221	1802	0.504438	0.0238807	0.631754
ENSG00000280269	AP000577.2	11:74204869-74205746	74204869	74205746	878	0.456159	0.0238776	0.631754
ENSG00000275506	H3P25	5:139612002-139612363	139612002	139612363	362	0.494653	0.0240758	0.634546
ENSG00000279883	AC010480.1	5:55484403-55485086	55484403	55485086	684	0.491225	0.0241269	0.634546
ENSG00000135269	TES	7:116210506-116258783	116210506	116258783	48278	0.201398	0.0240562	0.634546
ENSG00000277512	SNORD65	17:16441226-16441298	16441226	16441298	73	-0.572858	0.0241085	0.634546
ENSG00000258672	AL160313.2	14:99691445-99693648	99691445	99693648	2204	0.708472	0.0242837	0.634639
ENSG00000225423	TNPO1P1	10:84390908-84392045	84390908	84392045	1138	0.461102	0.0244418	0.634639
ENSG00000144815	NXPE3	3:101779202-101828231	101779202	101828231	49030	-0.166387	0.0242297	0.634639
ENSG00000179820	MYADM	19:53864763-53876435	53864763	53876435	11673	-0.305261	0.0242134	0.634639
ENSG00000200087	SNORA73B	1:28508559-28508762	28508559	28508762	204	-0.307539	0.0244471	0.634639
ENSG00000007520	TSR3	16:1349240-1351878	1349240	1351878	2639	-0.342007	0.024319	0.634639
ENSG00000264660	AC107926.1	17:20963722-20980238	20963722	20980238	16517	-0.372384	0.0244014	0.634639
ENSG00000259736	CRTC3-AS1	15:90620007-90717141	90620007	90717141	97135	-0.380405	0.0242746	0.634639
ENSG00000254964	AP001458.1	11:62606161-62606405	62606161	62606405	245	-0.57784	0.0243681	0.634639
ENSG00000237916	RPL37P12	2:109552536-109552846	109552536	109552846	311	0.601196	0.0246023	0.635924
ENSG00000167244	IGF2	11:2129112-2141238	2129112	2141238	12127	-0.22514	0.0246014	0.635924
ENSG00000267033	AC020911.1	19:16186276-16189458	16186276	16189458	3183	-0.567252	0.0245768	0.635924
ENSG00000273420	AC008738.7	19:33207129-33207639	33207129	33207639	511	-0.423476	0.0247553	0.638963
ENSG00000234329	AL604028.2	1:45651039-45651826	45651039	45651826	788	0.349125	0.0248916	0.641562
ENSG00000277732	AC015599.2	8:134598318-134598518	134598318	134598518	201	0.896531	0.0254251	0.643666
ENSG00000280280	AC006435.5	17:2460183-2460294	2460183	2460294	112	0.755766	0.0253008	0.643666
ENSG00000242737	AC012170.1	15:50466738-50467096	50466738	50467096	359	0.605375	0.0254433	0.643666
ENSG00000254691	AP002812.3	11:77850604-77851511	77850604	77851511	908	0.500463	0.0250559	0.643666
ENSG00000271974	RDM1P4	17:64905883-64906018	64905883	64906018	136	0.415172	0.0258299	0.643666
ENSG00000234882	EIF3EP1	6:73291962-73293277	73291962	73293277	1316	0.367546	0.0257655	0.643666
ENSG00000142556	ZNF614	19:52012765-52030240	52012765	52030240	17476	0.252244	0.0252584	0.643666
ENSG00000279289	AL136164.3	6:71386852-71390829	71386852	71390829	3978	0.249076	0.0258276	0.643666
ENSG00000249106	AC097537.1	4:175790307-175812189	175790307	175812189	21883	0.190338	0.0257817	0.643666
ENSG00000197410	DCHS2	4:154231742-154491799	154231742	154491799	260058	0.159073	0.0255117	0.643666
ENSG00000152926	ZNF117	7:64971772-65006684	64971772	65006684	34913	0.152202	0.0254988	0.643666
ENSG00000163728	TTC14	3:180602163-180617828	180602163	180617828	15666	0.150727	0.0257905	0.643666
ENSG00000204519	ZNF551	19:57681969-57717301	57681969	57717301	35333	-0.18928	0.0256084	0.643666
ENSG00000072682	P4HA2	5:132191838-132295315	132191838	132295315	103478	-0.190242	0.0250326	0.643666
ENSG00000170275	CRTAP	3:33114014-33147773	33114014	33147773	33760	-0.204153	0.0257736	0.643666
ENSG00000026025	VIM	10:17228241-17237593	17228241	17237593	9353	-0.217407	0.0257698	0.643666
ENSG00000189319	FAM53B	10:124619292-124744378	124619292	124744378	125087	-0.222262	0.0253454	0.643666
ENSG00000175938	ORAI3	16:30949068-30956461	30949068	30956461	7394	-0.275938	0.0254566	0.643666
ENSG00000204305	AGER	6:32180968-32184322	32180968	32184322	3355	-0.278367	0.0255888	0.643666
ENSG00000266677	AC087164.1	17:18172625-18184753	18172625	18184753	12129	-0.285543	0.0254763	0.643666
ENSG00000271933	AL603756.1	10:84138420-84140582	84138420	84140582	2163	-0.3015	0.0253506	0.643666
ENSG00000250979	AC022905.1	8:72202751-72251565	72202751	72251565	48815	-0.310754	0.0257703	0.643666
ENSG00000124074	ENKD1	16:67662945-67667265	67662945	67667265	4321	-0.322243	0.0258651	0.643666
ENSG00000272933	AL391121.1	10:102642792-102644140	102642792	102644140	1349	-0.331687	0.0252302	0.643666
ENSG00000254362	AC011726.2	8:26440491-26442595	26440491	26442595	2105	-0.651296	0.0254751	0.643666
ENSG00000180425	C11orf71	11:114391443-114400511	114391443	114400511	9069	-0.230509	0.0259909	0.645906
ENSG00000063322	MED29	19:39391303-39400641	39391303	39400641	9339	-0.208789	0.0260367	0.646154
ENSG00000265123	RN7SL200P	6:34685355-34685642	34685355	34685642	288	-0.768475	0.0261637	0.648415
ENSG00000136883	KIF12	9:114086126-114099291	114086126	114099291	13166	0.271033	0.0262564	0.648685
ENSG00000163431	LMOD1	1:201896456-201946588	201896456	201946588	50133	-0.201044	0.0262564	0.648685
ENSG00000169242	EFNA1	1:155127876-155134899	155127876	155134899	7024	-0.239221	0.0262825	0.648685
ENSG00000230470	AL078645.1	1:184408337-184412360	184408337	184412360	4024	0.544021	0.0264797	0.65152
ENSG00000261054	AC036108.2	15:99128832-99131806	99128832	99131806	2975	-0.23761	0.0265418	0.65152
ENSG00000146066	HIGD2A	5:176388751-176389761	176388751	176389761	1011	-0.323753	0.0265205	0.65152
ENSG00000207223	Y_RNA	15:64652888-64652989	64652888	64652989	102	-0.788985	0.0265145	0.65152
ENSG00000147100	SLC16A2	X:74421493-74533917	74421493	74533917	112425	0.17579	0.0266334	0.652348
ENSG00000123989	CHPF	2:219538948-219543809	219538948	219543809	4862	-0.20748	0.0266797	0.652348
ENSG00000165449	SLC16A9	10:59650761-59736002	59650761	59736002	85242	-0.275279	0.026684	0.652348
ENSG00000225750	AL357500.1	1:29144494-29146994	29144494	29146994	2501	0.690178	0.0267599	0.652435
ENSG00000286850	AL358232.2	9:94485445-94511614	94485445	94511614	26170	0.574841	0.0267308	0.652435
ENSG00000154654	NCAM2	21:20998409-21543329	20998409	21543329	544921	0.203803	0.0269662	0.65393
ENSG00000188186	LAMTOR4	7:100148907-100155944	100148907	100155944	7038	-0.238503	0.0268636	0.65393
ENSG00000130822	PNCK	X:153669733-153689010	153669733	153689010	19278	-0.253638	0.0269381	0.65393
ENSG00000275527	AC100835.2	15:74598919-74599397	74598919	74599397	479	-0.491885	0.0269119	0.65393
ENSG00000286337	AC025370.2	8:103319392-103320106	103319392	103320106	715	0.383307	0.0273217	0.655542
ENSG00000253667	AC100821.1	8:53971231-53974210	53971231	53974210	2980	0.352932	0.0271064	0.655542
ENSG00000151725	CENPU	4:184694085-184734130	184694085	184734130	40046	0.317487	0.0273033	0.655542
ENSG00000254266	PKIA-AS1	8:78268637-78558503	78268637	78558503	289867	0.295846	0.027274	0.655542
ENSG00000177000	MTHFR	1:11785723-11806455	11785723	11806455	20733	-0.170627	0.0272051	0.655542
ENSG00000278774	U2	17:43273101-43273292	43273101	43273292	192	-0.263438	0.0273407	0.655542
ENSG00000198715	GLMP	1:156290089-156295689	156290089	156295689	5601	-0.320044	0.027346	0.655542
ENSG00000196388	INCA1	17:4988130-4997610	4988130	4997610	9481	-0.320049	0.0273597	0.655542
ENSG00000070031	SCT	11:626309-627181	626309	627181	873	-0.553428	0.0273139	0.655542
ENSG00000222932	RNU6-172P	12:101796410-101796502	101796410	101796502	93	0.980863	0.027431	0.656379
ENSG00000223404	LINC00397	13:87801036-87803808	87801036	87803808	2773	0.482443	0.0275835	0.656546
ENSG00000223351	ZNF385D-AS2	3:21942566-21979828	21942566	21979828	37263	0.29176	0.0274962	0.656546
ENSG00000114544	SLC41A3	3:126006355-126101561	126006355	126101561	95207	-0.188336	0.0275767	0.656546
ENSG00000103257	SLC7A5	16:87830023-87869507	87830023	87869507	39485	-0.284143	0.027566	0.656546
ENSG00000010818	HIVEP2	6:142751469-142956698	142751469	142956698	205230	-0.199232	0.0276501	0.657264
ENSG00000197063	MAFG	17:81918270-81927735	81918270	81927735	9466	-0.211134	0.027701	0.657607
ENSG00000206739	AC004461.1	22:19045256-19045367	19045256	19045367	112	0.724802	0.0280122	0.658697
ENSG00000199645	RNU6-1330P	5:74779309-74779413	74779309	74779413	105	0.424915	0.028112	0.658697
ENSG00000277223	AC090116.1	12:71448405-71448850	71448405	71448850	446	0.391523	0.0278542	0.658697
ENSG00000049130	KITLG	12:88492793-88580851	88492793	88580851	88059	0.264555	0.0280116	0.658697
ENSG00000138696	BMPR1B	4:94757955-95158448	94757955	95158448	400494	0.229609	0.0279563	0.658697
ENSG00000095059	DHPS	19:12675717-12681880	12675717	12681880	6164	-0.18121	0.0279058	0.658697
ENSG00000187678	SPRY4	5:142310427-142326455	142310427	142326455	16029	-0.32626	0.0280095	0.658697
ENSG00000270726	AJ271736.1	X:156004218-156022236	156004218	156022236	18019	-0.440275	0.0279602	0.658697
ENSG00000207231	Y_RNA	4:185415973-185416086	185415973	185416086	114	-0.535756	0.0280501	0.658697
ENSG00000233870	AC007881.1	2:71178587-71178773	71178587	71178773	187	-0.635904	0.0281059	0.658697
ENSG00000108984	MAP2K6	17:69414697-69553865	69414697	69553865	139169	0.157146	0.028299	0.66222
ENSG00000229939	AL589880.1	X:111618808-111619094	111618808	111619094	287	0.638167	0.0283694	0.663006
ENSG00000126603	GLIS2	16:4314761-4339597	4314761	4339597	24837	-0.210983	0.0286244	0.668101
ENSG00000267601	AC022966.1	17:78855478-78855844	78855478	78855844	367	-0.224893	0.0287017	0.66904
ENSG00000206622	SNORA69	X:119787353-119787484	119787353	119787484	132	-0.98361	0.0287916	0.670269
ENSG00000120616	EPC1	10:32267751-32378798	32267751	32378798	111048	0.143629	0.0288985	0.671847
ENSG00000102878	HSF4	16:67164681-67169945	67164681	67169945	5265	-0.24908	0.0289339	0.671847
ENSG00000149054	ZNF215	11:6926404-7001004	6926404	7001004	74601	0.24153	0.0289908	0.672303
ENSG00000060491	OGFR	20:62804835-62814000	62804835	62814000	9166	-0.207781	0.0290365	0.672498
ENSG00000106278	PTPRZ1	7:121873089-122062036	121873089	122062036	188948	0.168764	0.0292201	0.674155
ENSG00000280357	AL138960.2	13:44432144-44432678	44432144	44432678	535	-0.524818	0.0291934	0.674155
ENSG00000252985	SNORD116	9:126426893-126426970	126426893	126426970	78	-0.969879	0.0291631	0.674155
ENSG00000144567	RETREG2	2:219176225-219185475	219176225	219185475	9251	-0.179179	0.0292857	0.674804
ENSG00000124587	PEX6	6:42963865-42979181	42963865	42979181	15317	-0.213177	0.0294119	0.676849
ENSG00000277568	AC011375.1	5:146510116-146510271	146510116	146510271	156	0.571557	0.0295636	0.676998
ENSG00000257621	PSMA3-AS1	14:58265365-58298134	58265365	58298134	32770	0.146398	0.0295523	0.676998
ENSG00000141551	CSNK1D	17:82239023-82273731	82239023	82273731	34709	-0.150867	0.0295685	0.676998
ENSG00000101161	PRPF6	20:63981132-64033100	63981132	64033100	51969	-0.160535	0.0294878	0.676998
ENSG00000250330	AC016559.3	5:79229904-79230588	79229904	79230588	685	0.739539	0.030247	0.67834
ENSG00000266397	AP000919.2	18:2967018-2985410	2967018	2985410	18393	0.71931	0.0304468	0.67834
ENSG00000199407	RNA5SP301	10:13727796-13727916	13727796	13727916	121	0.712929	0.0302088	0.67834
ENSG00000279972	AL356596.1	14:41514972-41515350	41514972	41515350	379	0.617457	0.0298503	0.67834
ENSG00000180221	TPT1P10	10:58212541-58213036	58212541	58213036	496	0.434487	0.0303321	0.67834
ENSG00000248593	DSTNP2	12:6884682-6885786	6884682	6885786	1105	0.312998	0.0306148	0.67834
ENSG00000261094	AC007066.2	9:122937623-122940333	122937623	122940333	2711	0.28922	0.0306281	0.67834
ENSG00000269226	TMSB15B	X:104063871-104076212	104063871	104076212	12342	0.220669	0.0297293	0.67834
ENSG00000196381	ZNF781	19:37667751-37692315	37667751	37692315	24565	0.214716	0.0302993	0.67834
ENSG00000135966	TGFBRAP1	2:105264391-105329735	105264391	105329735	65345	0.204412	0.0300389	0.67834
ENSG00000243406	MRPS31P5	13:52167709-52194465	52167709	52194465	26757	0.18847	0.0305432	0.67834
ENSG00000272398	CD24	6:106969831-106975627	106969831	106975627	5797	0.183048	0.0305064	0.67834
ENSG00000107938	EDRF1	10:125719515-125764143	125719515	125764143	44629	0.173093	0.0299713	0.67834
ENSG00000075407	ZNF37A	10:38094334-38150293	38094334	38150293	55960	0.160491	0.0306422	0.67834
ENSG00000077264	PAK3	X:110944285-111227361	110944285	111227361	283077	0.140985	0.029883	0.67834
ENSG00000144867	SRPRB	3:133784023-133825772	133784023	133825772	41750	-0.161158	0.0298145	0.67834
ENSG00000138769	CDKL2	4:75576496-75630716	75576496	75630716	54221	-0.185308	0.030321	0.67834
ENSG00000242125	SNHG3	1:28505980-28510892	28505980	28510892	4913	-0.204193	0.0302708	0.67834
ENSG00000212232	SNORD17	20:17962710-17962946	17962710	17962946	237	-0.213276	0.0300684	0.67834
ENSG00000104774	MAN2B1	19:12646511-12666742	12646511	12666742	20232	-0.219615	0.0301095	0.67834
ENSG00000259052	AL157871.6	14:100279959-100291456	100279959	100291456	11498	-0.221568	0.0305229	0.67834
ENSG00000141526	SLC16A3	17:82228397-82261129	82228397	82261129	32733	-0.271929	0.0297479	0.67834
ENSG00000141750	STAC2	17:39210541-39225945	39210541	39225945	15405	-0.277778	0.0303713	0.67834
ENSG00000090432	MUL1	1:20499448-20508151	20499448	20508151	8704	-0.288435	0.0302238	0.67834
ENSG00000128016	ZFP36	19:39406847-39409412	39406847	39409412	2566	-0.320199	0.0306046	0.67834
ENSG00000284138	ATP6V0CP4	1:42952202-42952641	42952202	42952641	440	-0.68778	0.0303993	0.67834
ENSG00000284651	AP000553.6	22:21661242-21661295	21661242	21661295	54	-1.04302	0.0301766	0.67834
ENSG00000169021	UQCRFS1	19:29205320-29213151	29205320	29213151	7832	-0.236144	0.0306801	0.678347
ENSG00000132003	ZSWIM4	19:13795460-13832230	13795460	13832230	36771	-0.210804	0.0308273	0.680766
ENSG00000203875	SNHG5	6:85650491-85678932	85650491	85678932	28442	-0.162922	0.0309	0.681538
ENSG00000162614	NEXN	1:77888513-77943895	77888513	77943895	55383	0.265095	0.0310541	0.684099
ENSG00000219433	BTBD10P2	6:149794763-149795746	149794763	149795746	984	0.689239	0.0313922	0.684859
ENSG00000229399	AL592148.1	1:222641414-222641858	222641414	222641858	445	0.576676	0.0313016	0.684859
ENSG00000261596	AC005632.3	16:21626742-21627569	21626742	21627569	828	0.397965	0.0313773	0.684859
ENSG00000233460	RPL35AP31	13:71845981-71846317	71845981	71846317	337	0.213675	0.0313649	0.684859
ENSG00000105855	ITGB8	7:20330702-20415754	20330702	20415754	85053	0.147449	0.0313549	0.684859
ENSG00000072110	ACTN1	14:68874128-68979440	68874128	68979440	105313	-0.201296	0.0311522	0.684859
ENSG00000115289	PCGF1	2:74505043-74507695	74505043	74507695	2653	-0.279249	0.0313408	0.684859
ENSG00000275924	MIR6807	19:58550285-58550376	58550285	58550376	92	-0.868938	0.0313223	0.684859
ENSG00000170325	PRDM10	11:129899706-130002835	129899706	130002835	103130	0.19364	0.0314459	0.685202
ENSG00000226222	H2BP7	X:24632257-24632601	24632257	24632601	345	0.618759	0.0315341	0.686295
ENSG00000119866	BCL11A	2:60450520-60554467	60450520	60554467	103948	0.179682	0.0315779	0.68642
ENSG00000129534	MIS18BP1	14:45203190-45253540	45203190	45253540	50351	0.238271	0.0316984	0.686973
ENSG00000154957	ZNF18	17:11977439-11997475	11977439	11997475	20037	-0.296725	0.031715	0.686973
ENSG00000251279	SMIM15-AS1	5:61162070-61232040	61162070	61232040	69971	-0.356278	0.0317176	0.686973
ENSG00000234166	ARHGEF19-AS1	1:16197854-16198357	16197854	16198357	504	0.622877	0.031985	0.69028
ENSG00000261235	AC092142.1	16:82044336-82139631	82044336	82139631	95296	-0.543108	0.0319836	0.69028
ENSG00000208028	MIR616	12:57519163-57519259	57519163	57519259	97	-0.546909	0.0319212	0.69028
ENSG00000287650	AL390071.1	13:35494178-35496615	35494178	35496615	2438	0.179507	0.0323007	0.696259
ENSG00000274417	MIR6515	19:12940484-12940540	12940484	12940540	57	-0.935719	0.0323622	0.696753
ENSG00000185033	SEMA4B	15:90160604-90229679	90160604	90229679	69076	-0.165044	0.0324023	0.696786
ENSG00000284180	MIR3606	2:188995630-188995692	188995630	188995692	63	-1.05447	0.0325467	0.699056
ENSG00000135926	TMBIM1	2:218274197-218292586	218274197	218292586	18390	-0.248328	0.0326432	0.699464
ENSG00000202538	RNU4-2	12:120291763-120291903	120291763	120291903	141	-0.401655	0.0326211	0.699464
ENSG00000214063	TSPAN4	11:842812-867116	842812	867116	24305	-0.199449	0.032699	0.699828
ENSG00000035862	TIMP2	17:78852977-78925387	78852977	78925387	72411	-0.17491	0.0327739	0.700599
ENSG00000274507	AL121772.2	20:25251008-25251304	25251008	25251304	297	-0.65534	0.0328515	0.700599
ENSG00000265477	AP000915.2	18:423744-424416	423744	424416	673	-0.656828	0.0328129	0.700599
ENSG00000206832	RNU6V	1:109591534-109591640	109591534	109591640	107	0.889536	0.0329896	0.701277
ENSG00000238391	RNA5SP233	7:74487428-74487540	74487428	74487540	113	0.635761	0.0331157	0.701277
ENSG00000227466	PDE4B-AS1	1:66042500-66050718	66042500	66050718	8219	0.329635	0.0331511	0.701277
ENSG00000251136	AF117829.1	8:89585872-89757812	89585872	89757812	171941	0.177648	0.0331554	0.701277
ENSG00000104427	ZC2HC1A	8:78666089-78719765	78666089	78719765	53677	0.153248	0.0330434	0.701277
ENSG00000139370	SLC15A4	12:128793194-128823958	128793194	128823958	30765	-0.181276	0.0330356	0.701277
ENSG00000286074	AC110795.1	4:76148561-76200666	76148561	76200666	52106	-0.362397	0.0329297	0.701277
ENSG00000143033	MTF2	1:93079235-93139079	93079235	93139079	59845	0.147351	0.0333375	0.702831
ENSG00000106333	PCOLCE	7:100602363-100608175	100602363	100608175	5813	-0.279519	0.0334017	0.702831
ENSG00000285938	AC072022.2	3:187743686-187746028	187743686	187746028	2343	-0.325273	0.033403	0.702831
ENSG00000284657	AL031432.5	1:25239494-25240253	25239494	25240253	760	-0.478977	0.033386	0.702831
ENSG00000279354	AC090373.1	18:46915021-46915623	46915021	46915623	603	-0.497132	0.0334236	0.702831
ENSG00000143248	RGS5	1:163111121-163321791	163111121	163321791	210671	0.345809	0.0334671	0.702926
ENSG00000205302	SNX2	5:122775079-122834543	122775079	122834543	59465	0.160731	0.033544	0.703722
ENSG00000115380	EFEMP1	2:55865967-55924139	55865967	55924139	58173	-0.196771	0.0336577	0.705287
ENSG00000254061	AC091144.2	8:33436268-33436700	33436268	33436700	433	0.616667	0.0338268	0.708008
ENSG00000283118	AC009951.5	2:144444848-144450450	144444848	144450450	5603	0.3652	0.0338911	0.708212
ENSG00000162694	EXTL2	1:100872372-100895179	100872372	100895179	22808	0.189278	0.033915	0.708212
ENSG00000265690	AC074143.1	16:67163385-67165815	67163385	67165815	2431	-0.29578	0.0339559	0.708246
ENSG00000244060	RPS2P41	12:111879338-111880249	111879338	111880249	912	0.558639	0.0340098	0.70855
ENSG00000239519	CADM2-AS1	3:85992183-86028007	85992183	86028007	35825	0.243039	0.0340657	0.708897
ENSG00000241913	RPS29P21	17:59912197-59912366	59912197	59912366	170	0.59449	0.0342221	0.709699
ENSG00000231181	AL954705.1	1:9576427-9576985	9576427	9576985	559	0.509569	0.0342223	0.709699
ENSG00000259180	AC012378.1	15:55680385-55681463	55680385	55681463	1079	0.352235	0.034212	0.709699
ENSG00000066379	ZNRD1	6:30058899-30064909	30058899	30064909	6011	-0.22956	0.0342994	0.710482
ENSG00000280620	SCAANT1	3:63911518-63911772	63911518	63911772	255	0.611296	0.0345036	0.713891
ENSG00000116194	ANGPTL1	1:178849535-178871077	178849535	178871077	21543	0.156052	0.0347181	0.716258
ENSG00000160714	UBE2Q1	1:154548577-154559028	154548577	154559028	10452	-0.177325	0.0347371	0.716258
ENSG00000240758	AC010655.2	7:128455937-128469197	128455937	128469197	13261	-0.275721	0.0346595	0.716258
ENSG00000115216	NRBP1	2:27427790-27442259	27427790	27442259	14470	-0.162958	0.034788	0.716489
ENSG00000072401	UBE2D1	10:58334979-58370751	58334979	58370751	35773	0.193195	0.0349896	0.717367
ENSG00000281453	TGFB2-OT1	1:218442626-218443996	218442626	218443996	1371	0.168838	0.034916	0.717367
ENSG00000284525	MIR4687	11:3856062-3856141	3856062	3856141	80	-0.65299	0.0349712	0.717367
ENSG00000206732	RNU6-936P	2:24676309-24676415	24676309	24676415	107	-0.747674	0.0348711	0.717367
ENSG00000215183	MSMP	9:35752990-35756613	35752990	35756613	3624	-0.246791	0.0350671	0.718138
ENSG00000116001	TIA1	2:70209444-70248660	70209444	70248660	39217	0.140258	0.0351209	0.718425
ENSG00000288530	AC078860.3	12:71582293-71583852	71582293	71583852	1560	0.36228	0.0352301	0.71911
ENSG00000257548	AC078929.1	12:107093298-107123314	107093298	107123314	30017	-0.504427	0.0352341	0.71911
ENSG00000225037	EIF1AX-AS1	X:20139968-20140444	20139968	20140444	477	-0.479723	0.0353233	0.720116
ENSG00000232788	ITGA6-AS1	2:172464262-172466022	172464262	172466022	1761	0.347792	0.0354828	0.72068
ENSG00000234678	ELF3-AS1	1:201995696-202010463	201995696	202010463	14768	0.216663	0.0354723	0.72068
ENSG00000138162	TACC2	10:121989163-122254545	121989163	122254545	265383	0.189635	0.0354246	0.72068
ENSG00000146112	PPP1R18	6:30676389-30687895	30676389	30687895	11507	-0.199048	0.0356058	0.72068
ENSG00000235066	AC009303.2	2:117995397-118055033	117995397	118055033	59637	-0.222115	0.0356162	0.72068
ENSG00000274760	AL049766.1	20:49279116-49279208	49279116	49279208	93	-0.256384	0.0356306	0.72068
ENSG00000142227	EMP3	19:48321509-48330553	48321509	48330553	9045	-0.278556	0.0355408	0.72068
ENSG00000080200	CRYBG3	3:97822011-97944984	97822011	97944984	122974	0.162087	0.0357465	0.722216
ENSG00000202008	Y_RNA	2:201423513-201423604	201423513	201423604	92	0.824426	0.038269	0.722359
ENSG00000222831	MIR1537	1:235853000-235853060	235853000	235853060	61	0.797937	0.0383984	0.722359
ENSG00000268942	CKS1BP3	5:62512246-62512482	62512246	62512482	237	0.783182	0.0389322	0.722359
ENSG00000222955	RNA5SP265	8:55745232-55745342	55745232	55745342	111	0.776691	0.0398951	0.722359
ENSG00000276653	RN7SL856P	2:25058032-25058329	25058032	25058329	298	0.697306	0.0363176	0.722359
ENSG00000228481	PRKCE-AS1	2:45674701-45675476	45674701	45675476	776	0.622685	0.0391573	0.722359
ENSG00000202374	SNORA62	4:67747236-67747386	67747236	67747386	151	0.615476	0.0373448	0.722359
ENSG00000238650	SNORD54	8:56073835-56073901	56073835	56073901	67	0.611851	0.038355	0.722359
ENSG00000238317	SNORD11	2:202293051-202293134	202293051	202293134	84	0.608856	0.0393889	0.722359
ENSG00000283682	MIR548AH	4:76575551-76575626	76575551	76575626	76	0.588846	0.0400287	0.722359
ENSG00000224707	E2F3-IT1	6:20437821-20440178	20437821	20440178	2358	0.510299	0.0379897	0.722359
ENSG00000254932	AP001007.1	11:125258626-125266798	125258626	125266798	8173	0.468661	0.0394825	0.722359
ENSG00000248282	MTCYBP44	4:81733385-81734207	81733385	81734207	823	0.459291	0.0399022	0.722359
ENSG00000273055	AC005046.1	7:107942116-107942740	107942116	107942740	625	0.441893	0.037345	0.722359
ENSG00000179774	ATOH7	10:68230595-68232113	68230595	68232113	1519	0.430129	0.0363013	0.722359
ENSG00000250092	AC096576.3	4:21582096-21613728	21582096	21613728	31633	0.428914	0.0381643	0.722359
ENSG00000242398	RN7SL800P	17:62005737-62006016	62005737	62006016	280	0.418007	0.0384411	0.722359
ENSG00000250539	KRT8P33	5:123400922-123402344	123400922	123402344	1423	0.402995	0.0388027	0.722359
ENSG00000271662	AC233280.2	3:195650146-195651472	195650146	195651472	1327	0.381746	0.0366652	0.722359
ENSG00000253144	AC104117.2	5:179082680-179083194	179082680	179083194	515	0.336413	0.0391609	0.722359
ENSG00000137806	NDUFAF1	15:41387353-41402519	41387353	41402519	15167	0.286809	0.0378389	0.722359
ENSG00000286334	AL161430.1	13:97278768-97295400	97278768	97295400	16633	0.273761	0.0395721	0.722359
ENSG00000260686	AC008669.1	5:122832356-122834533	122832356	122834533	2178	0.2633	0.0381667	0.722359
ENSG00000131470	PSMC3IP	17:42572310-42577831	42572310	42577831	5522	0.259573	0.0393958	0.722359
ENSG00000278981	AC079298.1	4:154235980-154237598	154235980	154237598	1619	0.255205	0.0393104	0.722359
ENSG00000155307	SAMSN1	21:14485228-14658821	14485228	14658821	173594	0.251935	0.0384684	0.722359
ENSG00000253875	AC013643.2	8:27732915-27758552	27732915	27758552	25638	0.244116	0.036835	0.722359
ENSG00000277701	AC159540.2	2:97281356-97291849	97281356	97291849	10494	0.238138	0.0373569	0.722359
ENSG00000260400	AL513534.2	10:68698500-68700794	68698500	68700794	2295	0.233618	0.0395529	0.722359
ENSG00000175087	PDIK1L	1:26111165-26125555	26111165	26125555	14391	0.226726	0.0399094	0.722359
ENSG00000165379	LRFN5	14:41607570-41904549	41607570	41904549	296980	0.225998	0.0368364	0.722359
ENSG00000155099	PIP4P2	8:90993802-91040872	90993802	91040872	47071	0.209897	0.039807	0.722359
ENSG00000285582	AC016042.1	10:115123482-115218819	115123482	115218819	95338	0.209286	0.0384376	0.722359
ENSG00000214765	SEPTIN7P2	7:45723780-45768985	45723780	45768985	45206	0.206227	0.0393529	0.722359
ENSG00000286797	AC009315.1	2:185425063-185505608	185425063	185505608	80546	0.197765	0.0370561	0.722359
ENSG00000164434	FABP7	6:122779716-122784074	122779716	122784074	4359	0.195793	0.0363649	0.722359
ENSG00000066697	MSANTD3	9:100427143-100451734	100427143	100451734	24592	0.191979	0.0365528	0.722359
ENSG00000136750	GAD2	10:26216665-26304558	26216665	26304558	87894	0.190397	0.0396697	0.722359
ENSG00000280241	AC079298.3	4:153948718-154300500	153948718	154300500	351783	0.190315	0.0369828	0.722359
ENSG00000196418	ZNF124	1:247121975-247172016	247121975	247172016	50042	0.185865	0.0395672	0.722359
ENSG00000005108	THSD7A	7:11370365-11832198	11370365	11832198	461834	0.178491	0.038788	0.722359
ENSG00000260482	AC008870.1	16:23670011-23675499	23670011	23675499	5489	0.176434	0.0379106	0.722359
ENSG00000151576	QTRT2	3:114005833-114088422	114005833	114088422	82590	0.174507	0.0388723	0.722359
ENSG00000111859	NEDD9	6:11183298-11382348	11183298	11382348	199051	0.170986	0.0399629	0.722359
ENSG00000107679	PLEKHA1	10:122374696-122442602	122374696	122442602	67907	0.168474	0.0365091	0.722359
ENSG00000172461	FUT9	6:96015974-96215612	96015974	96215612	199639	0.167394	0.0384576	0.722359
ENSG00000169359	SLC33A1	3:155821024-155854456	155821024	155854456	33433	0.165045	0.0358632	0.722359
ENSG00000161551	ZNF577	19:51804816-51890950	51804816	51890950	86135	0.164596	0.0382693	0.722359
ENSG00000185920	PTCH1	9:95442980-95517057	95442980	95517057	74078	0.164378	0.0364299	0.722359
ENSG00000133083	DCLK1	13:35768652-36131382	35768652	36131382	362731	0.16274	0.0395407	0.722359
ENSG00000176771	NCKAP5	2:132671788-133568463	132671788	133568463	896676	0.161441	0.037709	0.722359
ENSG00000144455	SUMF1	3:3700814-4467273	3700814	4467273	766460	0.153728	0.0373826	0.722359
ENSG00000113851	CRBN	3:3144628-3179727	3144628	3179727	35100	0.152529	0.0367325	0.722359
ENSG00000189367	KIAA0408	6:127438406-127459389	127438406	127459389	20984	0.152252	0.0376314	0.722359
ENSG00000151092	NGLY1	3:25718944-25790039	25718944	25790039	71096	0.152182	0.0389822	0.722359
ENSG00000234420	ZNF37BP	10:42513510-42552822	42513510	42552822	39313	0.151724	0.0377271	0.722359
ENSG00000074935	TUBE1	6:112070663-112087529	112070663	112087529	16867	0.148483	0.0365605	0.722359
ENSG00000158528	PPP1R9A	7:94907202-95296415	94907202	95296415	389214	0.147997	0.0381326	0.722359
ENSG00000137692	DCUN1D5	11:103050686-103092194	103050686	103092194	41509	0.147501	0.0382845	0.722359
ENSG00000169554	ZEB2	2:144364364-144521057	144364364	144521057	156694	0.145107	0.0400376	0.722359
ENSG00000145725	PPIP5K2	5:103120149-103212799	103120149	103212799	92651	0.135881	0.0393255	0.722359
ENSG00000135414	GDF11	12:55743122-55757264	55743122	55757264	14143	0.13578	0.0379009	0.722359
ENSG00000015676	NUDCD3	7:44379119-44490658	44379119	44490658	111540	-0.156622	0.0365064	0.722359
ENSG00000168495	POLR3D	8:22245133-22254601	22245133	22254601	9469	-0.163676	0.0390365	0.722359
ENSG00000007047	MARK4	19:45079288-45305284	45079288	45305284	225997	-0.163739	0.0383503	0.722359
ENSG00000071967	CYBRD1	2:171522247-171558129	171522247	171558129	35883	-0.165665	0.0391642	0.722359
ENSG00000223891	OSER1-DT	20:44210907-44226027	44210907	44226027	15121	-0.173141	0.0382775	0.722359
ENSG00000150712	MTMR12	5:32226994-32312987	32226994	32312987	85994	-0.175005	0.0391277	0.722359
ENSG00000196396	PTPN1	20:50510321-50585241	50510321	50585241	74921	-0.175701	0.036889	0.722359
ENSG00000154447	SH3RF1	4:169094259-169270956	169094259	169270956	176698	-0.177308	0.0384207	0.722359
ENSG00000151718	WWC2	4:183099257-183320777	183099257	183320777	221521	-0.177777	0.0377998	0.722359
ENSG00000160789	LMNA	1:156082573-156140089	156082573	156140089	57517	-0.186761	0.0393258	0.722359
ENSG00000020129	NCDN	1:35557473-35567274	35557473	35567274	9802	-0.199243	0.0378632	0.722359
ENSG00000133624	ZNF767P	7:149547154-149624752	149547154	149624752	77599	-0.199832	0.0368724	0.722359
ENSG00000270194	AC097359.2	3:37241789-37244177	37241789	37244177	2389	-0.207133	0.0391663	0.722359
ENSG00000129250	KIF1C	17:4997950-5028401	4997950	5028401	30452	-0.207922	0.039072	0.722359
ENSG00000118503	TNFAIP3	6:137867214-137883312	137867214	137883312	16099	-0.218955	0.0376753	0.722359
ENSG00000255730	AC011462.1	19:41350853-41425001	41350853	41425001	74149	-0.222685	0.0384336	0.722359
ENSG00000103496	STX4	16:31032889-31042975	31032889	31042975	10087	-0.228941	0.0394385	0.722359
ENSG00000048162	NOP16	5:176383938-176388927	176383938	176388927	4990	-0.229083	0.0372816	0.722359
ENSG00000107140	TESK1	9:35605262-35610041	35605262	35610041	4780	-0.235569	0.0374266	0.722359
ENSG00000008853	RHOBTB2	8:22987417-23020199	22987417	23020199	32783	-0.243518	0.0363082	0.722359
ENSG00000014164	ZC3H3	8:143437659-143541447	143437659	143541447	103789	-0.25059	0.0364224	0.722359
ENSG00000173456	RNF26	11:119334527-119337309	119334527	119337309	2783	-0.256807	0.0370531	0.722359
ENSG00000285329	AC025283.2	16:3365099-3479550	3365099	3479550	114452	-0.257318	0.0373996	0.722359
ENSG00000249240	AC069368.1	15:64841883-64930920	64841883	64930920	89038	-0.258403	0.03972	0.722359
ENSG00000234338	AC073349.2	7:64835280-64836882	64835280	64836882	1603	-0.261148	0.0400095	0.722359
ENSG00000259221	AC023905.1	15:47359430-47396732	47359430	47396732	37303	-0.268647	0.0369365	0.722359
ENSG00000235852	AC005540.1	2:190880797-190882059	190880797	190882059	1263	-0.28017	0.0367919	0.722359
ENSG00000261487	AC135048.1	16:30948386-30956511	30948386	30956511	8126	-0.282999	0.0370826	0.722359
ENSG00000136918	WDR38	9:124853417-124857890	124853417	124857890	4474	-0.296645	0.0360593	0.722359
ENSG00000105679	GAPDHS	19:35533455-35545319	35533455	35545319	11865	-0.303503	0.0396201	0.722359
ENSG00000273148	LINC00653	20:18794529-18796067	18794529	18796067	1539	-0.321759	0.0385314	0.722359
ENSG00000223878	PPIAP53	17:15506866-15507354	15506866	15507354	489	-0.333966	0.0375871	0.722359
ENSG00000255958	GABARAPL1-AS1	12:10214161-10214761	10214161	10214761	601	-0.347484	0.0371164	0.722359
ENSG00000273133	AC116651.1	4:15563698-15564253	15563698	15564253	556	-0.350904	0.0385367	0.722359
ENSG00000208797	SNORD73A	4:151103827-151103891	151103827	151103891	65	-0.354062	0.0379497	0.722359
ENSG00000267476	AC104365.2	18:58672613-58752730	58672613	58752730	80118	-0.378123	0.039799	0.722359
ENSG00000287944	AC027584.1	18:55863960-55866550	55863960	55866550	2591	-0.427122	0.0364723	0.722359
ENSG00000266717	AC134407.1	17:67950885-67951746	67950885	67951746	862	-0.431861	0.0367466	0.722359
ENSG00000224895	VPS26BP1	3:47960327-47961081	47960327	47961081	755	-0.494816	0.0372564	0.722359
ENSG00000199293	SNORA21	17:38852863-38852994	38852863	38852994	132	-0.52815	0.0387699	0.722359
ENSG00000221055	MIR1302-3	2:113582959-113583096	113582959	113583096	138	-0.535061	0.0359194	0.722359
ENSG00000275516	AC100791.3	17:79952663-79952992	79952663	79952992	330	-0.580829	0.0397966	0.722359
ENSG00000264370	MIR3125	2:12737367-12737444	12737367	12737444	78	-0.604448	0.0370069	0.722359
ENSG00000130600	H19	11:1995176-2001470	1995176	2001470	6295	-0.645674	0.0375784	0.722359
ENSG00000276376	U7	15:90076424-90076486	90076424	90076486	63	-0.704252	0.0382631	0.722359
ENSG00000139350	NEDD1	12:96907224-96953780	96907224	96953780	46557	0.192043	0.0402599	0.725276
ENSG00000250682	LINC00491	5:102604220-102671765	102604220	102671765	67546	-0.243415	0.0402797	0.725276
ENSG00000139505	MTMR6	13:25246201-25288009	25246201	25288009	41809	0.164359	0.0404101	0.726175
ENSG00000108389	MTMR4	17:58489529-58517905	58489529	58517905	28377	0.133875	0.0403734	0.726175
ENSG00000005175	RPAP3	12:47661249-47706030	47661249	47706030	44782	0.165825	0.0405376	0.727634
ENSG00000130881	LRP3	19:33177603-33208864	33177603	33208864	31262	-0.224378	0.040572	0.727634
ENSG00000262712	AC012676.1	16:4335870-4337818	4335870	4337818	1949	-0.27641	0.0406128	0.727643
ENSG00000231241	RPS3AP3	20:37021743-37021984	37021743	37021984	242	0.716816	0.0408444	0.728897
ENSG00000188467	SLC24A5	15:48120990-48142672	48120990	48142672	21683	0.146721	0.0408166	0.728897
ENSG00000247473	CARS1-AS1	11:3029009-3041260	3029009	3041260	12252	-0.301815	0.0408054	0.728897
ENSG00000272482	AC254633.1	1:12618900-12619244	12618900	12619244	345	-0.37092	0.0407641	0.728897
ENSG00000116560	SFPQ	1:35176378-35193145	35176378	35193145	16768	0.149475	0.0409764	0.729469
ENSG00000111110	PPM1H	12:62643994-62935150	62643994	62935150	291157	-0.172743	0.0409978	0.729469
ENSG00000226699	AL360181.1	10:133345754-133350726	133345754	133350726	4973	-0.595289	0.0409303	0.729469
ENSG00000248049	UBA6-AS1	4:67701209-68080952	67701209	68080952	379744	0.174967	0.0411556	0.731556
ENSG00000165175	MID1IP1	X:38801432-38806537	38801432	38806537	5106	-0.19416	0.0413093	0.733565
ENSG00000207547	MIR25	7:100093560-100093643	100093560	100093643	84	0.686951	0.0413791	0.733701
ENSG00000139514	SLC7A1	13:29509414-29595688	29509414	29595688	86275	-0.227564	0.0413983	0.733701
ENSG00000252115	AC002543.2	7:116909877-116909964	116909877	116909964	88	0.622718	0.0417548	0.733717
ENSG00000269570	AP001350.1	11:58611119-58612642	58611119	58612642	1524	0.282414	0.0416477	0.733717
ENSG00000079931	MOXD1	6:132296055-132401475	132296055	132401475	105421	0.210405	0.0415858	0.733717
ENSG00000092531	SNAP23	15:42491233-42545356	42491233	42545356	54124	0.176368	0.041445	0.733717
ENSG00000275993	SIK1B	21:6111131-6123778	6111131	6123778	12648	-0.223818	0.0416252	0.733717
ENSG00000155287	SLC25A28	10:99610522-99620609	99610522	99620609	10088	-0.276074	0.0417043	0.733717
ENSG00000265790	RNASEH1P1	17:20901939-20902680	20901939	20902680	742	-0.316175	0.0417594	0.733717
ENSG00000269194	AC006942.1	19:49808933-49809738	49808933	49809738	806	-0.398539	0.0417059	0.733717
ENSG00000273444	AC006023.3	7:40107288-40107454	40107288	40107454	167	-0.754465	0.0417652	0.733717
ENSG00000259555	AC067863.1	15:78625895-78628193	78625895	78628193	2299	0.367437	0.0418934	0.733945
ENSG00000099365	STX1B	16:30989256-31010638	30989256	31010638	21383	-0.259489	0.0418738	0.733945
ENSG00000207523	SNORA66	1:92840719-92840851	92840719	92840851	133	-0.543009	0.0419002	0.733945
ENSG00000125245	GPR18	13:99254714-99261744	99254714	99261744	7031	0.296092	0.0420056	0.734458
ENSG00000133101	CCNA1	13:36431520-36442870	36431520	36442870	11351	-0.28889	0.0420109	0.734458
ENSG00000265474	AC010761.4	17:28745569-28747652	28745569	28747652	2084	-0.392371	0.042058	0.73457
ENSG00000099860	GADD45B	19:2476122-2478259	2476122	2478259	2138	-0.300967	0.0421254	0.735035
ENSG00000203872	C6orf163	6:87344813-87365463	87344813	87365463	20651	0.254098	0.0422438	0.735678
ENSG00000169972	PUSL1	1:1308597-1311677	1308597	1311677	3081	-0.306017	0.0422162	0.735678
ENSG00000090661	CERS4	19:8206736-8262421	8206736	8262421	55686	-0.155657	0.0423278	0.735721
ENSG00000197712	FAM114A1	4:38867677-38945739	38867677	38945739	78063	-0.208703	0.0423113	0.735721
ENSG00000241532	AGGF1P3	3:75653561-75654773	75653561	75654773	1213	0.342007	0.0425327	0.736214
ENSG00000197136	PCNX3	11:65615773-65637439	65615773	65637439	21667	-0.199669	0.0425267	0.736214
ENSG00000102096	PIM2	X:48913182-48919024	48913182	48919024	5843	-0.24079	0.0425602	0.736214
ENSG00000175756	AURKAIP1	1:1373730-1375495	1373730	1375495	1766	-0.279337	0.0425146	0.736214
ENSG00000099834	CDHR5	11:616577-626078	616577	626078	9502	-0.397413	0.042476	0.736214
ENSG00000163634	THOC7	3:63833870-63863868	63833870	63863868	29999	0.213308	0.0427538	0.738728
ENSG00000115355	CCDC88A	2:55287842-55419895	55287842	55419895	132054	0.141011	0.0427874	0.738728
ENSG00000278048	U2	17:43251829-43252019	43251829	43252019	191	1.60751	0.042956	0.739796
ENSG00000250908	AC110800.1	4:93318623-93319786	93318623	93319786	1164	0.527362	0.0431544	0.739796
ENSG00000273675	AL118556.3	14:50471769-50472592	50471769	50472592	824	0.330267	0.0430307	0.739796
ENSG00000249776	AC124854.1	5:92410256-92660863	92410256	92660863	250608	0.283766	0.0432085	0.739796
ENSG00000112079	STK38	6:36493892-36547479	36493892	36547479	53588	0.14695	0.0430228	0.739796
ENSG00000128335	APOL2	22:36226209-36239954	36226209	36239954	13746	-0.194139	0.0431877	0.739796
ENSG00000124785	NRN1	6:5997999-6007605	5997999	6007605	9607	-0.199222	0.0431885	0.739796
ENSG00000073169	SELENOO	22:50200979-50217616	50200979	50217616	16638	-0.221997	0.0432183	0.739796
ENSG00000284268	MIR1181	19:10403458-10403538	10403458	10403538	81	-0.384345	0.043205	0.739796
ENSG00000253536	AC138832.1	5:71475761-71476316	71475761	71476316	556	0.502292	0.0432641	0.739878
ENSG00000244733	AL132656.2	10:79660891-79677996	79660891	79677996	17106	0.273183	0.0433409	0.740489
ENSG00000242114	MTFP1	22:30425623-30429054	30425623	30429054	3432	-0.213884	0.0434484	0.741623
ENSG00000226926	PDZPH1P	5:103430406-103526618	103430406	103526618	96213	0.312116	0.0434985	0.741776
ENSG00000237106	FABP5P15	X:77727867-77728080	77727867	77728080	214	0.847169	0.044011	0.742103
ENSG00000229930	AC138393.2	1:224030704-224035056	224030704	224035056	4353	0.630966	0.0439714	0.742103
ENSG00000241984	RPL7AP2	14:39156742-39157852	39156742	39157852	1111	0.473137	0.0435912	0.742103
ENSG00000267402	TCF4-AS2	18:55492175-55496392	55492175	55496392	4218	0.443177	0.0438575	0.742103
ENSG00000272148	AC013403.2	2:27062428-27062907	27062428	27062907	480	0.43649	0.044111	0.742103
ENSG00000261051	AC107021.2	3:146059585-146061679	146059585	146061679	2095	0.426274	0.0445555	0.742103
ENSG00000265579	AC023301.1	18:72743756-72745961	72743756	72745961	2206	0.277092	0.0445855	0.742103
ENSG00000120160	EQTN	9:27284654-27297150	27284654	27297150	12497	0.272646	0.044442	0.742103
ENSG00000254027	AC009902.2	8:81279871-81281446	81279871	81281446	1576	0.271356	0.0441321	0.742103
ENSG00000172687	ZNF738	19:21358930-21379302	21358930	21379302	20373	0.204692	0.0436655	0.742103
ENSG00000213341	CHUK	10:100188300-100229596	100188300	100229596	41297	0.156042	0.0446591	0.742103
ENSG00000127081	ZNF484	9:92844182-92878038	92844182	92878038	33857	0.155583	0.0443072	0.742103
ENSG00000198860	TSEN15	1:184051651-184123978	184051651	184123978	72328	0.151801	0.0439481	0.742103
ENSG00000177182	CLVS1	8:61057158-61501645	61057158	61501645	444488	0.149354	0.0439167	0.742103
ENSG00000108262	GIT1	17:29573475-29594054	29573475	29594054	20580	-0.178509	0.0440853	0.742103
ENSG00000164615	CAMLG	5:134738548-134752157	134738548	134752157	13610	-0.18232	0.0444847	0.742103
ENSG00000155275	TRMT44	4:8436140-8493531	8436140	8493531	57392	-0.182509	0.0443844	0.742103
ENSG00000162384	CZIB	1:53214099-53220634	53214099	53220634	6536	-0.184444	0.0438801	0.742103
ENSG00000148175	STOM	9:121338987-121370304	121338987	121370304	31318	-0.189663	0.0444811	0.742103
ENSG00000104866	PPP1R37	19:45091396-45148077	45091396	45148077	56682	-0.193914	0.0441715	0.742103
ENSG00000119655	NPC2	14:74476192-74494177	74476192	74494177	17986	-0.19573	0.0446693	0.742103
ENSG00000110002	VWA5A	11:124115404-124147721	124115404	124147721	32318	-0.196197	0.0440945	0.742103
ENSG00000068120	COASY	17:42561467-42566277	42561467	42566277	4811	-0.214296	0.0440437	0.742103
ENSG00000219200	RNASEK	17:7012417-7014532	7012417	7014532	2116	-0.222044	0.0446641	0.742103
ENSG00000051128	HOMER3	19:18929201-18941261	18929201	18941261	12061	-0.237919	0.0443225	0.742103
ENSG00000112619	PRPH2	6:42696598-42722597	42696598	42722597	26000	-0.241491	0.044264	0.742103
ENSG00000237853	NFIA-AS1	1:61248945-61253510	61248945	61253510	4566	-0.463698	0.0439665	0.742103
ENSG00000202252	SNORD14C	11:123059335-123059422	123059335	123059422	88	-0.593736	0.0444067	0.742103
ENSG00000272707	AC046143.2	3:194637505-194637664	194637505	194637664	160	0.852342	0.0448696	0.742733
ENSG00000219928	AL161787.1	9:87525302-87525475	87525302	87525475	174	0.590881	0.0448719	0.742733
ENSG00000238923	RNU7-1	12:6943816-6943878	6943816	6943878	63	0.584747	0.0448473	0.742733
ENSG00000251768	RNA5SP217	6:127317883-127317973	127317883	127317973	91	-0.595319	0.0448106	0.742733
ENSG00000167468	GPX4	19:1103926-1106791	1103926	1106791	2866	-0.175083	0.0450217	0.744095
ENSG00000198711	SSBP3-AS1	1:54236440-54239063	54236440	54239063	2624	-0.288225	0.0450367	0.744095
ENSG00000255330	AL096711.2	6:127438406-127519001	127438406	127519001	80596	0.141472	0.0450953	0.744382
ENSG00000160877	NACC1	19:13116862-13141147	13116862	13141147	24286	-0.237604	0.0451828	0.744464
ENSG00000200737	Y_RNA	10:97421195-97421307	97421195	97421307	113	-0.436704	0.0451545	0.744464
ENSG00000149357	LAMTOR1	11:72085895-72103297	72085895	72103297	17403	-0.260235	0.0452485	0.744866
ENSG00000163002	NUP35	2:183117513-183161680	183117513	183161680	44168	0.207594	0.0453732	0.746238
ENSG00000229901	FOXO6-AS1	1:41375004-41375669	41375004	41375669	666	0.406189	0.0454981	0.746251
ENSG00000173406	DAB1	1:56994778-58546734	56994778	58546734	1551957	0.182225	0.0454206	0.746251
ENSG00000077312	SNRPA	19:40750637-40765389	40750637	40765389	14753	-0.205751	0.0454926	0.746251
ENSG00000135547	HEY2	6:125747664-125761269	125747664	125761269	13606	0.264524	0.0456357	0.747151
ENSG00000197892	KIF13B	8:29067278-29263124	29067278	29263124	195847	-0.18137	0.0456152	0.747151
ENSG00000179409	GEMIN4	17:744421-753999	744421	753999	9579	-0.189614	0.0457311	0.747617
ENSG00000113739	STC2	5:173314713-173329503	173314713	173329503	14791	-0.344585	0.0457471	0.747617
ENSG00000258469	CHMP4BP1	14:55298644-55299231	55298644	55299231	588	0.455687	0.0460894	0.74914
ENSG00000251348	HSPD1P11	5:95768999-95770700	95768999	95770700	1702	0.317452	0.0458982	0.74914
ENSG00000157214	STEAP2	7:90167590-90238137	90167590	90238137	70548	0.172252	0.0460164	0.74914
ENSG00000286305	AC004893.2	7:98989867-98993778	98989867	98993778	3912	-0.255066	0.0460117	0.74914
ENSG00000287387	AC010883.3	2:43219849-43223227	43219849	43223227	3379	-0.278005	0.0459815	0.74914
ENSG00000114349	GNAT1	3:50191610-50197696	50191610	50197696	6087	-0.35414	0.0460568	0.74914
ENSG00000278022	AC118658.1	15:98660210-98660668	98660210	98660668	459	-0.363349	0.0463147	0.752124
ENSG00000160145	KALRN	3:124080023-124726325	124080023	124726325	646303	0.16153	0.0465684	0.753089
ENSG00000017260	ATP2C1	3:130850595-131016712	130850595	131016712	166118	0.141993	0.0465828	0.753089
ENSG00000100523	DDHD1	14:53036745-53153323	53036745	53153323	116579	0.141226	0.04654	0.753089
ENSG00000117266	CDK18	1:205504595-205532793	205504595	205532793	28199	-0.199257	0.0464833	0.753089
ENSG00000248821	AC009238.3	2:95413456-95414296	95413456	95414296	841	-0.428472	0.046433	0.753089
ENSG00000174977	AC026271.1	17:18650195-18651542	18650195	18651542	1348	-0.429325	0.0467434	0.755008
ENSG00000078098	FAP	2:162170684-162245151	162170684	162245151	74468	0.188758	0.0468222	0.755547
ENSG00000151131	C12orf45	12:104986316-105074197	104986316	105074197	87882	0.146276	0.0468605	0.755547
ENSG00000260276	AC022167.2	16:8848105-8860456	8848105	8860456	12352	-0.227306	0.0469037	0.755568
ENSG00000260042	AC025810.1	16:50856614-50879278	50856614	50879278	22665	-0.434163	0.0469706	0.755971
ENSG00000242296	DEFB109A	8:12393209-12400366	12393209	12400366	7158	0.64106	0.0471553	0.758267
ENSG00000100258	LMF2	22:50502949-50507702	50502949	50507702	4754	-0.251836	0.0472662	0.759374
ENSG00000235575	Z99758.1	1:169310665-169322479	169310665	169322479	11815	0.567893	0.04746	0.760456
ENSG00000182263	FIGN	2:163593396-163736012	163593396	163736012	142617	0.141488	0.0474303	0.760456
ENSG00000259152	AC104002.2	15:27422381-27428338	27422381	27428338	5958	-0.717092	0.047439	0.760456
ENSG00000157600	TMEM164	X:110002631-110182734	110002631	110182734	180104	-0.163574	0.0476749	0.76284
ENSG00000277806	AC006213.4	19:43976815-43977448	43976815	43977448	634	-0.474182	0.0476934	0.76284
ENSG00000278112	AC145423.3	12:123519390-123519856	123519390	123519856	467	0.580207	0.0478015	0.763174
ENSG00000234149	AC018511.2	10:75003055-75025174	75003055	75025174	22120	0.28973	0.0478125	0.763174
ENSG00000227230	AL606534.1	1:243135898-243140588	243135898	243140588	4691	0.213941	0.0478483	0.763174
ENSG00000228816	AK3P5	10:32944481-32944999	32944481	32944999	519	-0.473723	0.0478834	0.763174
ENSG00000213757	RPS3AP20	5:79284132-79284918	79284132	79284918	787	0.390323	0.04794	0.763401
ENSG00000213626	LBH	2:30231534-30323730	30231534	30323730	92197	-0.151595	0.0480802	0.763623
ENSG00000127526	SLC35E1	19:16549831-16572415	16549831	16572415	22585	-0.166995	0.0480809	0.763623
ENSG00000171135	JAGN1	3:9890574-9894349	9890574	9894349	3776	-0.245222	0.0480215	0.763623
ENSG00000110048	OSBP	11:59574398-59615774	59574398	59615774	41377	-0.139369	0.0481544	0.764118
ENSG00000182508	LHFPL1	X:112630648-112680054	112630648	112680054	49407	0.317971	0.0485107	0.764929
ENSG00000164306	PRIMPOL	4:184649667-184694963	184649667	184694963	45297	0.18915	0.0486784	0.764929
ENSG00000138780	GSTCD	4:105708778-105847725	105708778	105847725	138948	0.185251	0.0484058	0.764929
ENSG00000272054	AC007390.1	2:37208875-37212677	37208875	37212677	3803	0.179974	0.0487143	0.764929
ENSG00000247828	TMEM161B-AS1	5:88268891-88439337	88268891	88439337	170447	0.143716	0.0486349	0.764929
ENSG00000152291	TGOLN2	2:85318020-85328296	85318020	85328296	10277	-0.150844	0.0483524	0.764929
ENSG00000105072	C19orf44	19:16496394-16521352	16496394	16521352	24959	-0.174168	0.0484826	0.764929
ENSG00000145246	ATP10D	4:47485275-47593486	47485275	47593486	108212	-0.17543	0.048658	0.764929
ENSG00000105321	CCDC9	19:47255980-47273701	47255980	47273701	17722	-0.215712	0.0485674	0.764929
ENSG00000159069	FBXW5	9:136940435-136944738	136940435	136944738	4304	-0.225658	0.0485294	0.764929
ENSG00000270012	AC232271.1	X:49273054-49275768	49273054	49275768	2715	-0.2646	0.0486139	0.764929
ENSG00000214336	FOXI3	2:88446787-88452693	88446787	88452693	5907	-0.269433	0.0485624	0.764929
ENSG00000248694	AC079226.1	4:182772565-182773931	182772565	182773931	1367	0.340297	0.0489518	0.767406
ENSG00000064703	DDX20	1:111755245-111768000	111755245	111768000	12756	0.202316	0.0490422	0.767406
ENSG00000254615	AC027031.2	8:106270144-106272902	106270144	106272902	2759	-0.187436	0.0490088	0.767406
ENSG00000241313	WWTR1-AS1	3:149656999-149661364	149656999	149661364	4366	-0.310742	0.0490345	0.767406
ENSG00000169957	ZNF768	16:30524004-30526821	30524004	30526821	2818	-0.214324	0.0491241	0.768022
ENSG00000249049	AC074124.1	4:91319034-91325306	91319034	91325306	6273	-0.353992	0.0491749	0.76815
ENSG00000177108	ZDHHC22	14:77131270-77142734	77131270	77142734	11465	0.212096	0.0492255	0.768276
ENSG00000222431	RNU6-141P	6:20452369-20452473	20452369	20452473	105	0.78997	0.049343	0.768768
ENSG00000225670	CADM3-AS1	1:159194325-159207973	159194325	159207973	13649	0.151508	0.0494275	0.768768
ENSG00000145242	EPHA5	4:65319563-65670495	65319563	65670495	350933	0.142959	0.0493637	0.768768
ENSG00000272764	AL596094.1	10:5813985-5814441	5813985	5814441	457	-0.700985	0.0493966	0.768768
ENSG00000281181	FP236383.5	21:8437629-8438551	8437629	8438551	923	2.36569	0.0497214	0.769433
ENSG00000228407	AL139156.2	1:52160261-52160600	52160261	52160600	340	0.465809	0.0496662	0.769433
ENSG00000117155	SSX2IP	1:84643707-84690803	84643707	84690803	47097	0.184253	0.0497145	0.769433
ENSG00000181450	ZNF678	1:227563543-227677443	227563543	227677443	113901	0.159116	0.0498512	0.769433
ENSG00000117569	PTBP2	1:96721665-96823738	96721665	96823738	102074	0.131468	0.0498541	0.769433
ENSG00000019505	SYT13	11:45240302-45286341	45240302	45286341	46040	-0.174427	0.0497557	0.769433
ENSG00000173020	GRK2	11:67266473-67286556	67266473	67286556	20084	-0.1933	0.049655	0.769433
ENSG00000103507	BCKDK	16:31106107-31112791	31106107	31112791	6685	-0.224569	0.0495145	0.769433
ENSG00000258355	AC079174.1	12:106245613-106246956	106245613	106246956	1344	-0.674343	0.0498381	0.769433
ENSG00000280800	FP671120.6	21:8210384-8211306	8210384	8211306	923	2.3009	0.0501032	0.769827
ENSG00000256571	AC079866.2	12:63878787-63879474	63878787	63879474	688	0.412223	0.0504111	0.769827
ENSG00000251577	AC105460.2	4:103548745-103624534	103548745	103624534	75790	0.404015	0.0504158	0.769827
ENSG00000259007	AL358333.3	14:51967003-51969800	51967003	51969800	2798	0.349646	0.0503754	0.769827
ENSG00000271580	AL583832.1	1:205091163-205091946	205091163	205091946	784	0.323365	0.0500946	0.769827
ENSG00000256436	TAS2R31	12:11030387-11031407	11030387	11031407	1021	0.213925	0.0499261	0.769827
ENSG00000152382	TADA1	1:166856510-166876264	166856510	166876264	19755	0.178675	0.0506823	0.769827
ENSG00000144635	DYNC1LI1	3:32525974-32570858	32525974	32570858	44885	0.174193	0.0504918	0.769827
ENSG00000170502	NUDT9	4:87422573-87459455	87422573	87459455	36883	0.169583	0.0502762	0.769827
ENSG00000116171	SCP2	1:52927276-53051698	52927276	53051698	124423	0.162566	0.0506168	0.769827
ENSG00000104177	MYEF2	15:48134632-48178353	48134632	48178353	43722	0.145765	0.0503188	0.769827
ENSG00000227487	NCAM1-AS1	11:113265137-113274032	113265137	113274032	8896	0.129761	0.0501092	0.769827
ENSG00000141504	SAT2	17:7626234-7627876	7626234	7627876	1643	-0.151832	0.050273	0.769827
ENSG00000149257	SERPINH1	11:75562056-75572783	75562056	75572783	10728	-0.20527	0.0505957	0.769827
ENSG00000282933	RHOXF1P3	X:119942834-119992810	119942834	119992810	49977	-0.257115	0.0505139	0.769827
ENSG00000267325	LINC01415	18:55776727-55781722	55776727	55781722	4996	-0.350583	0.0506453	0.769827
ENSG00000252614	RNU6-807P	15:101648206-101648312	101648206	101648312	107	-0.585561	0.0506903	0.769827
ENSG00000237418	AC069257.2	3:196298061-196298215	196298061	196298215	155	-0.661053	0.0506141	0.769827
ENSG00000199444	Y_RNA	19:12088245-12088346	12088245	12088346	102	-0.888653	0.0504759	0.769827
ENSG00000146535	GNA12	7:2728105-2844308	2728105	2844308	116204	-0.192438	0.050767	0.770344
ENSG00000251791	SCARNA6	2:233288676-233288940	233288676	233288940	265	-0.23479	0.0508923	0.770986
ENSG00000241991	AC114982.2	5:62561859-62562216	62561859	62562216	358	-0.531696	0.0508948	0.770986
ENSG00000226702	MIR217HG	2:55963191-56047326	55963191	56047326	84136	0.206341	0.0509891	0.771766
ENSG00000089199	CHGB	20:5911510-5925353	5911510	5925353	13844	0.220368	0.0510385	0.771866
ENSG00000281383	FP671120.7	21:8254592-8255514	8254592	8255514	923	2.40436	0.0512273	0.774073
ENSG00000100100	PIK3IP1	22:31281594-31292534	31281594	31292534	10941	-0.21699	0.0514512	0.776806
ENSG00000198276	UCKL1	20:63939829-63956416	63939829	63956416	16588	-0.2004	0.0515663	0.777892
ENSG00000232142	RPS25P9	10:70198988-70199239	70198988	70199239	252	0.684416	0.0518135	0.77928
ENSG00000165304	MELK	9:36572862-36677683	36572862	36677683	104822	0.257893	0.0517154	0.77928
ENSG00000144791	LIMD1	3:45555394-45686341	45555394	45686341	130948	-0.191439	0.0518271	0.77928
ENSG00000231868	AL031848.1	1:6443034-6447006	6443034	6447006	3973	-0.366779	0.0518311	0.77928
ENSG00000248881	AC010245.1	5:75598482-75599380	75598482	75599380	899	0.317475	0.051955	0.779882
ENSG00000134480	CCNH	5:87318416-87412930	87318416	87412930	94515	0.127275	0.051965	0.779882
ENSG00000200816	SNORA38	6:31623079-31623210	31623079	31623210	132	-0.647265	0.0520008	0.779882
ENSG00000252496	RNA5SP33	13:79389534-79389631	79389534	79389631	98	0.293647	0.0521845	0.780138
ENSG00000153560	UBP1	3:33388336-33441371	33388336	33441371	53036	0.134979	0.0521908	0.780138
ENSG00000138073	PREB	2:27130756-27134666	27130756	27134666	3911	-0.218186	0.0521709	0.780138
ENSG00000259244	AC048382.2	15:84513241-84526949	84513241	84526949	13709	-0.377844	0.0521671	0.780138
ENSG00000166562	SEC11C	18:59139866-59158832	59139866	59158832	18967	0.177936	0.0525607	0.780963
ENSG00000075213	SEMA3A	7:83955777-84492724	83955777	84492724	536948	0.15871	0.0524868	0.780963
ENSG00000091129	NRCAM	7:108147623-108456717	108147623	108456717	309095	0.135113	0.0523857	0.780963
ENSG00000100029	PES1	22:30576625-30607083	30576625	30607083	30459	-0.193791	0.0525887	0.780963
ENSG00000104419	NDRG1	8:133237175-133302022	133237175	133302022	64848	-0.202736	0.0525923	0.780963
ENSG00000163528	CHCHD4	3:14112077-14124870	14112077	14124870	12794	-0.319182	0.0524452	0.780963
ENSG00000205212	CCDC144NL	17:20836447-20896140	20836447	20896140	59694	-0.415658	0.0523181	0.780963
ENSG00000236577	SNRPGP14	13:49488970-49489364	49488970	49489364	395	-0.477405	0.0525159	0.780963
ENSG00000166477	LEO1	15:51938025-51971778	51938025	51971778	33754	0.175567	0.0528836	0.782832
ENSG00000148019	CEP78	9:78236062-78279690	78236062	78279690	43629	0.154971	0.0529294	0.782832
ENSG00000085224	ATRX	X:77504880-77786233	77504880	77786233	281354	0.131564	0.0529785	0.782832
ENSG00000101224	CDC25B	20:3786772-3806121	3786772	3806121	19350	-0.159931	0.0528846	0.782832
ENSG00000143457	GOLPH3L	1:150646230-150697154	150646230	150697154	50925	-0.18316	0.0529674	0.782832
ENSG00000242085	RPS20P33	14:105374618-105374971	105374618	105374971	354	-0.425696	0.052964	0.782832
ENSG00000266297	MIR744	17:12081899-12081996	12081899	12081996	98	0.744782	0.0533516	0.782967
ENSG00000242767	ZBTB20-AS4	3:115100423-115103061	115100423	115103061	2639	0.391723	0.053465	0.782967
ENSG00000266969	AP002449.1	18:12984694-12991173	12984694	12991173	6480	0.367976	0.0534372	0.782967
ENSG00000226472	AC008013.1	12:30978308-31006010	30978308	31006010	27703	0.297935	0.0531511	0.782967
ENSG00000041515	MYO16	13:108596152-109208005	108596152	109208005	611854	0.184791	0.0530854	0.782967
ENSG00000231646	FSIP2-AS1	2:185652374-185800151	185652374	185800151	147778	0.172623	0.0534615	0.782967
ENSG00000196646	ZNF136	19:12163064-12189871	12163064	12189871	26808	0.164167	0.0532935	0.782967
ENSG00000188021	UBQLN2	X:56563627-56567868	56563627	56567868	4242	-0.147504	0.0532429	0.782967
ENSG00000128463	EMC4	15:34225013-34230156	34225013	34230156	5144	-0.180368	0.0530503	0.782967
ENSG00000204592	HLA-E	6:30489509-30494194	30489509	30494194	4686	-0.219732	0.0531856	0.782967
ENSG00000070729	CNGB1	16:57882340-57971128	57882340	57971128	88789	-0.263827	0.053424	0.782967
ENSG00000259583	AC015712.2	15:100892343-100919391	100892343	100919391	27049	0.178698	0.0535821	0.783869
ENSG00000170604	IRF2BP1	19:45883608-45886141	45883608	45886141	2534	-0.259218	0.0536135	0.783869
ENSG00000259018	AL049829.2	14:23356406-23357003	23356406	23357003	598	0.256945	0.0537577	0.784072
ENSG00000159387	IRX6	16:55324203-55330756	55324203	55330756	6554	0.193477	0.0537473	0.784072
ENSG00000151729	SLC25A4	4:185143266-185150382	185143266	185150382	7117	-0.185607	0.0537116	0.784072
ENSG00000258695	AC005225.3	14:73522878-73530610	73522878	73530610	7733	-0.534462	0.0538345	0.784558
ENSG00000259543	AC060809.1	15:81427448-81755217	81427448	81755217	327770	0.335428	0.0541686	0.784793
ENSG00000259129	LINC00648	14:47764954-47795302	47764954	47795302	30349	0.235785	0.0545087	0.784793
ENSG00000188219	POTEE	2:131218067-131265278	131218067	131265278	47212	0.210121	0.0545247	0.784793
ENSG00000163808	KIF15	3:44761721-44873376	44761721	44873376	111656	0.201416	0.054259	0.784793
ENSG00000107105	ELAVL2	9:23690104-23826337	23690104	23826337	136234	0.196484	0.0541665	0.784793
ENSG00000116793	PHTF1	1:113696831-113759489	113696831	113759489	62659	0.151828	0.0544037	0.784793
ENSG00000164142	FAM160A1	4:151409176-151670503	151409176	151670503	261328	-0.138376	0.053921	0.784793
ENSG00000114023	FAM162A	3:122384176-122412334	122384176	122412334	28159	-0.180912	0.0543699	0.784793
ENSG00000101210	EEF1A2	20:63488013-63499239	63488013	63499239	11227	-0.184078	0.0540805	0.784793
ENSG00000148356	LRSAM1	9:127451486-127503501	127451486	127503501	52016	-0.211422	0.0544205	0.784793
ENSG00000236144	TMEM147-AS1	19:35540738-35546029	35540738	35546029	5292	-0.213724	0.0540094	0.784793
ENSG00000130766	SESN2	1:28259518-28282491	28259518	28282491	22974	-0.344445	0.0542014	0.784793
ENSG00000259884	NR4A1AS	12:52058459-52059503	52058459	52059503	1045	-0.393018	0.0545466	0.784793
ENSG00000222365	SNORD12B	20:49280319-49280409	49280319	49280409	91	-0.499886	0.0540716	0.784793
ENSG00000201231	RNU4-50P	8:58814412-58814552	58814412	58814552	141	-0.691828	0.054473	0.784793
ENSG00000233677	DDX39BP1	6:29906543-29906909	29906543	29906909	367	-0.82888	0.0542956	0.784793
ENSG00000160352	ZNF714	19:21082159-21125270	21082159	21125270	43112	0.15858	0.0547636	0.787287
ENSG00000214022	REPIN1	7:150368189-150374044	150368189	150374044	5856	-0.16114	0.0549434	0.787939
ENSG00000068028	RASSF1	3:50329782-50340980	50329782	50340980	11199	-0.270607	0.0549827	0.787939
ENSG00000254682	AP002387.1	11:71448674-71452157	71448674	71452157	3484	-0.383921	0.0549017	0.787939
ENSG00000223238	RNA5SP294	9:111411644-111411742	111411644	111411742	99	-0.84971	0.0549837	0.787939
ENSG00000235700	CYCSP52	1:157128362-157128671	157128362	157128671	310	-0.678169	0.055036	0.788063
ENSG00000179899	PHC1P1	12:55411727-55414787	55411727	55414787	3061	-0.227517	0.0551384	0.788903
ENSG00000284250	MIR6516	17:77089417-77089497	77089417	77089497	81	-0.42055	0.0552476	0.789707
ENSG00000252699	SNORA21B	17:38851524-38851659	38851524	38851659	136	-0.604639	0.0552821	0.789707
ENSG00000224245	AL358232.1	9:94496275-94512879	94496275	94512879	16605	0.554689	0.0554148	0.789876
ENSG00000266236	NARF-IT1	17:82482098-82483388	82482098	82483388	1291	0.422271	0.0554922	0.789876
ENSG00000164305	CASP3	4:184627696-184649509	184627696	184649509	21814	0.209854	0.0555093	0.789876
ENSG00000257715	AC007298.1	12:96025323-96027971	96025323	96027971	2649	-0.23787	0.0555128	0.789876
ENSG00000181274	FRAT2	10:97332497-97334729	97332497	97334729	2233	-0.239393	0.0553792	0.789876
ENSG00000273893	AL133520.1	20:46681676-46682375	46681676	46682375	700	-0.312364	0.0555828	0.790248
ENSG00000252164	RNA5SP282	9:34206134-34206241	34206134	34206241	108	0.550669	0.055855	0.792327
ENSG00000267857	AL133499.1	21:45100487-45101094	45100487	45101094	608	0.421464	0.0560604	0.792327
ENSG00000000003	TSPAN6	X:100627108-100639991	100627108	100639991	12884	0.157399	0.0559193	0.792327
ENSG00000152818	UTRN	6:144285701-144853034	144285701	144853034	567334	0.131871	0.056212	0.792327
ENSG00000220205	VAMP2	17:8159149-8163546	8159149	8163546	4398	-0.126849	0.0561149	0.792327
ENSG00000136240	KDELR2	7:6445953-6484190	6445953	6484190	38238	-0.153773	0.055828	0.792327
ENSG00000228830	AL160408.2	1:234607008-234609483	234607008	234609483	2476	-0.177809	0.0562121	0.792327
ENSG00000205352	PRR13	12:53441678-53446645	53441678	53446645	4968	-0.192914	0.0561941	0.792327
ENSG00000067182	TNFRSF1A	12:6328757-6342114	6328757	6342114	13358	-0.210906	0.0560775	0.792327
ENSG00000224493	AC093156.1	1:75521562-75522231	75521562	75522231	670	-0.329483	0.0559998	0.792327
ENSG00000277634	Y_RNA	14:49839401-49839493	49839401	49839493	93	-0.665737	0.0560585	0.792327
ENSG00000143195	ILDR2	1:166895711-166975540	166895711	166975540	79830	0.125871	0.0564796	0.793618
ENSG00000100345	MYH9	22:36281280-36387967	36281280	36387967	106688	-0.191728	0.0564369	0.793618
ENSG00000187033	SAMD7	3:169911572-169939175	169911572	169939175	27604	-0.307074	0.0564639	0.793618
ENSG00000277675	AC211486.5	7:75225433-75234310	75225433	75234310	8878	-0.40429	0.0564745	0.793618
ENSG00000277077	AL158032.2	13:21287634-21287828	21287634	21287828	195	0.835748	0.0569867	0.794963
ENSG00000200114	RNA5SP123	3:12511095-12511213	12511095	12511213	119	0.567701	0.0570154	0.794963
ENSG00000248930	AC020893.1	5:73020700-73021279	73020700	73021279	580	0.466178	0.056908	0.794963
ENSG00000249485	RBBP4P1	5:14797125-14798400	14797125	14798400	1276	0.426495	0.0569018	0.794963
ENSG00000227033	AC019130.1	2:231978488-232015720	231978488	232015720	37233	0.3162	0.0566447	0.794963
ENSG00000118985	ELL2	5:95885098-95961851	95885098	95961851	76754	0.162011	0.057016	0.794963
ENSG00000152749	GPR180	13:94601857-94634661	94601857	94634661	32805	0.146452	0.0569829	0.794963
ENSG00000258643	BCL2L2-PABPN1	14:23306835-23325369	23306835	23325369	18535	0.131867	0.0567744	0.794963
ENSG00000067057	PFKP	10:3066333-3137718	3066333	3137718	71386	-0.152463	0.0568751	0.794963
ENSG00000167996	FTH1	11:61959718-61967634	61959718	61967634	7917	-0.190984	0.0569962	0.794963
ENSG00000227121	LINC02672	10:52972612-53030024	52972612	53030024	57413	0.3554	0.0573787	0.795686
ENSG00000287330	AL353697.1	13:100338982-100364959	100338982	100364959	25978	0.31504	0.0571484	0.795686
ENSG00000213300	HNRNPA3P6	3:75214631-75215636	75214631	75215636	1006	0.266881	0.0574044	0.795686
ENSG00000115368	WDR75	2:189441446-189475552	189441446	189475552	34107	0.151325	0.0573174	0.795686
ENSG00000197566	ZNF624	17:16620734-16653856	16620734	16653856	33123	0.15101	0.0576411	0.795686
ENSG00000111674	ENO2	12:6913745-6923698	6913745	6923698	9954	-0.12779	0.057595	0.795686
ENSG00000137575	SDCBP	8:58552924-58582859	58552924	58582859	29936	-0.178597	0.0573314	0.795686
ENSG00000147872	PLIN2	9:19108375-19149290	19108375	19149290	40916	-0.182722	0.0575662	0.795686
ENSG00000132603	NIP7	16:69337996-69343106	69337996	69343106	5111	-0.2523	0.0573143	0.795686
ENSG00000226457	RPL22P3	1:16369150-16369530	16369150	16369530	381	-0.48464	0.0573193	0.795686
ENSG00000233756	DSCAM-IT1	21:40615378-40630767	40615378	40630767	15390	-0.4962	0.0576013	0.795686
ENSG00000261399	AL031710.1	16:1713527-1714208	1713527	1714208	682	-0.51902	0.0574449	0.795686
ENSG00000207779	MIR15B	3:160404588-160404685	160404588	160404685	98	-0.812272	0.0575218	0.795686
ENSG00000277462	ZNF670	1:247034637-247078811	247034637	247078811	44175	0.231792	0.0578269	0.795709
ENSG00000070501	POLB	8:42338454-42371808	42338454	42371808	33355	0.154147	0.0580639	0.795709
ENSG00000132424	PNISR	6:99398050-99425331	99398050	99425331	27282	0.136718	0.0580279	0.795709
ENSG00000162924	REL	2:60881521-60931612	60881521	60931612	50092	0.132928	0.0582091	0.795709
ENSG00000099956	SMARCB1	22:23786931-23838009	23786931	23838009	51079	0.13152	0.0582602	0.795709
ENSG00000171606	ZNF274	19:58183029-58213562	58183029	58213562	30534	-0.153618	0.0581176	0.795709
ENSG00000135404	CD63	12:55725323-55729707	55725323	55729707	4385	-0.156883	0.0582558	0.795709
ENSG00000130309	COLGALT1	19:17555649-17583162	17555649	17583162	27514	-0.17311	0.0578638	0.795709
ENSG00000244165	P2RY11	19:10111693-10115372	10111693	10115372	3680	-0.200976	0.0581834	0.795709
ENSG00000270441	AC135506.1	3:49140086-49160851	49140086	49160851	20766	-0.228745	0.0579878	0.795709
ENSG00000108370	RGS9	17:65100812-65227703	65100812	65227703	126892	-0.229862	0.0577281	0.795709
ENSG00000102032	RENBP	X:153935269-153944687	153935269	153944687	9419	-0.274108	0.0581346	0.795709
ENSG00000109062	SLC9A3R1	17:74748628-74769353	74748628	74769353	20726	-0.300684	0.0580674	0.795709
ENSG00000275143	SCARNA16	17:77089307-77089493	77089307	77089493	187	-0.367402	0.0579504	0.795709
ENSG00000276664	AC004542.5	22:30971005-30971149	30971005	30971149	145	-0.216531	0.0583156	0.795862
ENSG00000175899	A2M	12:9067664-9116229	9067664	9116229	48566	-0.243383	0.058494	0.797693
ENSG00000272936	AC096586.1	4:44704405-44704965	44704405	44704965	561	0.327185	0.0590273	0.797889
ENSG00000244932	AL449212.1	3:129381298-129394149	129381298	129394149	12852	0.320744	0.0589363	0.797889
ENSG00000184564	SLITRK6	13:85792790-85806683	85792790	85806683	13894	0.21728	0.0587775	0.797889
ENSG00000134758	RNF138	18:32091874-32131561	32091874	32131561	39688	0.161518	0.0591624	0.797889
ENSG00000165566	AMER2	13:25161684-25172288	25161684	25172288	10605	0.149683	0.0587718	0.797889
ENSG00000104490	NCALD	8:101686542-102124907	101686542	102124907	438366	0.132663	0.0590471	0.797889
ENSG00000100241	SBF1	22:50445000-50475035	50445000	50475035	30036	-0.162055	0.0586052	0.797889
ENSG00000128272	ATF4	22:39519672-39522683	39519672	39522683	3012	-0.166522	0.0589021	0.797889
ENSG00000186866	POFUT2	21:45263928-45287898	45263928	45287898	23971	-0.179361	0.0592132	0.797889
ENSG00000077044	DGKD	2:233354494-233472104	233354494	233472104	117611	-0.179414	0.0592159	0.797889
ENSG00000125503	PPP1R12C	19:55090914-55117637	55090914	55117637	26724	-0.191913	0.0589439	0.797889
ENSG00000116885	OSCP1	1:36415827-36450451	36415827	36450451	34625	-0.203743	0.0589457	0.797889
ENSG00000249087	ZNF436-AS1	1:23368997-23371839	23368997	23371839	2843	-0.22075	0.0586025	0.797889
ENSG00000267303	AC011511.4	19:10315471-10320678	10315471	10320678	5208	-0.246018	0.0588226	0.797889
ENSG00000053501	USE1	19:17215346-17219829	17215346	17219829	4484	-0.264689	0.0590064	0.797889
ENSG00000234648	AL162151.2	14:98973314-98973471	98973314	98973471	158	-0.807506	0.0591409	0.797889
ENSG00000266370	MIR3657	12:112037599-112037715	112037599	112037715	117	-0.501028	0.0593144	0.79862
ENSG00000207375	SNORD116-23	15:25091786-25091877	25091786	25091877	92	-0.396565	0.0594972	0.800484
ENSG00000176994	SMCR8	17:18315293-18328056	18315293	18328056	12764	-0.145543	0.0596469	0.801303
ENSG00000204084	INPP5B	1:37860697-37947057	37860697	37947057	86361	-0.174391	0.059638	0.801303
ENSG00000259539	AC051619.5	15:45152664-45167526	45152664	45167526	14863	0.269714	0.0597481	0.802065
ENSG00000272767	JMJD1C-AS1	10:63465229-63466563	63465229	63466563	1335	0.324676	0.0598248	0.802497
ENSG00000255220	DDX18P5	11:130295641-130296946	130295641	130296946	1306	0.276227	0.0599248	0.803241
ENSG00000198963	RORB	9:74497335-74693177	74497335	74693177	195843	0.150777	0.0600604	0.804214
ENSG00000087470	DNM1L	12:32679200-32745650	32679200	32745650	66451	0.121651	0.0600891	0.804214
ENSG00000130294	KIF1A	2:240713761-240824293	240713761	240824293	110533	-0.138359	0.0601311	0.804214
ENSG00000223817	CDH23-AS1	10:71508153-71511873	71508153	71511873	3721	0.640411	0.0603636	0.804388
ENSG00000076716	GPC4	X:133300103-133415489	133300103	133415489	115387	0.228946	0.0602494	0.804388
ENSG00000132471	WBP2	17:75845699-75856507	75845699	75856507	10809	-0.159776	0.0604551	0.804388
ENSG00000100979	PLTP	20:45898621-45912155	45898621	45912155	13535	-0.192143	0.0604293	0.804388
ENSG00000234432	AC092171.3	7:5426277-5428927	5426277	5428927	2651	-0.280052	0.06042	0.804388
ENSG00000148291	SURF2	9:133356550-133361158	133356550	133361158	4609	-0.355223	0.0602377	0.804388
ENSG00000264573	RN7SL15P	X:41345576-41345876	41345576	41345876	301	-0.606663	0.0604561	0.804388
ENSG00000266155	AC103810.4	17:64936485-64940229	64936485	64940229	3745	0.62578	0.0610827	0.806675
ENSG00000227962	AL391994.1	1:235336806-235337087	235336806	235337087	282	0.600841	0.0609705	0.806675
ENSG00000212493	SNORD19	3:52689248-52689315	52689248	52689315	68	0.42549	0.0611199	0.806675
ENSG00000277066	AL137060.7	13:50045143-50045232	50045143	50045232	90	0.368652	0.0609916	0.806675
ENSG00000273541	AL137060.1	13:50104833-50105174	50104833	50105174	342	0.285616	0.0608739	0.806675
ENSG00000134533	RERG	12:15107783-15348675	15107783	15348675	240893	0.231413	0.0609811	0.806675
ENSG00000147231	RADX	X:106611930-106679439	106611930	106679439	67510	0.167778	0.0611044	0.806675
ENSG00000137776	SLTM	15:58879050-58933679	58879050	58933679	54630	0.129905	0.0610199	0.806675
ENSG00000255201	AC087623.1	8:38421889-38426096	38421889	38426096	4208	-0.242555	0.0609069	0.806675
ENSG00000271204	AC016831.4	7:130930209-130932206	130930209	130932206	1998	-0.285248	0.0609634	0.806675
ENSG00000260657	AC107871.2	15:68267792-68277994	68267792	68277994	10203	-0.402496	0.0610026	0.806675
ENSG00000033100	CHPF2	7:151232489-151238827	151232489	151238827	6339	-0.153535	0.0613432	0.808937
ENSG00000206941	SNORD15A	11:75400391-75400538	75400391	75400538	148	-0.499778	0.0613809	0.808937
ENSG00000152990	ADGRA3	4:22345071-22516066	22345071	22516066	170996	0.134411	0.0616039	0.809511
ENSG00000008130	NADK	1:1751232-1780457	1751232	1780457	29226	-0.186457	0.0615484	0.809511
ENSG00000076604	TRAF4	17:28744005-28750956	28744005	28750956	6952	-0.206894	0.0616004	0.809511
ENSG00000185551	NR2F2	15:96325938-96340263	96325938	96340263	14326	-0.223122	0.061573	0.809511
ENSG00000234193	ACSL3-AS1	2:222917387-222919363	222917387	222919363	1977	0.356152	0.0620078	0.81286
ENSG00000276282	AC022960.2	18:31895745-31896410	31895745	31896410	666	0.320566	0.0620163	0.81286
ENSG00000219438	TAFA5	22:48489553-48850912	48489553	48850912	361360	-0.230273	0.062039	0.81286
ENSG00000183036	PCP4	21:39867438-39929397	39867438	39929397	61960	-0.243602	0.062026	0.81286
ENSG00000118007	STAG1	3:136336236-136752403	136336236	136752403	416168	0.128169	0.0621312	0.812887
ENSG00000134684	YARS1	1:32775237-32818153	32775237	32818153	42917	-0.14609	0.0620901	0.812887
ENSG00000198382	UVRAG	11:75815210-76144232	75815210	76144232	329023	-0.136478	0.0623244	0.8143
ENSG00000137834	SMAD6	15:66702236-66782849	66702236	66782849	80614	-0.177192	0.0623295	0.8143
ENSG00000065154	OAT	10:124397303-124418976	124397303	124418976	21674	-0.167421	0.0624679	0.815518
ENSG00000225284	AC018693.1	2:38861720-38863133	38861720	38863133	1414	0.434023	0.0626992	0.816871
ENSG00000273212	AC000068.2	22:19456503-19456962	19456503	19456962	460	-0.248248	0.0627074	0.816871
ENSG00000261207	AL031717.1	16:1751559-1752262	1751559	1752262	704	-0.459969	0.0626911	0.816871
ENSG00000280614	FP236383.4	21:8393419-8394341	8393419	8394341	923	2.2912	0.0638743	0.817531
ENSG00000238366	Y_RNA	10:6245731-6245831	6245731	6245831	101	0.750423	0.0635959	0.817531
ENSG00000206967	AP001925.1	11:108229503-108229604	108229503	108229604	102	0.573252	0.0643594	0.817531
ENSG00000249012	AC104819.1	4:151259503-151262849	151259503	151262849	3347	0.522084	0.0635865	0.817531
ENSG00000227535	AL357315.1	6:104831129-104845820	104831129	104845820	14692	0.504175	0.0628423	0.817531
ENSG00000273240	AC013468.1	2:189763859-189764456	189763859	189764456	598	0.394161	0.0633018	0.817531
ENSG00000257957	QRSL1P3	14:35765795-35767110	35765795	35767110	1316	0.30945	0.064404	0.817531
ENSG00000236199	AL359076.1	9:2041900-2046023	2041900	2046023	4124	0.295575	0.064011	0.817531
ENSG00000279366	AC120349.2	18:47912207-47912504	47912207	47912504	298	0.262532	0.0634474	0.817531
ENSG00000132541	RIDA	8:98102344-98117171	98102344	98117171	14828	0.22161	0.0631323	0.817531
ENSG00000124784	RIOK1	6:7389793-7418037	7389793	7418037	28245	0.202391	0.0636902	0.817531
ENSG00000139291	TMEM19	12:71686082-71705047	71686082	71705047	18966	0.194711	0.0637313	0.817531
ENSG00000235079	ZRANB2-AS1	1:71048855-71067184	71048855	71067184	18330	0.186223	0.0630792	0.817531
ENSG00000104320	NBN	8:89933331-90003228	89933331	90003228	69898	0.177071	0.0632604	0.817531
ENSG00000146918	NCAPG2	7:158631169-158704804	158631169	158704804	73636	0.17442	0.0644346	0.817531
ENSG00000122481	RWDD3	1:95234210-95247225	95234210	95247225	13016	0.170662	0.0641793	0.817531
ENSG00000281566	AL157778.1	X:98450688-98892061	98450688	98892061	441374	0.165616	0.0642627	0.817531
ENSG00000186687	LYRM7	5:131170944-131205428	131170944	131205428	34485	0.163344	0.0633698	0.817531
ENSG00000164168	TMEM184C	4:147617386-147672044	147617386	147672044	54659	0.142782	0.0632199	0.817531
ENSG00000085382	HACE1	6:104728094-104859919	104728094	104859919	131826	0.139035	0.0635402	0.817531
ENSG00000139220	PPFIA2	12:81257975-81759553	81257975	81759553	501579	0.134958	0.0630751	0.817531
ENSG00000198919	DZIP3	3:108589705-108694840	108589705	108694840	105136	0.128563	0.0642051	0.817531
ENSG00000095951	HIVEP1	6:12008762-12164999	12008762	12164999	156238	-0.121039	0.0637623	0.817531
ENSG00000107554	DNMBP	10:99875577-100009947	99875577	100009947	134371	-0.138026	0.0629724	0.817531
ENSG00000115286	NDUFS7	19:1383527-1395589	1383527	1395589	12063	-0.16608	0.0640199	0.817531
ENSG00000166484	MAPK7	17:19377721-19383544	19377721	19383544	5824	-0.178129	0.064384	0.817531
ENSG00000130724	CHMP2A	19:58551566-58555105	58551566	58555105	3540	-0.186587	0.0631499	0.817531
ENSG00000124507	PACSIN1	6:34466061-34535229	34466061	34535229	69169	-0.19654	0.0634124	0.817531
ENSG00000186352	ANKRD37	4:185396021-185400628	185396021	185400628	4608	-0.206185	0.0629355	0.817531
ENSG00000059804	SLC2A3	12:7919230-7936187	7919230	7936187	16958	-0.214582	0.0642336	0.817531
ENSG00000099624	ATP5F1D	19:1241746-1244825	1241746	1244825	3080	-0.243805	0.0642905	0.817531
ENSG00000133027	PEMT	17:17505563-17591708	17505563	17591708	86146	-0.281236	0.0640523	0.817531
ENSG00000273576	AC009283.1	17:39566915-39567559	39566915	39567559	645	-0.344532	0.0639381	0.817531
ENSG00000244062	AC080128.1	3:133760300-133762363	133760300	133762363	2064	-0.409521	0.0635038	0.817531
ENSG00000222351	RNY1P15	9:122945988-122946094	122945988	122946094	107	-0.477842	0.0632494	0.817531
ENSG00000275348	AC096861.1	3:122482990-122483229	122482990	122483229	240	-0.553144	0.0638664	0.817531
ENSG00000284173	MIR6513	2:218280125-218280188	218280125	218280188	64	-0.682128	0.0644256	0.817531
ENSG00000179270	PCARE	2:29060976-29074523	29060976	29074523	13548	-0.197758	0.0645153	0.81798
ENSG00000204072	ARMCX7P	X:101597510-101598671	101597510	101598671	1162	0.31047	0.0648225	0.818423
ENSG00000225548	LINC01980	3:27797552-27931579	27797552	27931579	134028	-0.180422	0.0648177	0.818423
ENSG00000264187	AC055811.2	17:17202649-17237185	17202649	17237185	34537	-0.182927	0.0646974	0.818423
ENSG00000263826	AC112907.3	3:186781780-186784179	186781780	186784179	2400	-0.188111	0.0646704	0.818423
ENSG00000173264	GPR137	11:64270062-64289500	64270062	64289500	19439	-0.228228	0.064817	0.818423
ENSG00000111907	TPD52L1	6:125119049-125264407	125119049	125264407	145359	-0.229754	0.0646353	0.818423
ENSG00000257337	AC068888.1	12:53012884-53054450	53012884	53054450	41567	-0.148241	0.0648769	0.818538
ENSG00000287248	AC009271.2	18:56026388-56029186	56026388	56029186	2799	0.245553	0.0649756	0.818638
ENSG00000160209	PDXK	21:43719094-43762307	43719094	43762307	43214	-0.155453	0.0649315	0.818638
ENSG00000184517	ZFP1	16:75148494-75172236	75148494	75172236	23743	0.181265	0.0651766	0.818884
ENSG00000121578	B4GALT4	3:119211732-119240946	119211732	119240946	29215	0.15251	0.065166	0.818884
ENSG00000215612	HMX1	4:8846076-8871839	8846076	8871839	25764	-0.246005	0.0651597	0.818884
ENSG00000256628	ZBTB11-AS1	3:101676475-101679217	101676475	101679217	2743	-0.267298	0.0651314	0.818884
ENSG00000201813	RNU6-915P	2:195670372-195670474	195670372	195670474	103	0.757668	0.066359	0.820589
ENSG00000271852	SNORD11B	2:202291332-202291421	202291332	202291421	90	0.752976	0.066227	0.820589
ENSG00000261722	AC092376.1	16:79212711-79229453	79212711	79229453	16743	0.581597	0.0662113	0.820589
ENSG00000263466	AC006441.1	17:38903704-38904600	38903704	38904600	897	0.468242	0.0659489	0.820589
ENSG00000250592	AC055733.2	3:130899414-130929976	130899414	130929976	30563	0.267391	0.0664461	0.820589
ENSG00000253554	LINC01414	8:63687179-64369176	63687179	64369176	681998	0.257684	0.065916	0.820589
ENSG00000285679	AC079142.1	X:7928443-8374386	7928443	8374386	445944	0.247325	0.0657047	0.820589
ENSG00000261762	AC027228.2	15:78589123-78591276	78589123	78591276	2154	0.243118	0.0654483	0.820589
ENSG00000112902	SEMA5A	5:9035033-9546075	9035033	9546075	511043	0.16475	0.0661741	0.820589
ENSG00000168300	PCMTD1	8:51817575-51899186	51817575	51899186	81612	0.132068	0.0657091	0.820589
ENSG00000076201	PTPN23	3:47381011-47413435	47381011	47413435	32425	-0.157933	0.0656765	0.820589
ENSG00000167930	FAM234A	16:234521-272183	234521	272183	37663	-0.169405	0.0660683	0.820589
ENSG00000167065	DUSP18	22:30652051-30667890	30652051	30667890	15840	-0.203718	0.0660727	0.820589
ENSG00000163630	SYNPR	3:63228315-63616924	63228315	63616924	388610	-0.217042	0.0662594	0.820589
ENSG00000011009	LYPLA2	1:23791145-23795539	23791145	23795539	4395	-0.228688	0.0655028	0.820589
ENSG00000285762	AC253536.7	22:23971378-23980469	23971378	23980469	9092	-0.264999	0.0660008	0.820589
ENSG00000205129	C4orf47	4:185426249-185449826	185426249	185449826	23578	-0.269015	0.0664882	0.820589
ENSG00000246763	RGMB-AS1	5:98769618-98773469	98769618	98773469	3852	-0.271009	0.0664362	0.820589
ENSG00000189077	TMEM120A	7:75986831-75994656	75986831	75994656	7826	-0.279148	0.0661032	0.820589
ENSG00000275219	U2	17:43296425-43296615	43296425	43296615	191	-0.287656	0.0657037	0.820589
ENSG00000229422	AL512625.2	9:62837139-62838302	62837139	62838302	1164	-0.300672	0.0664949	0.820589
ENSG00000214402	LCNL1	9:136981904-136986410	136981904	136986410	4507	-0.342716	0.066452	0.820589
ENSG00000263535	AK4P1	17:31345519-31346190	31345519	31346190	672	-0.355751	0.0664913	0.820589
ENSG00000142538	PTH2	19:49422419-49423441	49422419	49423441	1023	-0.500424	0.066467	0.820589
ENSG00000226345	AC083822.1	3:196423322-196423522	196423322	196423522	201	-0.517023	0.0661063	0.820589
ENSG00000264497	AC090616.4	17:32024469-32024583	32024469	32024583	115	-0.685834	0.0662328	0.820589
ENSG00000168140	VASN	16:4371848-4383538	4371848	4383538	11691	-0.295164	0.0666376	0.821788
ENSG00000213707	HMGB1P10	22:26560526-26561088	26560526	26561088	563	0.360491	0.0669225	0.823145
ENSG00000205238	SPDYE2	7:102551232-102562308	102551232	102562308	11077	0.198586	0.066816	0.823145
ENSG00000240694	PNMA2	8:26504701-26514092	26504701	26514092	9392	-0.168785	0.0669065	0.823145
ENSG00000287809	AC005632.6	16:21511635-21515131	21511635	21515131	3497	-0.30304	0.0669302	0.823145
ENSG00000215184	RPS12P16	10:34675635-34676041	34675635	34676041	407	0.447371	0.0670155	0.823633
ENSG00000122140	MRPS2	9:135499984-135504673	135499984	135504673	4690	-0.269323	0.0670897	0.823985
ENSG00000239671	AC100793.1	17:42714299-42714643	42714299	42714643	345	0.583818	0.0676612	0.825898
ENSG00000265442	MIR3941	10:122416965-122417067	122416965	122417067	103	0.506593	0.0675101	0.825898
ENSG00000263990	AC004253.1	17:31873926-31886666	31873926	31886666	12741	0.376633	0.067848	0.825898
ENSG00000255650	FAM222A-AS1	12:109734166-109773508	109734166	109773508	39343	0.308525	0.0677697	0.825898
ENSG00000182472	CAPN12	19:38730187-38769904	38730187	38769904	39718	0.18765	0.067418	0.825898
ENSG00000127311	HELB	12:66302493-66343643	66302493	66343643	41151	0.183993	0.0675858	0.825898
ENSG00000177990	DPY19L2	12:63558913-63668939	63558913	63668939	110027	0.155907	0.0679322	0.825898
ENSG00000081377	CDC14B	9:96490241-96619843	96490241	96619843	129603	-0.134333	0.067427	0.825898
ENSG00000116954	RRAGC	1:38838198-38859772	38838198	38859772	21575	-0.17956	0.0676407	0.825898
ENSG00000265203	RBP3	10:47348363-47357881	47348363	47357881	9519	-0.207946	0.0674514	0.825898
ENSG00000111671	SPSB2	12:6870935-6889358	6870935	6889358	18424	-0.223999	0.0678259	0.825898
ENSG00000105088	OLFM2	19:9853718-9936552	9853718	9936552	82835	-0.231741	0.0677892	0.825898
ENSG00000163453	IGFBP7	4:57030773-57110385	57030773	57110385	79613	-0.338367	0.0677533	0.825898
ENSG00000237758	BANF1P3	2:230725143-230725403	230725143	230725403	261	-0.466628	0.0678962	0.825898
ENSG00000229421	H3P10	3:25441164-25441502	25441164	25441502	339	-0.572047	0.067787	0.825898
ENSG00000255893	AP000786.1	11:94472908-94473570	94472908	94473570	663	0.395635	0.0680382	0.82662
ENSG00000259970	AC099668.1	3:49684480-49684983	49684480	49684983	504	0.299174	0.0682036	0.82662
ENSG00000181104	F2R	5:76716126-76735770	76716126	76735770	19645	0.226838	0.0682252	0.82662
ENSG00000164715	LMTK2	7:98106862-98209638	98106862	98209638	102777	-0.128377	0.068303	0.82662
ENSG00000177410	ZFAS1	20:49278178-49299600	49278178	49299600	21423	-0.172425	0.0682632	0.82662
ENSG00000108509	CAMTA2	17:4967992-4987675	4967992	4987675	19684	-0.177068	0.0683123	0.82662
ENSG00000010361	FUZ	19:49806866-49817376	49806866	49817376	10511	-0.203157	0.0682672	0.82662
ENSG00000166886	NAB2	12:57089043-57095476	57089043	57095476	6434	-0.172142	0.0684287	0.827473
ENSG00000253063	RNU6-494P	12:32477382-32477471	32477382	32477471	90	0.737877	0.0685496	0.827826
ENSG00000286883	AC005041.5	2:74465339-74472961	74465339	74472961	7623	-0.248792	0.0685382	0.827826
ENSG00000285160	AL139082.2	13:52167954-52168321	52167954	52168321	368	0.331982	0.0688102	0.829536
ENSG00000161149	TUBA3FP	22:21008193-21014292	21008193	21014292	6100	0.244367	0.068822	0.829536
ENSG00000104880	ARHGEF18	19:7395113-7472484	7395113	7472484	77372	-0.159361	0.0688722	0.829536
ENSG00000284602	AL031432.4	1:25232586-25234775	25232586	25234775	2190	-0.265776	0.0688752	0.829536
ENSG00000134900	TPP2	13:102596986-102679958	102596986	102679958	82973	0.137876	0.0690838	0.83094
ENSG00000167565	SERTAD3	19:40440844-40444335	40440844	40444335	3492	-0.260728	0.0690554	0.83094
ENSG00000256875	AC079031.2	12:132462242-132462856	132462242	132462856	615	-0.369803	0.0691868	0.831625
ENSG00000237009	GLIS3-AS1	9:3898642-3901248	3898642	3901248	2607	-0.407404	0.0692966	0.831836
ENSG00000209042	SNORD12C	20:49278940-49279028	49278940	49279028	89	-0.60274	0.0692905	0.831836
ENSG00000164751	PEX2	8:76980258-77001044	76980258	77001044	20787	0.153478	0.0694817	0.833504
ENSG00000257093	DENND11	7:141656728-141702166	141656728	141702166	45439	0.119858	0.0697098	0.834022
ENSG00000284697	AC006511.5	12:8082269-8138548	8082269	8138548	56280	-0.195452	0.0696682	0.834022
ENSG00000274397	AL357153.4	14:70556206-70557478	70556206	70557478	1273	-0.290273	0.069669	0.834022
ENSG00000256747	AC009511.2	12:27779821-27781067	27779821	27781067	1247	-0.346548	0.0696295	0.834022
ENSG00000213088	ACKR1	1:159203307-159206500	159203307	159206500	3194	0.164072	0.0698229	0.834269
ENSG00000136160	EDNRB	13:77895481-77975529	77895481	77975529	80049	-0.185604	0.0697943	0.834269
ENSG00000171813	PWWP2B	10:132397168-132417859	132397168	132417859	20692	-0.240998	0.0698959	0.834587
ENSG00000222043	AC079305.1	2:177264359-177265515	177264359	177265515	1157	-0.305959	0.0699881	0.835135
ENSG00000277450	AC002094.4	17:28373256-28373562	28373256	28373562	307	-0.428524	0.0700549	0.83538
ENSG00000201786	AC013477.1	4:153266909-153267010	153266909	153267010	102	0.664349	0.0704439	0.835596
ENSG00000269463	AP001160.4	11:62807682-62808063	62807682	62808063	382	0.429423	0.0706708	0.835596
ENSG00000251586	TET2-AS1	4:105171354-105178063	105171354	105178063	6710	0.390298	0.070999	0.835596
ENSG00000254815	LMNTD2-AS1	11:557595-560107	557595	560107	2513	0.277993	0.070754	0.835596
ENSG00000272180	AC011306.1	2:55952158-56181652	55952158	56181652	229495	0.274782	0.0712391	0.835596
ENSG00000144460	NYAP2	2:225399710-225654018	225399710	225654018	254309	0.215989	0.0711907	0.835596
ENSG00000198945	L3MBTL3	6:130013699-130141449	130013699	130141449	127751	0.173171	0.0711406	0.835596
ENSG00000143748	NVL	1:224227334-224330189	224227334	224330189	102856	0.156463	0.0711084	0.835596
ENSG00000139921	TMX1	14:51240162-51257655	51240162	51257655	17494	0.156261	0.0708014	0.835596
ENSG00000136891	TEX10	9:100302077-100352942	100302077	100352942	50866	0.122933	0.0709855	0.835596
ENSG00000185950	IRS2	13:109752695-109786583	109752695	109786583	33889	-0.149269	0.0711775	0.835596
ENSG00000121406	ZNF549	19:57527325-57557542	57527325	57557542	30218	-0.151691	0.0712772	0.835596
ENSG00000163346	PBXIP1	1:154944076-154956123	154944076	154956123	12048	-0.152018	0.0708381	0.835596
ENSG00000105438	KDELR1	19:48382575-48391551	48382575	48391551	8977	-0.15268	0.0710249	0.835596
ENSG00000165716	DIPK1B	9:136712572-136724742	136712572	136724742	12171	-0.157996	0.0707822	0.835596
ENSG00000144659	SLC25A38	3:39383370-39397351	39383370	39397351	13982	-0.169983	0.0703959	0.835596
ENSG00000176845	METRNL	17:83079609-83095122	83079609	83095122	15514	-0.209092	0.0705916	0.835596
ENSG00000270084	GAS5-AS1	1:173862473-173863941	173862473	173863941	1469	-0.22899	0.0705506	0.835596
ENSG00000173153	ESRRA	11:64305497-64316743	64305497	64316743	11247	-0.238704	0.0709704	0.835596
ENSG00000272149	AC112211.1	3:33144104-33147721	33144104	33147721	3618	-0.239835	0.0701407	0.835596
ENSG00000261455	LINC01003	7:152463786-152465549	152463786	152465549	1764	-0.26688	0.0704926	0.835596
ENSG00000232815	DUX4L50	9:63817748-63818462	63817748	63818462	715	-0.292503	0.0710996	0.835596
ENSG00000270604	HCG17	6:30234039-30326134	30234039	30326134	92096	-0.331213	0.0710322	0.835596
ENSG00000266598	AC037487.2	17:65051909-65053308	65051909	65053308	1400	-0.366705	0.0706842	0.835596
ENSG00000272509	AC087752.4	8:94884609-94885070	94884609	94885070	462	-0.448633	0.0710688	0.835596
ENSG00000265396	MIR3128	2:177255945-177256010	177255945	177256010	66	-0.801351	0.0710378	0.835596
ENSG00000276168	RN7SL1	14:49586580-49586878	49586580	49586878	299	-0.262012	0.0713767	0.83622
ENSG00000260025	CRIM1-DT	2:36354749-36355114	36354749	36355114	366	-0.411967	0.0715265	0.83743
ENSG00000198920	KIAA0753	17:6578147-6640711	6578147	6640711	62565	-0.150549	0.0716311	0.838112
ENSG00000264217	RPL35AP23	10:45940522-45940851	45940522	45940851	330	0.50368	0.0725649	0.838259
ENSG00000252637	RNA5SP268	8:67099302-67099425	67099302	67099425	124	0.433545	0.0726658	0.838259
ENSG00000282855	AC093591.3	4:127809170-127809477	127809170	127809477	308	0.402638	0.0725622	0.838259
ENSG00000272449	AL139246.5	1:2530064-2547460	2530064	2547460	17397	0.36332	0.0725347	0.838259
ENSG00000207721	MIR186	1:71067631-71067716	71067631	71067716	86	0.348524	0.0725509	0.838259
ENSG00000250846	EPHA5-AS1	4:65669961-65698029	65669961	65698029	28069	0.167213	0.0718043	0.838259
ENSG00000137821	LRRC49	15:70853239-71053658	70853239	71053658	200420	0.135584	0.0721606	0.838259
ENSG00000122545	SEPTIN7	7:35800932-35907105	35800932	35907105	106174	0.131385	0.0719304	0.838259
ENSG00000232119	MCTS1	X:120594010-120621159	120594010	120621159	27150	0.11773	0.0719157	0.838259
ENSG00000118298	CA14	1:150257251-150265078	150257251	150265078	7828	-0.133945	0.0719307	0.838259
ENSG00000285589	AC010422.8	19:12668071-12681834	12668071	12681834	13764	-0.14073	0.0721894	0.838259
ENSG00000131242	RAB11FIP4	17:31391675-31538211	31391675	31538211	146537	-0.155947	0.0722092	0.838259
ENSG00000240230	COX19	7:898778-975549	898778	975549	76772	-0.159844	0.072644	0.838259
ENSG00000100284	TOM1	22:35299275-35347992	35299275	35347992	48718	-0.17169	0.0723518	0.838259
ENSG00000120500	ARR3	X:70268305-70281840	70268305	70281840	13536	-0.197754	0.0725851	0.838259
ENSG00000189343	RPS2P46	17:19445970-19446852	19445970	19446852	883	-0.211842	0.0719792	0.838259
ENSG00000232998	VPS13A-AS1	9:77176760-77178180	77176760	77178180	1421	-0.315732	0.0723264	0.838259
ENSG00000206760	SNORA6	3:39408389-39408539	39408389	39408539	151	-0.403581	0.0726187	0.838259
ENSG00000275994	SNORA24	4:118279190-118279320	118279190	118279320	131	-0.506865	0.0720969	0.838259
ENSG00000231153	AC002429.1	7:95018407-95018554	95018407	95018554	148	-0.554355	0.071826	0.838259
ENSG00000260366	AC026803.1	19:48926171-48926444	48926171	48926444	274	-0.627736	0.0724026	0.838259
ENSG00000239194	RNU1-123P	16:67390691-67390850	67390691	67390850	160	-0.673639	0.0722799	0.838259
ENSG00000274031	AC092140.2	16:56465642-56466162	56465642	56466162	521	0.35767	0.0729112	0.838669
ENSG00000258490	AL049835.1	14:66969038-66969816	66969038	66969816	779	0.312657	0.0730525	0.838669
ENSG00000280255	AC004947.2	7:26538378-26541048	26538378	26541048	2671	0.252875	0.0732262	0.838669
ENSG00000137842	TMEM62	15:43123279-43185144	43123279	43185144	61866	0.208374	0.0727727	0.838669
ENSG00000278989	AP001148.1	11:86434924-86437282	86434924	86437282	2359	0.19298	0.0731512	0.838669
ENSG00000085415	SEH1L	18:12947133-12987536	12947133	12987536	40404	0.152676	0.073156	0.838669
ENSG00000236031	AL591721.1	1:243545532-243548329	243545532	243548329	2798	0.149643	0.0729658	0.838669
ENSG00000135821	GLUL	1:182378098-182392206	182378098	182392206	14109	-0.125125	0.0729765	0.838669
ENSG00000068323	TFE3	X:49028726-49043410	49028726	49043410	14685	-0.135657	0.0733057	0.838669
ENSG00000108107	RPL28	19:55385932-55403250	55385932	55403250	17319	-0.157735	0.0732792	0.838669
ENSG00000161939	RNASEK-C17orf49	17:7012635-7017520	7012635	7017520	4886	-0.167483	0.0731384	0.838669
ENSG00000055483	USP36	17:78787381-78841441	78787381	78841441	54061	-0.171704	0.073184	0.838669
ENSG00000105825	TFPI2	7:93885396-93890753	93885396	93890753	5358	-0.974559	0.0729053	0.838669
ENSG00000175634	RPS6KB2	11:67428460-67435401	67428460	67435401	6942	-0.194238	0.0734108	0.83934
ENSG00000221923	ZNF880	19:52369917-52385795	52369917	52385795	15879	0.167528	0.073553	0.839719
ENSG00000100416	TRMU	22:46330875-46357340	46330875	46357340	26466	-0.212131	0.0735837	0.839719
ENSG00000173890	GPR160	3:170037995-170085392	170037995	170085392	47398	-0.235313	0.0735511	0.839719
ENSG00000259712	AC023906.5	15:52056675-52100523	52056675	52100523	43849	0.461341	0.0740778	0.840983
ENSG00000115271	GCA	2:162318840-162371595	162318840	162371595	52756	0.175725	0.074157	0.840983
ENSG00000172845	SP3	2:173880850-173965702	173880850	173965702	84853	0.140502	0.0739685	0.840983
ENSG00000163104	SMARCAD1	4:94207611-94291292	94207611	94291292	83682	0.123008	0.0742537	0.840983
ENSG00000085449	WDFY1	2:223855716-223945357	223855716	223945357	89642	-0.141096	0.0739986	0.840983
ENSG00000188290	HES4	1:998962-1000172	998962	1000172	1211	-0.185637	0.0738685	0.840983
ENSG00000266341	AC004477.1	17:48060383-48060669	48060383	48060669	287	-0.203705	0.0739374	0.840983
ENSG00000074181	NOTCH3	19:15159038-15200995	15159038	15200995	41958	-0.213484	0.0741397	0.840983
ENSG00000153443	UBALD1	16:4608883-4615027	4608883	4615027	6145	-0.240157	0.0737825	0.840983
ENSG00000127952	STYXL1	7:75996338-76048004	75996338	76048004	51667	-0.262356	0.0742339	0.840983
ENSG00000234523	NDUFB1P2	1:222945725-222945900	222945725	222945900	176	-0.657811	0.0740034	0.840983
ENSG00000252864	RNA5SP278	8:140940562-140940663	140940562	140940663	102	-0.681625	0.0742534	0.840983
ENSG00000175193	PARL	3:183829271-183884933	183829271	183884933	55663	0.155154	0.0745296	0.841994
ENSG00000118246	FASTKD2	2:206765357-206796189	206765357	206796189	30833	0.131217	0.0744968	0.841994
ENSG00000260032	NORAD	20:36045618-36051018	36045618	36051018	5401	-0.125681	0.0744902	0.841994
ENSG00000104979	C19orf53	19:13774456-13778773	13774456	13778773	4318	-0.272381	0.074422	0.841994
ENSG00000157227	MMP14	14:22836560-22849027	22836560	22849027	12468	-0.17141	0.0746742	0.842795
ENSG00000235586	AC011247.1	2:38601598-38602178	38601598	38602178	581	-0.371356	0.074694	0.842795
ENSG00000120889	TNFRSF10B	8:23020133-23069031	23020133	23069031	48899	-0.156661	0.0747439	0.842831
ENSG00000221269	MIR1302-8	9:97363554-97363681	97363554	97363681	128	0.789566	0.0750035	0.843241
ENSG00000252970	RNA5SP159	4:39936753-39936855	39936753	39936855	103	0.755997	0.07509	0.843241
ENSG00000239351	NPM1P29	3:149938997-149939799	149938997	149939799	803	0.313689	0.0750879	0.843241
ENSG00000150687	PRSS23	11:86791059-86952910	86791059	86952910	161852	0.183274	0.0750166	0.843241
ENSG00000111850	SMIM8	6:87322583-87399749	87322583	87399749	77167	0.157715	0.0751074	0.843241
ENSG00000125676	THOC2	X:123600561-123733056	123600561	123733056	132496	0.118063	0.0750601	0.843241
ENSG00000284448	MIR6501	21:33550662-33550728	33550662	33550728	67	-0.249395	0.0750529	0.843241
ENSG00000239322	ATP6V1B1-AS1	2:70941817-70948610	70941817	70948610	6794	0.260978	0.0752002	0.843379
ENSG00000159228	CBR1	21:36069941-36073166	36069941	36073166	3226	-0.248888	0.0752133	0.843379
ENSG00000159214	CCDC24	1:43991359-43996528	43991359	43996528	5170	0.211357	0.0753079	0.843917
ENSG00000236756	DNAJC9-AS1	10:73247360-73276984	73247360	73276984	29625	0.1829	0.075532	0.844814
ENSG00000114126	TFDP2	3:141944428-142149544	141944428	142149544	205117	0.125475	0.0755066	0.844814
ENSG00000149823	VPS51	11:65089324-65111862	65089324	65111862	22539	-0.159359	0.0755753	0.844814
ENSG00000248254	AC107398.2	4:47556731-47560259	47556731	47560259	3529	-0.335319	0.0755636	0.844814
ENSG00000273870	AL138721.1	6:35070871-35071049	35070871	35071049	179	0.490265	0.0756646	0.845288
ENSG00000207336	RNU6-658P	5:74725099-74725204	74725099	74725204	106	0.670189	0.0758595	0.846842
ENSG00000214280	AC046134.1	3:139582928-139583593	139582928	139583593	666	0.275567	0.0759445	0.846842
ENSG00000276057	AC004542.4	22:30971296-30971382	30971296	30971382	87	-0.190792	0.075906	0.846842
ENSG00000279382	AC018665.1	17:76090308-76091669	76090308	76091669	1362	0.275012	0.0762218	0.84855
ENSG00000077097	TOP2B	3:25597905-25664907	25597905	25664907	67003	0.130007	0.0763912	0.84855
ENSG00000103489	XYLT1	16:17101769-17470960	17101769	17470960	369192	-0.152288	0.0762086	0.84855
ENSG00000114745	GORASP1	3:39096659-39108363	39096659	39108363	11705	-0.157279	0.0763	0.84855
ENSG00000063176	SPHK2	19:48619291-48630717	48619291	48630717	11427	-0.166883	0.0763802	0.84855
ENSG00000279632	AP003108.4	11:61426448-61427325	61426448	61427325	878	-0.372822	0.0762548	0.84855
ENSG00000228554	AC004837.2	7:39700341-39703296	39700341	39703296	2956	-0.414294	0.0764269	0.84855
ENSG00000182552	RWDD4	4:183639635-183659203	183639635	183659203	19569	0.182707	0.0765219	0.849018
ENSG00000058262	SEC61A1	3:128051641-128071683	128051641	128071683	20043	-0.125714	0.0766537	0.849018
ENSG00000148396	SEC16A	9:136440096-136483759	136440096	136483759	43664	-0.144316	0.0766572	0.849018
ENSG00000165943	MOAP1	14:93182199-93184923	93182199	93184923	2725	-0.159744	0.076655	0.849018
ENSG00000279722	AC007342.7	16:53487607-53489943	53487607	53489943	2337	0.271119	0.0768015	0.849959
ENSG00000040199	PHLPP2	16:71637835-71724701	71637835	71724701	86867	-0.13672	0.0768364	0.849959
ENSG00000267356	AC006557.3	18:14104542-14105226	14104542	14105226	685	0.321291	0.0769264	0.850432
ENSG00000264792	MIR4637	5:14825929-14826012	14825929	14826012	84	0.805301	0.0771055	0.851891
ENSG00000168000	BSCL2	11:62690275-62709845	62690275	62709845	19571	-0.15067	0.0772144	0.852572
ENSG00000077616	NAALAD2	11:90131515-90192894	90131515	90192894	61380	0.163358	0.0773301	0.852651
ENSG00000157014	TATDN2	3:10248023-10281218	10248023	10281218	33196	-0.151604	0.0773634	0.852651
ENSG00000140988	RPS2	16:1962058-1964841	1962058	1964841	2784	-0.177291	0.0772989	0.852651
ENSG00000251321	PCAT4	4:79827471-79877770	79827471	79877770	50300	0.18974	0.0774123	0.852669
ENSG00000112249	ASCC3	6:100508194-100881372	100508194	100881372	373179	0.146184	0.0774818	0.852914
ENSG00000232148	FMO11P	1:166763334-166792767	166763334	166792767	29434	0.24909	0.0775697	0.853252
ENSG00000158615	PPP1R15B	1:204403381-204411817	204403381	204411817	8437	-0.152048	0.0776071	0.853252
ENSG00000272254	AC022893.3	8:73042910-73043346	73042910	73043346	437	0.515757	0.0782796	0.854172
ENSG00000272834	AL022238.2	22:40415003-40415445	40415003	40415445	443	0.504309	0.0783011	0.854172
ENSG00000218502	H2AZP3	13:99215372-99215758	99215372	99215758	387	0.48379	0.0783536	0.854172
ENSG00000120328	PCDHB12	5:141208697-141212571	141208697	141212571	3875	0.22017	0.0780817	0.854172
ENSG00000074266	EED	11:86244753-86278813	86244753	86278813	34061	0.15527	0.0783248	0.854172
ENSG00000100629	CEP128	14:80476983-80959517	80476983	80959517	482535	0.149522	0.0782399	0.854172
ENSG00000131828	PDHA1	X:19343893-19361718	19343893	19361718	17826	0.129956	0.078004	0.854172
ENSG00000136754	ABI1	10:26746593-26861087	26746593	26861087	114495	-0.13283	0.0782224	0.854172
ENSG00000075415	SLC25A3	12:98593591-98606379	98593591	98606379	12789	-0.159151	0.0777649	0.854172
ENSG00000267698	AC002116.2	19:36014508-36045972	36014508	36045972	31465	-0.192701	0.0779755	0.854172
ENSG00000108179	PPIF	10:79347469-79355334	79347469	79355334	7866	-0.219054	0.0781676	0.854172
ENSG00000228343	AC115618.2	X:48579774-48581157	48579774	48581157	1384	-0.271929	0.0779706	0.854172
ENSG00000257178	AC103702.1	17:48579630-48582259	48579630	48582259	2630	-0.302784	0.0780961	0.854172
ENSG00000276968	AL158196.1	13:48041751-48042184	48041751	48042184	434	-0.480449	0.078019	0.854172
ENSG00000212535	RNU6-808P	12:95290692-95290799	95290692	95290799	108	0.688863	0.0785132	0.854533
ENSG00000099385	BCL7C	16:30833626-30894960	30833626	30894960	61335	-0.226812	0.0784448	0.854533
ENSG00000286932	AC013716.1	2:77210587-77327103	77210587	77327103	116517	-0.308057	0.0785287	0.854533
ENSG00000280646	RNA5SP196	5:146586099-146586200	146586099	146586200	102	0.624433	0.0791643	0.85567
ENSG00000278901	AC005609.1	5:140878073-140882642	140878073	140882642	4570	0.263665	0.0791846	0.85567
ENSG00000152253	SPC25	2:168834132-168913371	168834132	168913371	79240	0.240871	0.079325	0.85567
ENSG00000251556	AC091887.1	5:146099406-146120412	146099406	146120412	21007	0.236688	0.0790211	0.85567
ENSG00000269825	AC022150.4	19:52650437-52653284	52650437	52653284	2848	0.174926	0.0792204	0.85567
ENSG00000091409	ITGA6	2:172427354-172506459	172427354	172506459	79106	0.134503	0.0789317	0.85567
ENSG00000184787	UBE2G2	21:44768580-44801826	44768580	44801826	33247	0.123766	0.0793086	0.85567
ENSG00000049246	PER3	1:7784320-7845177	7784320	7845177	60858	-0.155201	0.0789298	0.85567
ENSG00000107331	ABCA2	9:137007234-137028922	137007234	137028922	21689	-0.173701	0.0791289	0.85567
ENSG00000274925	ZKSCAN2-DT	16:25257952-25261066	25257952	25261066	3115	-0.227018	0.0789753	0.85567
ENSG00000286031	AC232271.2	X:49279677-49281440	49279677	49281440	1764	-0.334478	0.079194	0.85567
ENSG00000228069	MTCO3P29	9:92109013-92110095	92109013	92110095	1083	-0.432171	0.0791274	0.85567
ENSG00000260999	AC009137.1	16:68927547-68948261	68927547	68948261	20715	-0.530146	0.0790976	0.85567
ENSG00000274170	AL021937.5	22:32368497-32368567	32368497	32368567	71	-0.638153	0.0788749	0.85567
ENSG00000241069	AC125388.1	19:53386233-53386388	53386233	53386388	156	-0.649931	0.0793446	0.85567
ENSG00000129951	PLPPR3	19:812488-821955	812488	821955	9468	-0.283396	0.0794714	0.856525
ENSG00000279855	AC005618.2	5:141427295-141427752	141427295	141427752	458	0.313467	0.0796323	0.856753
ENSG00000136114	THSD1	13:52377167-52416373	52377167	52416373	39207	0.197779	0.079635	0.856753
ENSG00000107929	LARP4B	10:806914-931705	806914	931705	124792	-0.145249	0.0795471	0.856753
ENSG00000207051	SNORA27	13:27255401-27255526	27255401	27255526	126	0.383591	0.080278	0.857022
ENSG00000241261	RPL17P19	4:61211652-61212203	61211652	61212203	552	0.264844	0.080498	0.857022
ENSG00000144120	TMEM177	2:119679167-119686507	119679167	119686507	7341	0.263987	0.0800944	0.857022
ENSG00000226367	ST7-AS2	7:117072072-117146480	117072072	117146480	74409	0.233357	0.0800639	0.857022
ENSG00000180929	GPR62	3:51955381-51957499	51955381	51957499	2119	0.213151	0.0804151	0.857022
ENSG00000091317	CMTM6	3:32481312-32502852	32481312	32502852	21541	0.161031	0.0803502	0.857022
ENSG00000153956	CACNA2D1	7:81946444-82443777	81946444	82443777	497334	0.126743	0.0801912	0.857022
ENSG00000146587	RBAK	7:5045821-5069487	5045821	5069487	23667	0.124016	0.080016	0.857022
ENSG00000163939	PBRM1	3:52545352-52685917	52545352	52685917	140566	0.11776	0.0802748	0.857022
ENSG00000141543	EIF4A3	17:80134369-80147151	80134369	80147151	12783	-0.156421	0.0797325	0.857022
ENSG00000175826	CTDNEP1	17:7243591-7252491	7243591	7252491	8901	-0.157324	0.0802247	0.857022
ENSG00000141564	RPTOR	17:80544819-80966371	80544819	80966371	421553	-0.158793	0.0804143	0.857022
ENSG00000101199	ARFGAP1	20:63272785-63289790	63272785	63289790	17006	-0.168749	0.080392	0.857022
ENSG00000112294	ALDH5A1	6:24494867-24537207	24494867	24537207	42341	-0.184468	0.0801378	0.857022
ENSG00000106211	HSPB1	7:76302673-76304295	76302673	76304295	1623	-0.253902	0.0799679	0.857022
ENSG00000262730	AC104581.2	17:7925931-7930622	7925931	7930622	4692	-0.28808	0.0804774	0.857022
ENSG00000266498	AC055811.3	17:17235433-17236118	17235433	17236118	686	-0.335833	0.0805151	0.857022
ENSG00000231148	HMGB1P7	10:31913143-31913754	31913143	31913754	612	-0.418285	0.0802083	0.857022
ENSG00000177932	ZNF354C	5:179060373-179083977	179060373	179083977	23605	0.136902	0.08078	0.857314
ENSG00000177302	TOP3A	17:18271428-18315007	18271428	18315007	43580	-0.142355	0.0806791	0.857314
ENSG00000129965	INS-IGF2	11:2132538-2161209	2132538	2161209	28672	-0.180356	0.0806037	0.857314
ENSG00000228988	AL353771.1	1:70218589-70221023	70218589	70221023	2435	-0.37238	0.0807112	0.857314
ENSG00000265462	MIR3680-1	16:21506049-21506135	21506049	21506135	87	-0.736686	0.0807779	0.857314
ENSG00000233044	AL049820.1	6:157107727-157119706	157107727	157119706	11980	0.492807	0.0811872	0.859108
ENSG00000253492	CDH12P3	5:70132679-70132973	70132679	70132973	295	0.344361	0.0810187	0.859108
ENSG00000243243	AC073130.2	7:116237929-116327896	116237929	116327896	89968	0.271968	0.0810581	0.859108
ENSG00000240180	RPL12P28	10:5861805-5862594	5861805	5862594	790	-0.348071	0.0811349	0.859108
ENSG00000202417	Y_RNA	5:132945342-132945454	132945342	132945454	113	-0.400674	0.0811789	0.859108
ENSG00000284289	MIR6820	22:37967563-37967624	37967563	37967624	62	0.666332	0.0816124	0.859451
ENSG00000226747	FSIP2-AS2	2:185719874-185740479	185719874	185740479	20606	0.19495	0.0813559	0.859451
ENSG00000187498	COL4A1	13:110148963-110307157	110148963	110307157	158195	0.174176	0.0813644	0.859451
ENSG00000283765	AC131160.1	3:183815568-183884889	183815568	183884889	69322	0.155304	0.0818324	0.859451
ENSG00000177054	ZDHHC13	11:19117099-19176422	19117099	19176422	59324	0.138072	0.0815431	0.859451
ENSG00000164941	INTS8	8:94813311-94881746	94813311	94881746	68436	0.114445	0.0817979	0.859451
ENSG00000166848	TERF2IP	16:75647773-75761872	75647773	75761872	114100	-0.134336	0.081928	0.859451
ENSG00000085872	CHERP	19:16517894-16542437	16517894	16542437	24544	-0.149558	0.0816463	0.859451
ENSG00000107262	BAG1	9:33247820-33264720	33247820	33264720	16901	-0.152911	0.081579	0.859451
ENSG00000242028	HYPK	15:43796142-43804427	43796142	43804427	8286	-0.159599	0.0817228	0.859451
ENSG00000143891	GALM	2:38666081-38741237	38666081	38741237	75157	-0.247031	0.0816764	0.859451
ENSG00000274985	PTCHD3P1	10:29421476-29422012	29421476	29422012	537	-0.345267	0.0819341	0.859451
ENSG00000239783	AL121776.1	20:47071865-47072236	47071865	47072236	372	-0.599029	0.0818924	0.859451
ENSG00000224967	AC009303.1	2:117934025-117934789	117934025	117934789	765	-0.599668	0.0815642	0.859451
ENSG00000202441	RNY4P10	6:33199601-33199696	33199601	33199696	96	-0.735763	0.0813854	0.859451
ENSG00000222915	RNU6-564P	22:30421045-30421148	30421045	30421148	104	0.476052	0.0820061	0.859706
ENSG00000264176	MAGOH2P	17:10716002-10716511	10716002	10716511	510	0.351281	0.0823625	0.860334
ENSG00000159322	ADPGK	15:72751369-72785846	72751369	72785846	34478	0.150197	0.0821843	0.860334
ENSG00000204977	TRIM13	13:49995888-50020481	49995888	50020481	24594	0.139411	0.0822957	0.860334
ENSG00000223960	CHROMR	2:178413635-178440243	178413635	178440243	26609	0.134812	0.0823666	0.860334
ENSG00000196235	SUPT5H	19:39436156-39476670	39436156	39476670	40515	-0.121505	0.0823657	0.860334
ENSG00000280071	GATD3B	21:5079294-5128413	5079294	5128413	49120	-0.176993	0.0824952	0.860334
ENSG00000158292	GPR153	1:6247353-6261098	6247353	6261098	13746	-0.211868	0.0824584	0.860334
ENSG00000126368	NR1D1	17:40092793-40100589	40092793	40100589	7797	-0.229872	0.0822622	0.860334
ENSG00000288573	AL357079.3	1:43944370-43946551	43944370	43946551	2182	-0.3465	0.0824872	0.860334
ENSG00000257511	AC084824.1	12:32726383-32727387	32726383	32727387	1005	0.248076	0.0827008	0.861688
ENSG00000157502	PWWP3B	X:106168305-106208956	106168305	106208956	40652	0.21126	0.0827402	0.861688
ENSG00000155970	MICU3	8:17027238-17122642	17027238	17122642	95405	0.131161	0.0828161	0.861688
ENSG00000110237	ARHGEF17	11:73308276-73369388	73308276	73369388	61113	-0.165874	0.0827973	0.861688
ENSG00000143761	ARF1	1:228082660-228099212	228082660	228099212	16553	-0.152068	0.0829996	0.862106
ENSG00000090615	GOLGA3	12:132768914-132829078	132768914	132829078	60165	-0.179405	0.0829126	0.862106
ENSG00000275120	AC048382.5	15:84597809-84633988	84597809	84633988	36180	-0.207717	0.0829667	0.862106
ENSG00000271052	AC108738.1	3:161222911-161223147	161222911	161223147	237	-0.598919	0.0830656	0.862296
ENSG00000132196	HSD17B7	1:162790702-162812817	162790702	162812817	22116	0.22291	0.0832636	0.863854
ENSG00000165802	NSMF	9:137447570-137459334	137447570	137459334	11765	-0.161322	0.0834934	0.863964
ENSG00000189043	NDUFA4	7:10931943-10940153	10931943	10940153	8211	-0.172713	0.0835136	0.863964
ENSG00000109047	RCVRN	17:9896320-9905271	9896320	9905271	8952	-0.195319	0.0834622	0.863964
ENSG00000288645	AC084756.2	15:50648802-50686717	50648802	50686717	37916	-0.2085	0.0833975	0.863964
ENSG00000116016	EPAS1	2:46293667-46386697	46293667	46386697	93031	-0.20971	0.0834173	0.863964
ENSG00000188167	TMPPE	3:33090421-33097146	33090421	33097146	6726	-0.189789	0.0835771	0.864045
ENSG00000162522	KIAA1522	1:32741830-32774970	32741830	32774970	33141	-0.221131	0.0836172	0.864045
ENSG00000162733	DDR2	1:162631373-162787405	162631373	162787405	156033	-0.153295	0.0837122	0.864531
ENSG00000271980	AC012640.4	5:10264597-10267146	10264597	10267146	2550	0.210736	0.0837706	0.864639
ENSG00000104497	SNX16	8:81799581-81842866	81799581	81842866	43286	0.201537	0.0838415	0.864876
ENSG00000124160	NCOA5	20:46060991-46089962	46060991	46089962	28972	0.155498	0.0840563	0.865795
ENSG00000153774	CFDP1	16:75293698-75433503	75293698	75433503	139806	0.145242	0.0841096	0.865795
ENSG00000198171	DDRGK1	20:3190350-3204685	3190350	3204685	14336	-0.168209	0.0841705	0.865795
ENSG00000170291	ELP5	17:7251416-7259940	7251416	7259940	8525	-0.174967	0.0841299	0.865795
ENSG00000226024	COX5BP7	22:39120293-39120566	39120293	39120566	274	-0.636862	0.084103	0.865795
ENSG00000202508	Y_RNA	10:13511206-13511313	13511206	13511313	108	-0.673423	0.0843413	0.867058
ENSG00000108666	C17orf75	17:32324565-32350023	32324565	32350023	25459	0.140173	0.0844363	0.86754
ENSG00000229160	AC009229.2	2:38132637-38138946	38132637	38138946	6310	0.266923	0.0845267	0.867974
ENSG00000196911	KPNA5	6:116681187-116741867	116681187	116741867	60681	0.135895	0.0846571	0.868172
ENSG00000125970	RALY	20:33993646-34108308	33993646	34108308	114663	-0.127216	0.0846497	0.868172
ENSG00000176973	FAM89B	11:65572349-65574198	65572349	65574198	1850	-0.257724	0.0846903	0.868172
ENSG00000199466	Y_RNA	10:124766196-124766297	124766196	124766297	102	0.546475	0.0855123	0.868212
ENSG00000250015	AC018752.1	5:116302354-116304134	116302354	116304134	1781	0.450546	0.0855054	0.868212
ENSG00000236332	AP001604.1	21:27361121-27395787	27361121	27395787	34667	0.308654	0.0851927	0.868212
ENSG00000250643	AC083906.3	3:129954105-129969294	129954105	129969294	15190	0.265524	0.0855063	0.868212
ENSG00000261717	AC009163.5	16:75412684-75464706	75412684	75464706	52023	0.214946	0.0854117	0.868212
ENSG00000102543	CDADC1	13:49247925-49293485	49247925	49293485	45561	0.178732	0.0854748	0.868212
ENSG00000157212	PAXIP1	7:154943687-155003124	154943687	155003124	59438	0.145738	0.0851575	0.868212
ENSG00000137409	MTCH1	6:36968141-36986298	36968141	36986298	18158	-0.128223	0.0848607	0.868212
ENSG00000198373	WWP2	16:69762306-69941741	69762306	69941741	179436	-0.149823	0.0853547	0.868212
ENSG00000246922	UBAP1L	15:65092770-65115197	65092770	65115197	22428	-0.212751	0.0853393	0.868212
ENSG00000176087	SLC35A4	5:140564828-140569100	140564828	140569100	4273	-0.215393	0.0850621	0.868212
ENSG00000164056	SPRY1	4:123396795-123403760	123396795	123403760	6966	-0.216611	0.0852265	0.868212
ENSG00000197982	C1orf122	1:37806979-37809454	37806979	37809454	2476	-0.228511	0.0848374	0.868212
ENSG00000227766	AL671277.1	6:29942075-29943067	29942075	29943067	993	-0.287191	0.0848656	0.868212
ENSG00000254963	AP001972.2	11:75264289-75265170	75264289	75265170	882	-0.34341	0.085452	0.868212
ENSG00000280300	AC117503.4	12:123754246-123754794	123754246	123754794	549	-0.386011	0.0853526	0.868212
ENSG00000278431	AC243547.2	1:145961388-145964422	145961388	145964422	3035	-0.625877	0.0851358	0.868212
ENSG00000207034	Y_RNA	18:2778941-2779057	2778941	2779057	117	-0.487296	0.0855644	0.868252
ENSG00000261641	AL031600.3	16:1445343-1446519	1445343	1446519	1177	-0.231575	0.085661	0.868744
ENSG00000109919	MTCH2	11:47617315-47642607	47617315	47642607	25293	0.125168	0.0857148	0.868802
ENSG00000232059	AL451007.1	1:244694432-244694720	244694432	244694720	289	0.466063	0.0859805	0.869053
ENSG00000069956	MAPK6	15:51952106-52067375	51952106	52067375	115270	0.152503	0.0858638	0.869053
ENSG00000082212	ME2	18:50879080-50954257	50879080	50954257	75178	0.128177	0.0859526	0.869053
ENSG00000121060	TRIM25	17:56836387-56914080	56836387	56914080	77694	-0.139622	0.0859685	0.869053
ENSG00000105516	DBP	19:48630030-48637379	48630030	48637379	7350	-0.179221	0.0858557	0.869053
ENSG00000114491	UMPS	3:124730433-124749273	124730433	124749273	18841	0.16442	0.086219	0.870489
ENSG00000159217	IGF2BP1	17:48997385-49056145	48997385	49056145	58761	0.12009	0.0861943	0.870489
ENSG00000066735	KIF26A	14:104138723-104180894	104138723	104180894	42172	-0.187092	0.0863109	0.870929
ENSG00000198816	ZNF358	19:7515292-7521025	7515292	7521025	5734	-0.214694	0.0863785	0.871124
ENSG00000239627	RPL12P20	4:41389115-41389593	41389115	41389593	479	0.297954	0.0865802	0.871397
ENSG00000163281	GNPDA2	4:44682200-44726588	44682200	44726588	44389	0.142587	0.0866893	0.871397
ENSG00000129636	ITFG1	16:47154387-47464149	47154387	47464149	309763	0.117155	0.0865909	0.871397
ENSG00000184716	SERINC4	15:43794162-43800221	43794162	43800221	6060	-0.147367	0.0865836	0.871397
ENSG00000267592	AC004134.1	17:35596904-35597128	35596904	35597128	225	-0.401765	0.0866954	0.871397
ENSG00000229463	LYST-AS1	1:235839483-235840182	235839483	235840182	700	-0.44953	0.0866111	0.871397
ENSG00000244218	RN7SL81P	7:128761338-128761598	128761338	128761598	261	0.493656	0.0867818	0.87178
ENSG00000235119	AL138895.1	9:114396724-114398503	114396724	114398503	1780	0.476042	0.0868595	0.872075
ENSG00000201823	SNORD48	6:31835263-31835326	31835263	31835326	64	0.624755	0.0869942	0.872942
ENSG00000235674	LDHAP2	1:235738005-235738989	235738005	235738989	985	0.269397	0.0870811	0.873014
ENSG00000131724	IL13RA1	X:118727133-118794535	118727133	118794535	67403	-0.163669	0.0871465	0.873014
ENSG00000269139	AC010336.5	19:7926001-7926810	7926001	7926810	810	-0.346296	0.0871104	0.873014
ENSG00000236779	AL512306.1	1:204528845-204529692	204528845	204529692	848	0.332809	0.0873798	0.873852
ENSG00000172005	MAL	2:95025677-95053992	95025677	95053992	28316	0.260308	0.0874002	0.873852
ENSG00000129422	MTUS1	8:17643795-17800917	17643795	17800917	157123	0.147805	0.0873276	0.873852
ENSG00000269506	AC110792.2	4:54059597-54061210	54059597	54061210	1614	-0.290294	0.0874239	0.873852
ENSG00000099330	OCEL1	19:17226213-17229219	17226213	17229219	3007	-0.245895	0.0874844	0.873972
ENSG00000201044	RNU6-268P	2:230752141-230752247	230752141	230752247	107	0.618762	0.0881128	0.874661
ENSG00000207750	MIR553	1:100281241-100281308	100281241	100281308	68	0.567736	0.0884165	0.874661
ENSG00000275014	RN7SL166P	13:19736975-19737254	19736975	19737254	280	0.517453	0.0877545	0.874661
ENSG00000231671	LINC01307	1:101323337-101390303	101323337	101390303	66967	0.272329	0.0882804	0.874661
ENSG00000248449	PCDHGB8P	5:141426286-141429158	141426286	141429158	2873	0.231382	0.0888676	0.874661
ENSG00000155329	ZCCHC10	5:132996985-133026604	132996985	133026604	29620	0.175068	0.0885403	0.874661
ENSG00000134755	DSC2	18:31058840-31102522	31058840	31102522	43683	0.160204	0.0887227	0.874661
ENSG00000196678	ERI2	16:20780193-20900349	20780193	20900349	120157	0.155161	0.088364	0.874661
ENSG00000144306	SCRN3	2:174395730-174429575	174395730	174429575	33846	0.147761	0.0888631	0.874661
ENSG00000180263	FGD6	12:95076749-95217482	95076749	95217482	140734	0.145183	0.0884017	0.874661
ENSG00000139722	VPS37B	12:122865330-122896127	122865330	122896127	30798	0.138231	0.0885387	0.874661
ENSG00000143324	XPR1	1:180632022-180890279	180632022	180890279	258258	0.122038	0.0884387	0.874661
ENSG00000180773	SLC36A4	11:93144174-93197991	93144174	93197991	53818	0.114078	0.0888095	0.874661
ENSG00000234857	HNRNPUL2-BSCL2	11:62690275-62727384	62690275	62727384	37110	-0.115737	0.0878011	0.874661
ENSG00000213347	MXD3	5:177301461-177312757	177301461	177312757	11297	-0.142763	0.0888842	0.874661
ENSG00000168807	SNTB2	16:69187129-69309052	69187129	69309052	121924	-0.14787	0.0889473	0.874661
ENSG00000167658	EEF2	19:3976056-3985463	3976056	3985463	9408	-0.148592	0.0885861	0.874661
ENSG00000117394	SLC2A1	1:42925353-42958893	42925353	42958893	33541	-0.151739	0.0889764	0.874661
ENSG00000167971	CASKIN1	16:2177180-2196605	2177180	2196605	19426	-0.157265	0.0876955	0.874661
ENSG00000089289	IGBP1	X:70133447-70166324	70133447	70166324	32878	-0.15834	0.088236	0.874661
ENSG00000144115	THNSL2	2:88170274-88186636	88170274	88186636	16363	-0.158506	0.0890562	0.874661
ENSG00000249590	AC004832.3	22:30409255-30428990	30409255	30428990	19736	-0.16296	0.0877265	0.874661
ENSG00000177380	PPFIA3	19:49119544-49151026	49119544	49151026	31483	-0.165704	0.0888871	0.874661
ENSG00000167680	SEMA6B	19:4542593-4559684	4542593	4559684	17092	-0.170256	0.0888745	0.874661
ENSG00000129221	AIPL1	17:6393693-6435199	6393693	6435199	41507	-0.179304	0.0879313	0.874661
ENSG00000168263	KCNV2	9:2717510-2730037	2717510	2730037	12528	-0.206387	0.0876384	0.874661
ENSG00000101850	GPR143	X:9725346-9786297	9725346	9786297	60952	-0.209019	0.0888514	0.874661
ENSG00000261265	AC025271.2	15:57527187-57529009	57527187	57529009	1823	-0.225271	0.0884097	0.874661
ENSG00000103152	MPG	16:77007-85851	77007	85851	8845	-0.258055	0.0888055	0.874661
ENSG00000261396	AC027682.5	16:67538557-67540106	67538557	67540106	1550	-0.277145	0.0890152	0.874661
ENSG00000257839	AC011611.4	12:76032658-76033897	76032658	76033897	1240	-0.352977	0.0886908	0.874661
ENSG00000272167	AL606537.1	1:214028891-214030901	214028891	214030901	2011	0.260624	0.0891874	0.874792
ENSG00000164031	DNAJB14	4:99896248-99946618	99896248	99946618	50371	0.119768	0.0892385	0.874792
ENSG00000243297	RPL31P61	19:36901742-36902117	36901742	36902117	376	-0.59363	0.0891797	0.874792
ENSG00000240877	RN7SL521P	7:149125690-149125986	149125690	149125986	297	-0.610086	0.0892635	0.874792
ENSG00000164176	EDIL3	5:83940554-84384880	83940554	84384880	444327	0.146947	0.0894777	0.876415
ENSG00000035687	ADSS2	1:244408494-244451909	244408494	244451909	43416	0.136102	0.0898264	0.877615
ENSG00000198718	TOGARAM1	14:44962190-45074431	44962190	45074431	112242	0.117288	0.0898049	0.877615
ENSG00000164889	SLC4A2	7:151057210-151076526	151057210	151076526	19317	-0.150144	0.0898434	0.877615
ENSG00000105722	ERF	19:42247569-42255128	42247569	42255128	7560	-0.171168	0.0897072	0.877615
ENSG00000285133	AC022506.1	12:57517712-57520480	57517712	57520480	2769	-0.230517	0.0896757	0.877615
ENSG00000257727	CNPY2	12:56309842-56316119	56309842	56316119	6278	0.151029	0.0899187	0.877875
ENSG00000279812	AC120057.4	17:7192295-7192448	7192295	7192448	154	0.693838	0.090477	0.878677
ENSG00000227560	RPS15AP30	10:112987476-112987865	112987476	112987865	390	0.486326	0.090421	0.878677
ENSG00000249460	LINC02500	4:181260442-181265145	181260442	181265145	4704	0.352171	0.0902354	0.878677
ENSG00000277985	SNORA67	17:7577955-7578091	7577955	7578091	137	0.316031	0.0903263	0.878677
ENSG00000115514	TXNDC9	2:99318982-99340702	99318982	99340702	21721	0.169764	0.0904042	0.878677
ENSG00000234052	LINC01673	21:27638613-27675024	27638613	27675024	36412	0.16044	0.0901139	0.878677
ENSG00000118965	WDR35	2:19910260-19990131	19910260	19990131	79872	0.127492	0.0904879	0.878677
ENSG00000101337	TM9SF4	20:32109714-32167258	32109714	32167258	57545	-0.127092	0.0904578	0.878677
ENSG00000266953	AC092073.1	19:34396315-34409364	34396315	34409364	13050	-0.154908	0.0904349	0.878677
ENSG00000185437	SH3BGR	21:39445855-39515506	39445855	39515506	69652	-0.251197	0.0901602	0.878677
ENSG00000075891	PAX2	10:100735603-100829944	100735603	100829944	94342	0.262206	0.0908924	0.881646
ENSG00000273729	AC007686.3	14:77028086-77031572	77028086	77031572	3487	-0.199152	0.0908959	0.881646
ENSG00000284536	MIR17	13:91350605-91350688	91350605	91350688	84	-0.625987	0.0909402	0.881646
ENSG00000207996	MIR301A	17:59151136-59151221	59151136	59151221	86	0.738903	0.0910825	0.882407
ENSG00000077274	CAPN6	X:111245099-111270483	111245099	111270483	25385	0.244327	0.0911165	0.882407
ENSG00000198087	CD2AP	6:47477789-47627263	47477789	47627263	149475	0.122944	0.0911864	0.88261
ENSG00000259556	AC090971.4	15:51919073-51930627	51919073	51930627	11555	0.343668	0.0913142	0.883373
ENSG00000268938	AC005387.1	19:18531613-18532632	18531613	18532632	1020	0.468876	0.0925814	0.883536
ENSG00000259652	AC090181.1	15:77043680-77045160	77043680	77045160	1481	0.427611	0.0920847	0.883536
ENSG00000286316	Z93020.1	6:13671720-13678908	13671720	13678908	7189	0.324811	0.0926233	0.883536
ENSG00000235105	AL356968.2	1:48435967-48437223	48435967	48437223	1257	0.296152	0.0917415	0.883536
ENSG00000237938	AL450998.2	1:15720312-15736896	15720312	15736896	16585	0.284491	0.0917467	0.883536
ENSG00000286228	SPDYE11	7:73048481-73057911	73048481	73057911	9431	0.217901	0.0918126	0.883536
ENSG00000136866	ZFP37	9:113038377-113056759	113038377	113056759	18383	0.151423	0.0926515	0.883536
ENSG00000146006	LRRTM2	5:138868921-138875368	138868921	138875368	6448	0.145506	0.0914564	0.883536
ENSG00000165275	TRMT10B	9:37753803-37778972	37753803	37778972	25170	0.144607	0.0922097	0.883536
ENSG00000188994	ZNF292	6:87152833-87265943	87152833	87265943	113111	0.139879	0.0926149	0.883536
ENSG00000128641	MYO1B	2:191245185-191425389	191245185	191425389	180205	0.133503	0.0919515	0.883536
ENSG00000146243	IRAK1BP1	6:78867551-78946440	78867551	78946440	78890	0.127618	0.0916155	0.883536
ENSG00000145390	USP53	4:119212587-119295517	119212587	119295517	82931	0.127264	0.0926094	0.883536
ENSG00000185619	PCGF3	4:705748-770640	705748	770640	64893	0.111462	0.0915564	0.883536
ENSG00000178035	IMPDH2	3:49024325-49029408	49024325	49029408	5084	-0.133094	0.0918707	0.883536
ENSG00000182378	PLCXD1	X:276322-303356	276322	303356	27035	-0.13427	0.0915206	0.883536
ENSG00000184867	ARMCX2	X:101655281-101659850	101655281	101659850	4570	-0.151922	0.0922171	0.883536
ENSG00000169047	IRS1	2:226731317-226799759	226731317	226799759	68443	-0.155653	0.0924596	0.883536
ENSG00000072818	ACAP1	17:7336529-7351477	7336529	7351477	14949	-0.168512	0.0922743	0.883536
ENSG00000213928	IRF9	14:24161265-24166565	24161265	24166565	5301	-0.183372	0.0922829	0.883536
ENSG00000141522	ARHGDIA	17:81867721-81871378	81867721	81871378	3658	-0.190651	0.0921138	0.883536
ENSG00000128268	MGAT3	22:39457012-39492194	39457012	39492194	35183	-0.194797	0.0921086	0.883536
ENSG00000158480	SPATA2	20:49903391-49915529	49903391	49915529	12139	-0.194872	0.0922645	0.883536
ENSG00000203756	TMEM244	6:129831244-129861547	129831244	129861547	30304	-0.240075	0.0919366	0.883536
ENSG00000259900	AC026464.1	16:69335276-69351730	69335276	69351730	16455	-0.2486	0.0926533	0.883536
ENSG00000132386	SERPINF1	17:1762029-1777565	1762029	1777565	15537	-0.362049	0.0918774	0.883536
ENSG00000263648	AC005244.1	17:12115547-12115885	12115547	12115885	339	-0.427498	0.0924989	0.883536
ENSG00000279500	AC108704.2	12:128813186-128814750	128813186	128814750	1565	-0.226905	0.0927778	0.884256
ENSG00000201965	AP006309.1	3:38125292-38125394	38125292	38125394	103	0.614768	0.0933802	0.88462
ENSG00000249234	AC108063.1	4:16178939-16183120	16178939	16183120	4182	0.365709	0.0932273	0.88462
ENSG00000270392	PFN1P2	1:120432204-120434052	120432204	120434052	1849	0.294136	0.0934043	0.88462
ENSG00000272732	AC004982.1	7:7550104-7552440	7550104	7552440	2337	0.224474	0.0933633	0.88462
ENSG00000259049	AL139317.3	14:52775237-52777740	52775237	52777740	2504	0.220093	0.0928828	0.88462
ENSG00000251141	MRPS30-DT	5:44742420-44808777	44742420	44808777	66358	0.144215	0.0931803	0.88462
ENSG00000127955	GNAI1	7:79768028-80226181	79768028	80226181	458154	0.138173	0.093207	0.88462
ENSG00000162669	HFM1	1:91260766-91404856	91260766	91404856	144091	0.137205	0.0931477	0.88462
ENSG00000176946	THAP4	2:241584405-241637158	241584405	241637158	52754	-0.16698	0.0929691	0.88462
ENSG00000166272	WBP1L	10:102743948-102834516	102743948	102834516	90569	-0.167054	0.0930392	0.88462
ENSG00000262302	AC003688.1	17:7246829-7262089	7246829	7262089	15261	-0.190693	0.0931546	0.88462
ENSG00000205584	AC211476.1	7:72969814-72971727	72969814	72971727	1914	-0.327086	0.0933794	0.88462
ENSG00000228995	MTND1P9	20:57357426-57358369	57357426	57358369	944	-0.349266	0.0934805	0.884877
ENSG00000271828	AC008937.3	5:56927874-56929573	56927874	56929573	1700	0.274789	0.0936229	0.885747
ENSG00000186575	NF2	22:29603556-29698598	29603556	29698598	95043	-0.154321	0.0936706	0.885747
ENSG00000127837	AAMP	2:218264129-218270178	218264129	218270178	6050	-0.149979	0.0938265	0.88651
ENSG00000280064	AC130304.1	8:37858949-37861333	37858949	37861333	2385	-0.169666	0.0938495	0.88651
ENSG00000233830	EIF4HP1	7:27458163-27458849	27458163	27458849	687	0.335304	0.0939176	0.886688
ENSG00000275496	CU633906.1	21:6228966-6267317	6228966	6267317	38352	0.220444	0.0939669	0.88669
ENSG00000242971	RN7SL233P	18:21793883-21794159	21793883	21794159	277	0.449465	0.0952014	0.88781
ENSG00000254733	AP001831.1	11:86431590-86622867	86431590	86622867	191278	0.309494	0.0949161	0.88781
ENSG00000285323	AL158066.2	13:52169987-52171248	52169987	52171248	1262	0.28536	0.0945004	0.88781
ENSG00000245711	NADK2-AS1	5:36221055-36221902	36221055	36221902	848	0.253479	0.0951061	0.88781
ENSG00000251503	CENPS-CORT	1:10430102-10452153	10430102	10452153	22052	0.220015	0.0951073	0.88781
ENSG00000271976	AC012467.2	3:53858994-53861576	53858994	53861576	2583	0.21585	0.0947202	0.88781
ENSG00000151413	NUBPL	14:31489956-31861224	31489956	31861224	371269	0.188639	0.0946539	0.88781
ENSG00000123560	PLP1	X:103773718-103792619	103773718	103792619	18902	0.163014	0.0945219	0.88781
ENSG00000154864	PIEZO2	18:10666483-11149569	10666483	11149569	483087	0.146188	0.0941625	0.88781
ENSG00000133710	SPINK5	5:148025683-148137382	148025683	148137382	111700	0.144635	0.0948503	0.88781
ENSG00000116754	SRSF11	1:70205682-70253052	70205682	70253052	47371	0.111621	0.0946537	0.88781
ENSG00000178974	FBXO34	14:55271421-55361918	55271421	55361918	90498	-0.13363	0.0950893	0.88781
ENSG00000107816	LZTS2	10:100996618-101007836	100996618	101007836	11219	-0.149205	0.094655	0.88781
ENSG00000119979	DENND10	10:119104086-119137984	119104086	119137984	33899	-0.159489	0.0952174	0.88781
ENSG00000172986	GXYLT2	3:72888046-72998138	72888046	72998138	110093	-0.160162	0.0948037	0.88781
ENSG00000135334	AKIRIN2	6:87674860-87702233	87674860	87702233	27374	-0.16282	0.0944542	0.88781
ENSG00000205903	ZNF316	7:6637318-6658279	6637318	6658279	20962	-0.168611	0.0947489	0.88781
ENSG00000067064	IDI1	10:1039152-1049170	1039152	1049170	10019	-0.169034	0.0942526	0.88781
ENSG00000179091	CYC1	8:144095039-144097525	144095039	144097525	2487	-0.183841	0.0943577	0.88781
ENSG00000277967	AL049766.3	20:49280485-49280571	49280485	49280571	87	-0.190989	0.0951387	0.88781
ENSG00000130479	MAP1S	19:17719242-17734513	17719242	17734513	15272	-0.222639	0.0950313	0.88781
ENSG00000274862	U2	17:43277978-43278168	43277978	43278168	191	-0.332874	0.0946454	0.88781
ENSG00000264017	RN7SL336P	6:89090946-89091242	89090946	89091242	297	-0.544167	0.0951556	0.88781
ENSG00000231859	AC079781.1	7:97906429-97906822	97906429	97906822	394	-0.39167	0.0952917	0.888044
ENSG00000201942	RNA5SP363	12:79878305-79878419	79878305	79878419	115	0.688585	0.0994532	0.88933
ENSG00000201668	Y_RNA	18:49871555-49871666	49871555	49871666	112	0.647754	0.0961117	0.88933
ENSG00000266802	AL031428.2	1:23057858-23057934	23057858	23057934	77	0.61614	0.100327	0.88933
ENSG00000256237	AC007450.1	12:11541395-11555838	11541395	11555838	14444	0.537987	0.0967292	0.88933
ENSG00000235869	Z99127.1	1:174922107-174922440	174922107	174922440	334	0.510366	0.096441	0.88933
ENSG00000231096	NDUFB4P3	17:19840126-19840515	19840126	19840515	390	0.503204	0.0987356	0.88933
ENSG00000274475	RN7SL650P	14:21429508-21429806	21429508	21429806	299	0.49009	0.0963613	0.88933
ENSG00000235112	HSPE1P27	1:21161475-21162081	21161475	21162081	607	0.455071	0.0980391	0.88933
ENSG00000279251	AC015726.3	17:19855747-19856164	19855747	19856164	418	0.431712	0.0956117	0.88933
ENSG00000236327	AL831737.1	1:153890595-153890865	153890595	153890865	271	0.42492	0.0983054	0.88933
ENSG00000265801	AC069366.2	17:27465112-27465541	27465112	27465541	430	0.398121	0.0989766	0.88933
ENSG00000206985	RNU6-198P	2:39082589-39082692	39082589	39082692	104	0.392797	0.0978754	0.88933
ENSG00000108958	AC130689.1	17:1858039-1858446	1858039	1858446	408	0.382397	0.097144	0.88933
ENSG00000270140	AC005520.3	14:73905267-73905636	73905267	73905636	370	0.379543	0.0998525	0.88933
ENSG00000232305	CLCP1	22:17424388-17424775	17424388	17424775	388	0.363421	0.0994673	0.88933
ENSG00000214286	PDCL3P3	3:17877455-17878169	17877455	17878169	715	0.338628	0.0958629	0.88933
ENSG00000229944	EIF4EP2	17:49424269-49424922	49424269	49424922	654	0.338198	0.101082	0.88933
ENSG00000236549	RPS27AP7	2:47883455-47883909	47883455	47883909	455	0.332337	0.0985372	0.88933
ENSG00000248476	BACH1-IT1	21:29351634-29361894	29351634	29361894	10261	0.265341	0.100686	0.88933
ENSG00000196741	LINC01560	X:47483571-47484823	47483571	47484823	1253	0.250742	0.0971138	0.88933
ENSG00000271141	AC010680.4	2:178616581-178617123	178616581	178617123	543	0.241888	0.100869	0.88933
ENSG00000254565	MTND2P26	11:103406213-103407241	103406213	103407241	1029	0.239988	0.0993959	0.88933
ENSG00000206384	COL6A6	3:130560334-130678155	130560334	130678155	117822	0.228109	0.100307	0.88933
ENSG00000152422	XRCC4	5:83077498-83353787	83077498	83353787	276290	0.218252	0.0980896	0.88933
ENSG00000204792	LINC01291	2:74918148-74938418	74918148	74938418	20271	0.21435	0.0960736	0.88933
ENSG00000272807	AC007038.1	2:210028417-210029156	210028417	210029156	740	0.21122	0.100185	0.88933
ENSG00000259941	AC084782.1	15:56394321-56396785	56394321	56396785	2465	0.208328	0.0958804	0.88933
ENSG00000171044	XKR6	8:10896045-11201833	10896045	11201833	305789	0.203924	0.0960696	0.88933
ENSG00000114405	C3orf14	3:62319015-62336213	62319015	62336213	17199	0.188802	0.0996288	0.88933
ENSG00000233033	CASK-AS1	X:41520036-41522336	41520036	41522336	2301	0.188168	0.100789	0.88933
ENSG00000137760	ALKBH8	11:107502727-107565742	107502727	107565742	63016	0.18393	0.0965339	0.88933
ENSG00000184154	LRTOMT	11:72080337-72096895	72080337	72096895	16559	0.176161	0.0999447	0.88933
ENSG00000225420	AC104134.1	2:88538720-88575610	88538720	88575610	36891	0.174094	0.0998286	0.88933
ENSG00000115738	ID2	2:8678845-8684461	8678845	8684461	5617	0.170125	0.0991541	0.88933
ENSG00000182118	FAM89A	1:231018958-231040254	231018958	231040254	21297	0.170086	0.0999242	0.88933
ENSG00000186469	GNG2	14:51826195-51979342	51826195	51979342	153148	0.166027	0.0984997	0.88933
ENSG00000249835	VCAN-AS1	5:83531352-83581320	83531352	83581320	49969	0.165422	0.100423	0.88933
ENSG00000151838	CCDC175	14:59504539-59576812	59504539	59576812	72274	0.1652	0.0983844	0.88933
ENSG00000254433	AP001001.1	11:106085990-106101975	106085990	106101975	15986	0.162609	0.101489	0.88933
ENSG00000138363	ATIC	2:215311956-215349773	215311956	215349773	37818	0.161211	0.0963234	0.88933
ENSG00000183648	NDUFB1	14:92116122-92121917	92116122	92121917	5796	0.156881	0.100645	0.88933
ENSG00000117899	MESD	15:80946289-80989828	80946289	80989828	43540	0.14632	0.0995011	0.88933
ENSG00000104432	IL7	8:78675743-78805523	78675743	78805523	129781	0.145711	0.0988535	0.88933
ENSG00000278139	P3R3URF-PIK3R3	1:46043661-46176488	46043661	46176488	132828	0.144924	0.0980304	0.88933
ENSG00000082512	TRAF5	1:211326615-211374946	211326615	211374946	48332	0.139917	0.0984283	0.88933
ENSG00000148154	UGCG	9:111896814-111935369	111896814	111935369	38556	0.137127	0.0996008	0.88933
ENSG00000262655	SPON1	11:13962723-14268133	13962723	14268133	305411	0.136834	0.0967485	0.88933
ENSG00000066557	LRRC40	1:70144805-70205579	70144805	70205579	60775	0.131497	0.0991383	0.88933
ENSG00000104047	DTWD1	15:49621037-49656232	49621037	49656232	35196	0.130318	0.100508	0.88933
ENSG00000011201	ANOS1	X:8528874-8732137	8528874	8732137	203264	0.129992	0.098854	0.88933
ENSG00000182628	SKA2	17:59109857-59155260	59109857	59155260	45404	0.128276	0.0964444	0.88933
ENSG00000106392	C1GALT1	7:7156934-7248616	7156934	7248616	91683	0.126228	0.0974336	0.88933
ENSG00000127995	CASD1	7:94509219-94557019	94509219	94557019	47801	0.125853	0.0988262	0.88933
ENSG00000078804	TP53INP2	20:34704339-34713439	34704339	34713439	9101	0.125129	0.101207	0.88933
ENSG00000182919	C11orf54	11:93741591-93764749	93741591	93764749	23159	0.120973	0.0987048	0.88933
ENSG00000135976	ANKRD36	2:97113153-97264521	97113153	97264521	151369	0.120238	0.0993842	0.88933
ENSG00000162520	SYNC	1:32679906-32703596	32679906	32703596	23691	0.119334	0.0996928	0.88933
ENSG00000088179	PTPN4	2:119759922-119984899	119759922	119984899	224978	0.111399	0.0997249	0.88933
ENSG00000197601	FAR1	11:13668668-13732346	13668668	13732346	63679	0.109232	0.0987982	0.88933
ENSG00000143889	HNRNPLL	2:38561969-38603586	38561969	38603586	41618	0.108968	0.098053	0.88933
ENSG00000204569	PPP1R10	6:30600413-30618612	30600413	30618612	18200	-0.119206	0.0987731	0.88933
ENSG00000179889	PDXDC1	16:14974591-15139339	14974591	15139339	164749	-0.126619	0.0995122	0.88933
ENSG00000181222	POLR2A	17:7484366-7514616	7484366	7514616	30251	-0.129568	0.0959796	0.88933
[truncated: 16,043 more rows]
