# Supplementary material for: PRPF8-associated retinitis pigmentosa variant induces human neural retina-autonomous photoreceptor defects
Source: Sci Rep. 2026 Feb 23;16:10264. doi: 10.1038/s41598-026-40376-y (PMC13031808; doi:10.1038/s41598-026-40376-y)
Supplement: Supplementary file 4 — Supplementary Information 4. [file 41598_2026_40376_MOESM4_ESM.xlsx]

## Sheet: IR
differentially retained introns in PRPF8-Y233N organoids (delta_PIR_Y2334N-WT ≥ 0.05 and p < 0.05)
	symbol	J3	pvalue	FDR	dPIR	countsJ1.Y2334N	countsJ1.WT	countsJ2.Y2334N	countsJ2.WT	countsJ3.Y2334N	countsJ3.WT
ENSG00000175899:I056	A2M	12.9106345.9106491	0.000256	0.077	0.358	8	10	10.3	10.3	3.67	18.3
ENSG00000154734:E008	ADAMTS1	21.26840061.26840276	1.61e-06	0.00456	-0.312	3.33	9.67	5.33	13	25	13.3
ENSG00000159579:Io024	RSPRY1	16.57213946.57216904	0.0023	0.254	0.312	9.33	7.33	14.3	9.33	2	7
ENSG00000168393:Io005	DTYMK	2.241678649.241685769	0.014	0.467	0.295	6.33	8	8.33	9.33	2	9
ENSG00000090565:Io005	RAB11FIP3	16.489000.496824	0.00463	0.336	-0.286	4.33	6.33	13	19.7	8.33	3.33
ENSG00000137501:Io019	SYTL2	11.85714507.85717483	0.00375	0.31	-0.273	6.33	9	9	16.7	11.7	6.33
ENSG00000175309:I023	PHYKPL	5.178224729.178225355	0.00668	0.389	0.272	8.33	7.33	12.7	7.67	5	11
ENSG00000162669:I034	HFM1	1.91375446.91375527	0.0105	0.43	-0.27	9.67	10.7	7.33	10	9	3.33
ENSG00000135241:Io009	PNPLA8	7.108515574.108521476	0.00573	0.359	-0.257	3	8.33	7	10.7	10.7	7
ENSG00000078369:Io015	GNB1	1.1815862.1825397	0.038	0.615	0.257	8.67	8	7	7.33	2.67	8
ENSG00000185485:I010	SDHAP1	3.195968385.195971323	0.0195	0.525	0.256	13	9	6.67	4.33	5.33	10.3
ENSG00000104133:I019	SPG11	15.44575041.44583814	0.00925	0.427	0.255	9	7.33	15.7	12.3	5.67	13
ENSG00000172071:I015	EIF2AK3	2.88593405.88593913	0.00141	0.197	0.254	10.7	8	15.7	8.67	11	20.3
ENSG00000138688:Io086	KIAA1109	4.122220470.122224501	0.00477	0.337	0.251	14.7	14.3	11.7	7.33	5.33	12.7
ENSG00000157827:I027	FMNL2	2.152640914.152643419	0.0111	0.439	-0.253	4	8	3.67	7.67	11.3	7.67
ENSG00000131469:Io009	RPL27	17.42998912.42999933	0.0182	0.513	-0.248	9.33	9	7.67	10.3	9.33	3.67
ENSG00000198589:I013	LRBA	4.150321383.150325809	0.0351	0.605	-0.246	6.33	9.33	4.67	7.33	9	5
ENSG00000171723:I017	GPHN	14.66922938.66924194	0.0347	0.602	0.243	9.33	8	8.67	9	3.67	9.67
ENSG00000156171:Io021	DRAM2	1.111137586.111139588	0.00023	0.074	0.237	20.7	23.3	18	11.7	2	8.67
ENSG00000078747:I033	ITCH	20.34477906.34479630	0.0207	0.532	-0.237	5.33	9.67	6.33	6.67	10	5.33
ENSG00000165392:I006	WRN	8.31065063.31067033	0.00927	0.427	0.234	8.67	6.33	10	8.67	8.33	18
ENSG00000155229:I012	MMS19	10.97461896.97462017	0.0082	0.424	-0.234	9	13	10.7	16	17	9.67
ENSG00000187987:I002	ZSCAN23	6.28435078.28435460	0.036	0.605	0.232	10	8.67	9.67	9.67	4.33	10.7
ENSG00000106070:I023	GRB10	7.50726035.50726912	0.0136	0.464	0.233	11.3	9.33	13.7	8	6.67	12
ENSG00000118513:Io009	MYB	6.135196002.135196961	0.0111	0.439	0.232	21	15	11.3	7	3	7
ENSG00000138640:I026	FAM13A	4.88805052.88822976	0.0236	0.556	-0.232	5.67	10.3	7.33	15.3	10	7.67
ENSG00000185920:I025	PTCH1	9.95482040.95482134	0.00113	0.173	0.228	9	2	6.33	2	14.7	15.3
ENSG00000139597:I009	N4BP2L1	13.32404397.32407250	0.0176	0.508	0.226	12	13.3	13.7	12	3	9
ENSG00000102710:Io038	SUPT20H	13.37024442.37026204	0.0118	0.453	0.225	19	14.7	14	9	3.33	7.67
ENSG00000143303:Io001	RRNAD1	1.156729215.156731991	0.0401	0.617	0.225	7.67	7	8.67	5.67	5.33	10.3
ENSG00000147231:Io014	RADX	X.106637924.106639527	0.0232	0.556	0.222	12	7	10.7	9	5.67	10
ENSG00000038427:I006	VCAN	5.83512396.83519349	0.0181	0.513	0.218	10	9	19.7	14	7.33	14
ENSG00000138798:Io026	EGF	4.110004622.110011202	0.0035	0.303	0.218	22	24.3	12.3	8.67	7.33	17.7
ENSG00000013375:I012	PGM3	6.83176060.83178673	0.00516	0.347	0.214	19	17.3	13.7	11	12.3	25.7
ENSG00000143952:I008	VPS54	2.63913925.63914182	0.0128	0.457	0.214	15	12.7	8.67	12.3	2	7
ENSG00000120699:Io016	EXOSC8	13.37004561.37005957	0.0348	0.603	-0.214	6.33	9.33	13.3	16	8.67	4.33
ENSG00000197381:Io019	ADARB1	21.45183510.45184923	0.00169	0.222	-0.215	25.7	36.3	11.7	10.3	22.7	11.7
ENSG00000188092:Io014	GPR89B	1.147943544.147943997	0.0105	0.43	-0.214	3.67	6.67	4.33	8.67	16.3	11
ENSG00000164327:I010	RICTOR	5.38949427.38949712	0.00471	0.336	-0.213	19.7	21.7	9	14.7	20	10.7
ENSG00000165392:I023	WRN	8.31116528.31120243	0.0302	0.579	-0.212	16	16	12	12	13.3	5.33
ENSG00000160584:Io033	SIK3	11.116875451.116876253	0.0247	0.56	-0.211	14.7	16.7	11.7	13.3	8	3
ENSG00000124795:I008	DEK	6.18244603.18249651	0.0203	0.53	-0.204	12	14	15.3	21.3	12	6.33
ENSG00000067225:Io016	PKM	15.72219110.72221168	0.034	0.598	-0.203	7.33	14.3	10.7	13.7	6.67	4
ENSG00000137185:Io008	ZSCAN9	6.28227837.28232562	0.0243	0.557	-0.202	9	13.3	14.3	21.3	16.3	10.7
ENSG00000154144:Io008	TBRG1	11.124625903.124626904	0.0236	0.556	0.201	13.7	12.7	6.33	10.7	3.67	10.3
ENSG00000109956:Io008	B3GAT1	11.134387694.134387844	0.0304	0.579	0.2	11.3	10.3	8.33	4.67	7	12
ENSG00000105705:I013	SUGP1	19.19303448.19303724	0.0391	0.616	-0.199	8	11	14	16.7	14.3	8
ENSG00000184867:Io006	ARMCX2	X.101658525.101659076	0.00659	0.386	-0.2	11.7	10.3	5	10.7	11.3	6.33
ENSG00000085511:I033	MAP3K4	6.161109041.161109755	0.0174	0.508	0.198	18.3	15	16	11.7	11.3	19.7
ENSG00000115042:I010	FAHD2A	2.95412764.95412895	0.044	0.629	0.196	15.7	10.3	20	11	6.33	9
ENSG00000023516:I010	AKAP11	13.42313130.42313894	0.0227	0.553	-0.195	12.7	13.3	17	20	19.7	10
ENSG00000188738:I025	FSIP2	2.185814042.185815371	0.0355	0.605	0.195	17.3	13	16.7	12.7	6.67	11.7
ENSG00000100038:Io017	TOP3B	22.21975807.21982730	0.0017	0.222	-0.193	7	3.67	4.67	9.67	11.7	6
ENSG00000070610:Io014	GBA2	9.35741890.35744297	0.0306	0.579	-0.192	3.67	8	8.33	12	14	10.3
ENSG00000028839:I006	TBPL1	6.133980260.133982568	0.00229	0.254	0.193	9	6.67	14	9.33	17.7	31.7
ENSG00000100650:Io014	SRSF5	14.69771105.69771197	0.000703	0.141	-0.19	10	24.7	9.67	16.7	32.7	28.3
ENSG00000117479:E006	SLC19A2	1.169468252.169468644	0.0364	0.605	0.186	10.7	4.67	15.3	11	8.33	10.7
ENSG00000196670:Io006	ZFP62	5.180851493.180860528	0.0186	0.515	-0.187	10	10	4.33	9.67	9.33	6
ENSG00000175899:I059	A2M	12.9109405.9109867	0.00244	0.259	0.186	10	5.33	4	7.67	6.33	12.7
ENSG00000165392:I003	WRN	8.31059265.31064289	0.0119	0.453	0.184	16.7	7.33	15.7	11	15.3	18.7
ENSG00000170142:Io008	UBE2E1	3.23810528.23811460	0.0116	0.447	-0.186	8	6	4.67	10	6.33	3.67
ENSG00000074054:I030	CLASP1	2.121430177.121444939	0.0237	0.556	-0.185	18.3	17.7	23.3	23	12.3	4.67
ENSG00000146433:I015	TMEM181	6.158629819.158631323	0.012	0.453	-0.186	8.33	14	6	11	22.3	16.7
ENSG00000113716:I007	HMGXB3	5.150018697.150024262	0.0114	0.444	0.185	8.33	8.33	13.3	7.67	13	21.7
ENSG00000099204:Io036	ABLIM1	10.114445403.114451624	0.00467	0.336	-0.185	15.7	15.7	5	12.3	6.67	3.67
ENSG00000138735:I019	PDE5A	4.119553746.119560296	0.0109	0.437	-0.184	7.33	16.3	11.7	12.3	11.7	8.33
ENSG00000131375:I022	CAPN7	3.15242253.15245526	0.0198	0.525	-0.183	20.7	23	22	21.3	14	6
ENSG00000187514:Io010	PTMA	2.231710301.231711348	0.0277	0.578	-0.182	8.33	14.7	8	17.7	17.3	16
ENSG00000047662:I010	FAM184B	4.17660087.17664562	0.0229	0.554	-0.183	9.33	17	8.33	8	13.3	9
ENSG00000243156:I045	MICAL3	22.17889230.17891485	0.00939	0.427	0.179	14	9	12.7	12.3	15.3	26.7
ENSG00000106484:Io012	MEST	7.130500532.130502644	0.00285	0.278	0.179	27.3	29.7	43.7	39.3	16.3	33.7
ENSG00000089053:Io008	ANAPC5	12.121328497.121330583	0.0305	0.579	0.178	11	8.33	12	6	12.3	16.3
ENSG00000145725:Io042	PPIP5K2	5.103180188.103184672	0.0394	0.617	0.175	18.7	12.7	9.67	6.33	14.3	20
ENSG00000168137:I046	SETD5	3.9453868.9454005	0.0122	0.453	0.176	24.7	24.3	33	33.7	8.33	19.3
ENSG00000184007:Io017	PTP4A2	1.31919658.31930933	0.0468	0.645	-0.177	6.67	11	8.33	17.3	16.3	14.7
ENSG00000154305:Io026	MIA3	1.222662332.222663998	0.0243	0.557	0.175	7.33	10.7	11.3	8.33	8	16.7
ENSG00000066739:I043	ATG2B	14.96334501.96341522	0.0145	0.477	0.174	31.7	20.7	28.7	22	14.3	21
ENSG00000156482:Io008	RPL30	8.98042775.98045347	0.0332	0.596	0.174	14.3	13	9	12.3	9.67	21.3
ENSG00000215158:I001	AC138409.2	5.34169153.34175445	0.0487	0.647	0.173	18	21	12.3	11.3	4	10
ENSG00000090989:I007	EXOC1	4.55870905.55871101	0.0393	0.617	-0.172	12.3	18	14.3	22.3	19	14.3
ENSG00000113851:I009	CRBN	3.3154831.3156219	0.0134	0.462	0.172	20.3	12.7	13.7	10.3	19.7	28
ENSG00000180573:I002	H2AC6	6.26124749.26138054	0.0229	0.554	-0.171	12.3	19	4.67	13.3	13.7	13
ENSG00000120784:I004	ZFP30	19.37643363.37644610	0.0398	0.617	0.171	14.7	11	7.33	9	9.67	17.7
ENSG00000135597:I032	REPS1	6.138945697.138947790	4.78e-05	0.0327	0.171	9.33	5	16.7	4.67	33	38.3
ENSG00000185246:E012	PRPF39	14.45096228.45096424	0.00618	0.373	0.17	31.7	31.3	24.7	18.7	4.67	11.3
ENSG00000168564:I004	CDKN2AIP	4.183445665.183446088	0.0345	0.602	-0.168	5.33	10.7	7.67	9.33	15.7	11.7
ENSG00000144635:I008	DYNC1LI1	3.32537104.32541037	2e-07	0.000942	0.167	8	1.33	12.7	5.67	34.3	51
ENSG00000150593:Io017	PDCD4	10.110887814.110890600	0.0123	0.453	-0.167	24	27	20.3	29.7	27.7	18
ENSG00000182621:Io007	PLCB1	20.8649449.8657184	0.00307	0.287	0.167	9	3	14	6.67	24	26
ENSG00000109332:I012	UBE2D3	4.102809855.102810370	0.0424	0.623	0.166	24	20.3	18	12	6.33	10.7
ENSG00000119684:I021	MLH3	14.75042477.75046376	0.012	0.453	-0.167	7.33	8.67	6.33	16.7	15.3	14
ENSG00000204681:I011	GABBR1	6.29609379.29610924	0.0172	0.508	0.167	10.3	5	10	8	14.7	20.3
ENSG00000132950:I003	ZMYM5	13.19837821.19838700	0.0179	0.509	0.164	12	7.33	14	11.3	17.3	26
ENSG00000125812:I007	GZF1	20.23367097.23368762	0.0354	0.605	0.166	8.33	11	15.3	10.7	5	9.33
ENSG00000174437:E042	ATP2A2	12.110347791.110350292	0.0163	0.497	-0.165	35.7	48.3	14.3	18	26.3	17.7
ENSG00000154548:Io003	SRSF12	6.89105530.89107154	0.0401	0.617	-0.164	10	8.33	8.67	13.7	10	6
ENSG00000154719:Io001	MRPL39	21.25585754.25588835	0.00473	0.336	0.164	15.7	7.33	11.7	7.33	25	31.3
ENSG00000115548:Io029	KDM3A	2.86442594.86449807	0.00133	0.192	-0.163	19.3	49	29.3	44.7	14.7	12.7
ENSG00000172795:I019	DCP2	5.113010807.113013321	0.00207	0.242	0.163	15	10.7	11	8	25.3	43.7
ENSG00000082438:Io018	COBLL1	2.164700756.164704444	0.00552	0.354	0.163	16.7	12.7	16.7	25	3	8.67
ENSG00000266338:I021	NBPF15	1.144448916.144450772	0.0418	0.623	0.162	9.67	5.33	10.3	10.3	9	13.7
ENSG00000137996:I015	RTCA	1.100287203.100291403	0.0359	0.605	0.158	17.7	13.3	19	14.3	18.3	26.7
ENSG00000108559:I003	NUP88	17.5386269.5386708	0.0479	0.646	-0.16	11	18.3	8	8.67	17.7	13
ENSG00000153107:I025	ANAPC1	2.111815641.111818840	0.0442	0.63	-0.159	10.3	13.3	9	12.7	24.3	16.3
ENSG00000253352:Io005	TUG1	22.30971779.30972855	0.0122	0.453	-0.158	25	39.7	27	39	29.3	23.3
ENSG00000101413:Io004	RPRD1B	20.38059520.38066081	0.000161	0.06	0.158	10	5	9.33	5.33	27.3	44.7
ENSG00000173681:Io001	BCLAF3	X.19917334.19929785	0.0265	0.573	-0.158	20.3	23.3	11	15.3	29	18.7
ENSG00000175387:Io015	SMAD2	18.47920169.47930361	0.0265	0.573	-0.157	33.7	37.7	4.33	7.67	11	6
ENSG00000253738:Io001	OTUD6B-AS1	8.91063746.91069579	0.0108	0.437	0.156	12.7	8	34.3	35	5	10.7
ENSG00000070610:I003	GBA2	9.35737939.35738037	0.00365	0.307	-0.156	6.67	12	5.67	7.67	35	22.3
ENSG00000147854:I009	UHRF2	9.6460791.6475391	3.43e-05	0.0303	0.156	11.3	7.33	12.3	5.33	33.3	53.3
ENSG00000125779:I016	PANK2	20.3918796.3923244	0.0338	0.597	-0.155	13.7	15.7	11	18.7	21.7	16
ENSG00000031003:I019	FAM13B	5.137988315.138006990	0.00976	0.427	0.155	11.7	7.67	9	6.33	20.7	32.3
ENSG00000164331:I004	ANKRA2	5.73554986.73555488	0.0301	0.579	0.154	20	20	20.7	16	17.3	28.7
ENSG00000012983:Io032	MAP4K5	14.50438008.50438092	0.00781	0.416	-0.155	8	11.7	7.67	15.7	31	24.7
ENSG00000164070:I013	HSPA4L	4.127805793.127807996	0.0235	0.556	0.154	11	7.33	7.67	5.67	17.3	26.7
ENSG00000072364:Io022	AFF4	5.132897240.132899104	0.0277	0.578	0.154	6.67	8.67	20	12.3	7.67	11.3
ENSG00000122417:I027	ODF2L	1.86384801.86385458	0.0487	0.647	-0.153	14.3	14.3	36.3	40	22	12.3
ENSG00000173517:Io017	PEAK1	15.77285055.77286423	0.019	0.519	-0.153	11.7	10	12	21.3	11	7.67
ENSG00000141699:I007	RETREG3	17.42586891.42587834	0.00806	0.419	0.152	11.3	4.33	12.3	11.7	12.3	15.7
ENSG00000188529:Io012	SRSF10	1.23967956.23971573	0.00638	0.379	0.151	21.7	26.3	31.7	27	3	9
ENSG00000158864:I022	NDUFS2	1.161213921.161214156	0.0464	0.644	0.151	16	14.7	19.3	16	17.3	28
ENSG00000134851:I015	TMEM165	4.55418164.55424538	0.0314	0.584	0.148	7	11	16.3	12.3	6.33	11.7
ENSG00000129315:I002	CCNT1	12.48695829.48695999	0.00655	0.386	0.148	9.67	7.67	12	5.33	21.3	28
ENSG00000120784:Io002	ZFP30	19.37643360.37644610	0.0294	0.579	0.147	18.7	13.3	7.33	9	15.3	24.7
ENSG00000113851:I008	CRBN	3.3154075.3154747	0.0499	0.655	0.147	27	25	20	21.3	14.3	25.7
ENSG00000187017:Io007	ESPN	1.6445935.6448641	0.0422	0.623	0.147	11.3	9.33	11.3	10	17.3	29.3
ENSG00000254413:I007	CHKB-CPT1B	22.50578659.50579036	0.00465	0.336	0.145	12.7	6	17.7	21.3	7.67	12.7
ENSG00000196440:I019	ARMCX4	X.101505355.101509359	0.011	0.439	-0.147	10.7	10.3	5	11.3	17.7	13
ENSG00000122643:I004	NT5C3A	7.33019724.33021272	0.00306	0.287	0.145	7	6.33	10.7	5.33	21.3	33.7
ENSG00000115368:I019	WDR75	2.189469439.189470076	0.0419	0.623	0.146	13	8.67	9.33	9.33	15.7	24.3
ENSG00000168393:I002	DTYMK	2.241678649.241680229	0.0319	0.587	0.145	6.33	8	8.33	4	6.33	9.33
ENSG00000117971:I005	CHRNB4	15.78631185.78631288	0.00682	0.39	-0.145	8	7.33	4	8.33	26.7	16
ENSG00000189266:I004	PNRC2	1.23959998.23960929	0.00153	0.208	-0.145	8.33	18.3	13.7	24.3	49	43.7
ENSG00000154734:Io008	ADAMTS1	21.26842685.26844225	0.0134	0.462	-0.143	4.67	10.7	3	8.67	23.3	24.3
ENSG00000178761:I007	FAM219B	15.74902786.74904664	0.0369	0.609	-0.144	5	11.3	4.33	11.3	20	22.7
ENSG00000136738:I009	STAM	10.17684927.17688027	0.00402	0.318	0.143	12	5.67	12	6	30.3	35.7
ENSG00000120910:I003	PPP3CC	8.22475624.22498001	0.0271	0.577	0.143	10	6.67	7.67	6.67	17.7	28.3
ENSG00000118260:I011	CREB1	2.207561160.207567463	0.0298	0.579	0.142	12.3	12.3	14.3	8	16	22.3
ENSG00000146197:I003	SCUBE3	6.35228739.35231725	0.0286	0.579	-0.141	6.33	7.67	3	9.33	12	11.7
ENSG00000134744:I035	TUT4	1.52463777.52465070	0.0116	0.447	0.141	36.3	33	37	26.7	5.67	11.3
ENSG00000139496:I018	NUP58	13.25321093.25324989	0.00082	0.149	0.141	17.3	10	13	10	37	56.7
ENSG00000119912:Io011	IDE	10.92479421.92483255	0.0239	0.557	0.139	14.7	14.3	7.33	3.67	15.3	23.3
ENSG00000145022:I005	TCTA	3.49413110.49414820	0.0157	0.488	-0.14	2.67	7	11	9	9	6
ENSG00000177225:E015	GATD1	11.770903.770993	0.0413	0.62	0.139	9.33	6	4.67	7	8.33	14
ENSG00000143333:I003	RGS16	1.182602484.182603229	0.000169	0.0613	-0.139	7	20	10.3	17	54.3	48.3
ENSG00000135365:Io017	PHF21A	11.46090566.46092183	0.0145	0.477	-0.14	8	10	4	8.33	27.7	19.7
ENSG00000168438:I013	CDC40	6.110219479.110219736	0.00161	0.217	0.14	8.33	5	8.67	2.67	25.7	31.3
ENSG00000163608:I019	NEPRO	3.113014032.113017448	0.0476	0.646	0.14	10	6	6	8	7.33	11.3
ENSG00000113282:Io002	CLINT1	5.157789567.157791703	0.0173	0.508	0.139	8	4	8.67	9.67	13.7	21.7
ENSG00000134987:I010	WDR36	5.111105360.111106057	0.0247	0.56	0.139	9	8.33	9	4.33	15.7	21.7
ENSG00000133131:I019	MORC4	X.106976684.106978080	0.0257	0.564	0.139	11	12	15.3	8	12	16
ENSG00000078687:I018	TNRC6C	17.78077334.78079395	0.00976	0.427	-0.138	8.33	8.67	3.33	10	15	13
ENSG00000175582:I012	RAB6A	11.73718890.73720846	0.0483	0.647	0.138	16.3	13.7	21.3	17	22.3	32.7
ENSG00000185304:Io001	RGPD2	2.87757426.87772169	0.0205	0.531	0.138	16.3	8.67	17	10	30	33.3
ENSG00000145191:Io003	EIF2B5	3.184138075.184138166	0.0241	0.557	0.138	9.33	4.67	6.33	6.67	14	20
ENSG00000134644:Io029	PUM1	1.30995220.31028796	0.0388	0.616	-0.138	19.7	22.7	17.7	12.3	10	4.67
ENSG00000047188:E042	YTHDC2	5.113593390.113593482	0.0481	0.646	-0.137	10	11.7	5	11	15.3	13
ENSG00000132604:I010	TERF2	16.69370629.69372269	0.000205	0.0691	0.137	8.67	3.33	7	3	30	42
ENSG00000149187:I013	CELF1	11.47478952.47482695	0.0443	0.631	0.138	24.3	24.7	18.3	15	19.7	32
ENSG00000127603:Io106	MACF1	1.39427614.39429242	0.0231	0.556	0.135	17.7	11.3	9.33	13	6	9.67
ENSG00000104177:I012	MYEF2	15.48157898.48157993	0.0184	0.513	0.136	54	38.7	48.7	37.7	25.3	33.3
ENSG00000087301:I037	TXNDC16	14.52543630.52544264	0.0289	0.579	0.135	18.7	14	20.3	20.7	22.7	35.7
ENSG00000188419:I012	CHM	X.85901188.85911261	0.0104	0.43	-0.135	5.67	11.3	11.7	10.7	25	17
ENSG00000102710:I036	SUPT20H	13.37047936.37048564	0.0275	0.578	0.135	14.3	13.7	20.7	16.7	25.3	40.3
ENSG00000113742:Io013	CPEB4	5.173932500.173944967	0.0409	0.617	0.135	11	10	9	3.33	6.67	7.67
ENSG00000033178:E029	UBA6	4.67663215.67663885	0.0122	0.453	0.134	25	24.7	26.7	15.3	19.3	25.7
ENSG00000174953:I010	DHX36	3.154284987.154288866	0.00746	0.405	0.133	11.7	7.67	11.7	9.33	28.3	45
ENSG00000168818:I008	STX18	4.4438509.4457191	0.00755	0.407	-0.134	5.67	13	8.67	9.67	29.3	23
ENSG00000117360:I016	PRPF3	1.150344547.150346018	0.0486	0.647	-0.133	19.7	31	23.3	29.7	27	22.3
ENSG00000115368:I020	WDR75	2.189470245.189470819	0.0123	0.453	0.132	10	5	10.7	6	26.3	31.3
ENSG00000162402:I032	USP24	1.55107430.55110185	0.0417	0.622	-0.133	10	10	12.7	18.7	29.7	20.7
ENSG00000107651:I007	SEC23IP	10.119909130.119912044	0.0055	0.354	0.132	10	7	9.33	5	26.3	38
ENSG00000003402:Io003	CFLAR	2.201136107.201140357	0.0202	0.527	-0.132	5.33	11	6.67	10.3	28.7	24.3
ENSG00000149532:Io011	CPSF7	11.61416519.61419949	0.0153	0.482	0.132	9	5.33	8.67	9.67	17.7	29.7
ENSG00000135945:Io014	REV1	2.99424280.99429840	0.0155	0.488	0.131	9.33	9.33	8.67	3.33	14	18
ENSG00000047457:Io020	CP	3.149173730.149176250	0.00388	0.315	0.13	14.7	10.3	13.7	10.7	35	56
ENSG00000129071:E015	MBD4	3.129433984.129434062	0.0428	0.626	0.13	11.3	4.67	11.7	6.33	24.3	23.3
ENSG00000120685:I018	PROSER1	13.39031631.39034131	0.0134	0.462	-0.13	6.33	12.3	9.33	8.33	25	17.7
ENSG00000165792:Io004	METTL17	14.20990598.20992124	0.0364	0.605	0.129	9.33	5.67	7.67	10	11	17.7
ENSG00000076685:I011	NT5C2	10.103097374.103098048	0.0051	0.347	0.129	41.7	44	31.7	37.7	2.67	10
ENSG00000245526:Io006	LINC00461	5.88673028.88684658	0.0123	0.453	-0.129	76.3	92.7	21.3	25.7	20.3	11.7
ENSG00000129292:E040	PHF20L1	8.132817076.132817339	0.0281	0.579	0.127	18	19	9	4.67	13.3	19.7
ENSG00000050438:I020	SLC4A8	12.51462456.51463614	0.0046	0.336	0.128	9.33	5	10.3	7.33	28	40.7
ENSG00000143379:I015	SETDB1	1.150942688.150942852	0.0222	0.546	0.128	15.3	9.67	17.3	11.3	32.3	40
ENSG00000110172:E009	CHORDC1	11.90205565.90206202	0.0176	0.508	0.128	28	21.3	30	20.7	39.7	50.3
ENSG00000165819:Io013	METTL3	14.21499802.21503173	0.0249	0.563	-0.127	30.3	30.7	17.7	24.3	7	3
ENSG00000171109:E025	MFN1	3.179378443.179378585	0.0164	0.497	-0.126	7.33	15	8	19.7	35	39.3
ENSG00000145730:Io041	PAM	5.102961229.102990272	0.0486	0.647	0.126	9.33	8	11	7	20.3	28.7
ENSG00000124795:I006	DEK	6.18237516.18244508	0.0167	0.502	-0.125	16.3	12.7	12.3	20.7	8.33	5.33
ENSG00000075292:Io019	ZNF638	2.71331865.71355719	0.0332	0.596	0.126	6.33	6.67	22.7	17.7	26	40.3
ENSG00000136738:I007	STAM	10.17684750.17684832	0.00291	0.28	0.125	10	4.33	9.33	5	32.3	39.7
ENSG00000187231:I012	SESTD1	2.179124558.179132304	0.0481	0.646	0.126	6.33	7.67	10.3	8.67	17	32
ENSG00000155970:I008	MICU3	8.17087035.17090546	0.0157	0.488	0.127	10.3	5.67	6.67	9.67	11.7	18.3
ENSG00000166971:I004	AKTIP	16.53494245.53494339	0.0306	0.579	-0.125	7	13.7	11.7	12	22.7	18
ENSG00000142687:I019	KIAA0319L	1.35460437.35462621	0.0235	0.556	-0.124	10.3	17.7	6.33	8.67	37	29.7
ENSG00000136141:Io015	LRCH1	13.46712597.46723221	0.0435	0.626	-0.124	11	16.3	3.67	8.33	25.7	23.3
ENSG00000159023:I025	EPB41	1.29053312.29058589	0.0256	0.564	-0.123	37.3	32.7	27.3	34.7	22.7	13.7
ENSG00000138069:Io010	RAB1A	2.65088690.65097971	0.0271	0.577	0.124	26.3	28.7	32	22.3	12.7	19
ENSG00000179889:I025	PDXDC1	16.15017168.15017321	0.0405	0.617	0.124	21	15.7	12	12	26.7	39.7
ENSG00000151914:I076	DST	6.56603713.56603837	0.0418	0.623	0.12	13	7	12.7	13.3	14.3	18.7
ENSG00000133256:I019	PDE6B	4.659017.660467	0.0361	0.605	0.121	21.7	15	13	16	16	23.3
ENSG00000120549:I026	KIAA1217	10.24531993.24533070	0.0288	0.579	0.12	13	8	11.7	10	26	35.7
ENSG00000157106:E025	SMG1	16.18838466.18838551	0.0404	0.617	-0.12	8.33	12.3	11.3	18	36.3	30.3
ENSG00000147526:I029	TACC1	8.38836287.38838470	0.00032	0.0885	0.12	7	2	4.67	8	15	26.3
ENSG00000278311:E014	GGNBP2	17.36578186.36579245	0.0172	0.508	0.12	6	6.67	11.7	6	19.7	27
ENSG00000114098:Io028	ARMC8	3.138187599.138221926	0.0033	0.292	-0.121	5.33	11.3	6.67	3.67	19.7	13.7
ENSG00000161204:I006	ABCF3	3.184187443.184187664	0.0432	0.626	0.12	8	12.7	17.7	15.3	16	29
ENSG00000164466:I012	SFXN1	5.175513590.175516614	0.0272	0.578	0.119	11.7	10	10.7	8.33	26.7	43
ENSG00000132155:Io019	RAF1	3.12604289.12608766	0.00835	0.427	0.119	16	8	8.67	12.3	8	10.7
ENSG00000143418:I006	CERS2	1.150966288.150966476	3.31e-05	0.0303	-0.119	6	9	2.33	9.67	52.3	39
ENSG00000085788:I017	DDHD2	8.38245950.38246233	0.0126	0.456	0.119	29.7	17	21.7	17	43.7	50.7
ENSG00000141279:I012	NPEPPS	17.47577160.47579390	0.0413	0.62	0.119	11	9.33	19.7	13	29	38
ENSG00000075539:I060	FRYL	4.48602121.48603290	0.0382	0.615	-0.118	39.3	41.7	23.3	28	50	34.3
ENSG00000186141:I006	POLR3C	1.145827005.145828749	0.00309	0.288	-0.119	5.33	6.33	2	9.33	20.3	21
ENSG00000061987:I009	MON2	12.62494042.62495016	0.000362	0.0941	0.118	12.3	5	10.7	3.33	46.3	47.7
ENSG00000143702:Io005	CEP170	1.243140107.243142316	0.00961	0.427	-0.118	20	13.3	16	23.3	12.7	7.67
ENSG00000128881:Io012	TTBK2	15.42840433.42872611	0.0146	0.477	0.119	9.33	10.7	10.3	5.33	19	28
ENSG00000198677:I009	TTC37	5.95495017.95497416	0.00928	0.427	-0.118	11.3	23.7	22	26.3	38.7	34.7
ENSG00000111142:Io003	METAP2	12.95483280.95485879	0.0194	0.524	-0.117	4.67	9	7.67	10.7	35.7	27.3
ENSG00000134744:Io033	TUT4	1.52436975.52438220	0.046	0.644	0.117	35.3	32.7	45.3	34.7	8.33	13.7
ENSG00000081479:I058	LRP2	2.169239775.169240988	0.00786	0.417	-0.118	37.3	42.7	66.7	97.3	20.3	13.7
ENSG00000166971:E023	AKTIP	16.53495173.53495262	0.0122	0.453	0.116	8.33	8.33	12.3	6.33	24.3	33
ENSG00000115760:Io057	BIRC6	2.32518946.32524888	0.0366	0.607	0.116	30	26.7	30.7	24.3	39.3	54.3
ENSG00000198015:Io002	MRPL42	12.93469355.93476954	0.00875	0.427	-0.116	7	13.7	11.7	11.7	38.3	28
ENSG00000177707:I016	NECTIN3	3.111126335.111133635	0.0388	0.616	0.116	10.3	7	15	8.67	29.7	35
ENSG00000171988:I026	JMJD1C	10.63215696.63217207	0.0184	0.513	0.115	22	16.7	29.7	28.3	40.3	59.3
ENSG00000184014:Io021	DENND5A	11.9206782.9207561	0.0408	0.617	0.114	8	7	12	7	23.7	31.3
ENSG00000166295:Io008	ANAPC16	10.72216072.72230366	0.00276	0.276	-0.114	13.3	28	13.7	10.3	7.67	6.33
ENSG00000143434:I030	SEMA6C	1.151138731.151139425	0.0458	0.643	-0.114	6.33	5.67	5.67	11.7	16.3	14
ENSG00000165392:I020	WRN	8.31096850.31100849	0.000939	0.163	-0.113	4.67	15	12.3	10.3	15	14
ENSG00000134186:I004	PRPF38B	1.108695770.108696043	0.00256	0.262	-0.113	5.33	14.7	4.33	9.67	43	44.7
ENSG00000173744:I007	AGFG1	2.227524915.227531091	0.00533	0.35	0.113	23	28	23.3	13.7	21.3	30.3
ENSG00000138756:I004	BMP2K	4.78842527.78844928	0.00971	0.427	0.113	13	9	7.33	3.67	32	43
ENSG00000156976:I002	EIF4A2	3.186783639.186784429	0.000974	0.164	-0.112	18	38.7	12.3	15.7	72.7	68.3
ENSG00000134900:Io010	TPP2	13.102630195.102633950	0.0387	0.616	0.112	20.3	13.7	8.67	5.67	33.3	41
ENSG00000154175:I001	ABI3BP	3.100750610.100751552	0.00995	0.427	0.111	13	16.3	10.3	4.67	9	12.7
ENSG00000076043:Io003	REXO2	11.114443933.114444541	0.0352	0.605	-0.112	10.3	7.67	5	9.33	12.3	8.67
ENSG00000152256:Io003	PDK1	2.172562291.172564503	0.00174	0.225	-0.112	8	13.7	12.7	25.7	69	61.7
ENSG00000180098:I008	TRNAU1AP	1.28561398.28564703	0.0398	0.617	0.111	8.33	6	7.67	4	23.3	29.7
ENSG00000272168:I019	CASC15	6.21783708.21802657	0.0286	0.579	-0.111	8.67	12.7	6	10.3	39.3	31.3
ENSG00000010803:I019	SCMH1	1.41143112.41151614	0.00301	0.285	-0.111	7.67	20.7	10	9.67	28.3	28.3
ENSG00000143375:I022	CGN	1.151535683.151535780	0.0409	0.617	0.111	8.67	8.33	8.33	5	21	31
ENSG00000198780:I011	FAM169A	5.74834597.74838965	0.00468	0.336	0.111	18	15.3	17.3	9.67	45.7	62
ENSG00000248932:Io004	AC046134.2	3.139390247.139419557	0.0304	0.579	-0.111	9.33	16	9	6	6.33	4.67
ENSG00000112715:Io014	VEGFA	6.43778918.43784541	3.64e-05	0.0303	-0.11	19.3	46.3	11	30.3	108	126
ENSG00000101004:I011	NINL	20.25480267.25481968	0.0464	0.644	-0.11	5	8.67	2.33	8.67	18.3	22.7
ENSG00000110619:Io014	CARS1	11.3026797.3028996	0.0173	0.508	0.109	6.67	3.33	7	9.33	16	27
ENSG00000146067:I015	FAM193B	5.177532200.177532443	0.034	0.598	-0.108	11.3	9.33	3.33	7.67	10.7	8
ENSG00000170144:Io012	HNRNPA3	2.177216747.177216908	0.0183	0.513	-0.109	33.3	49	15.3	13	7.67	4.67
ENSG00000120616:E014	EPC1	10.32285050.32286694	0.0329	0.593	0.108	20.3	11.7	11.7	10	34.3	40.7
ENSG00000134759:I009	ELP2	18.36138426.36138795	0.0276	0.578	-0.107	18	33.7	23.7	27.7	33.3	31.7
ENSG00000066382:I012	MPPED2	11.30580494.30584126	0.0112	0.44	-0.106	4.67	10	8	5.67	21	15.3
ENSG00000140943:I005	MBTPS1	16.84060813.84063305	0.0166	0.5	-0.107	6	14	17.3	19	28	24.7
ENSG00000074800:E022	ENO1	1.8870510.8870825	0.043	0.626	-0.107	52.7	72.3	50.3	75	39.3	35.7
ENSG00000165525:I018	NEMF	14.49803294.49806021	0.00879	0.427	-0.106	12	20	9.67	16	61	52
ENSG00000169045:Io014	HNRNPH1	5.179623164.179623636	0.0177	0.509	-0.106	15.3	21.7	10	12.7	60.3	44.3
ENSG00000130396:I035	AFDN	6.167947944.167948293	0.0298	0.579	0.106	27.7	25	46.3	31.7	45.7	54.7
ENSG00000078403:I032	MLLT10	10.21673919.21681332	0.0277	0.578	-0.106	13	21.3	11.3	11	40.3	31.7
ENSG00000177990:I010	DPY19L2	12.63594133.63595966	0.0354	0.605	0.106	7	4.33	8	2.67	24.7	24
ENSG00000204256:I014	BRD2	6.32976169.32976250	0.017	0.504	-0.106	21.7	31	13	17.7	66.7	53.7
ENSG00000109771:I001	LRP2BP	4.185367245.185370640	0.00408	0.319	-0.105	16.3	12.7	7.33	16.7	12.3	10
ENSG00000156076:Io010	WIF1	12.65055213.65056073	0.0346	0.602	0.105	29	33	44.7	43.7	3.67	9.33
ENSG00000185246:E037	PRPF39	14.45114614.45114857	0.0246	0.56	0.105	12.7	8.33	15.3	10	39.3	49
ENSG00000064763:Io014	FAR2	12.29332727.29333632	0.0139	0.465	0.105	13.7	5.67	13	14.3	9	10.3
ENSG00000153922:I005	CHD1	5.98860068.98863408	0.0315	0.584	0.105	21	13.7	13.3	11	39.3	49.7
ENSG00000179387:I005	ELMOD2	4.140527494.140535733	0.0432	0.626	0.104	14	9	15.7	12.3	35.3	45
ENSG00000180747:I014	SMG1P3	16.21460220.21463703	0.0325	0.589	-0.104	10.7	13	8.67	16.7	38.7	34
ENSG00000186480:E013	INSIG1	7.155302417.155302747	0.0138	0.465	-0.104	6.33	15	8.67	16	46.3	48.3
ENSG00000065548:I015	ZC3H15	2.186505597.186505740	0.0395	0.617	0.103	15	12.7	19.7	15.3	39.3	55
ENSG00000133961:I008	NUMB	14.73284374.73287110	0.00387	0.315	0.103	8	9.67	14	5.67	25.3	30.7
ENSG00000050165:Io016	DKK3	11.11968487.12002300	0.0378	0.615	0.103	15.3	14.3	54.7	58.7	2.67	7.67
ENSG00000169764:I034	UGP2	2.63890185.63891120	0.0216	0.539	0.102	6.67	4.33	9.33	6	29.3	41
ENSG00000197121:Io014	PGAP1	2.196875821.196880076	0.0488	0.647	0.103	14.3	10.7	31	26	42	55.7
ENSG00000106299:I007	WASL	7.123704657.123706277	1.23e-05	0.0193	0.102	12.3	3	11.7	7.33	58	69.7
ENSG00000034677:I004	RNF19A	8.100261755.100264034	0.0162	0.497	0.103	14	16	22.3	14.7	34.7	48.3
ENSG00000141646:I015	SMAD4	18.51059916.51065423	0.00324	0.292	0.103	12	7.33	11.3	5.67	44.7	55.7
ENSG00000163214:E027	DHX57	2.38854178.38855057	0.0243	0.557	0.102	11.3	12	14	6.33	16.7	18.7
ENSG00000258890:I010	CEP95	17.64516828.64519321	0.00805	0.419	-0.102	50	56.7	30.7	40.7	7.33	2.67
ENSG00000134982:I007	APC	5.112755025.112766326	0.0152	0.482	0.102	11	10	10	5.33	31.7	44.3
ENSG00000148690:I001	FRA10AC1	10.93669868.93670770	0.0258	0.565	-0.101	8	12.7	9	8.67	42.7	29.3
ENSG00000197121:I025	PGAP1	2.196892401.196893140	0.0206	0.531	0.101	65.3	47.7	34.3	27.3	73	85.7
ENSG00000154556:Io005	SORBS2	4.185593935.185611780	0.0269	0.577	-0.101	17.7	24.3	27	29	67	49.3
ENSG00000120685:Io013	PROSER1	13.39031631.39037198	0.0235	0.556	0.1	6.33	12.3	21	17	6	10
ENSG00000071189:I003	SNX13	7.17798758.17799009	0.0471	0.645	-0.0997	4.33	8.67	5	8.33	32.7	29.3
ENSG00000162613:E002	FUBP1	1.77944269.77945506	0.0391	0.616	-0.0999	71.3	75	70	72.3	31	19
ENSG00000168906:Io001	MAT2A	2.85539378.85541083	2.1e-05	0.027	-0.0993	5.33	10.3	7.67	24.7	89.7	87.3
ENSG00000064419:Io013	TNPO3	7.128990100.128991999	0.044	0.629	-0.0982	6	12.7	3.33	7	33.3	34.7
ENSG00000145425:Io001	RPS3A	4.151099714.151102871	0.0276	0.578	-0.0978	4.33	12	9.33	11.3	25	25.7
ENSG00000127603:I126	MACF1	1.39463686.39465095	0.0084	0.427	-0.0963	11	21.3	25.7	21.7	15.7	12.3
ENSG00000164024:I011	METAP1	4.99034342.99035400	0.035	0.605	0.096	13.7	7.33	12.3	14.3	18	22.7
ENSG00000175215:I001	CTDSP2	12.57823727.57823904	0.00734	0.402	-0.096	6	14.3	9	16	56	55.7
ENSG00000109762:I011	SNX25	4.185320864.185323528	0.00512	0.347	0.0953	13.3	9.33	9.67	3.33	41.7	46
ENSG00000071054:I039	MAP4K4	2.101871685.101873647	0.00458	0.336	-0.0935	11.3	11.7	5.33	14.3	38.7	35
ENSG00000124596:Io008	OARD1	6.41071675.41072319	0.0325	0.589	-0.0945	6.33	6.33	2.33	7	18.3	16.7
ENSG00000163629:I035	PTPN13	4.86769983.86770101	0.0201	0.527	-0.0937	13.3	21	9.67	17.3	61.3	57
ENSG00000148700:I030	ADD3	10.110122292.110124017	0.0379	0.615	-0.0935	20.7	31.7	25	28	58.7	50
ENSG00000100354:I013	TNRC6B	22.40270280.40273425	0.029	0.579	0.0919	8.67	4.33	10.7	14.3	11.3	16
ENSG00000198691:I023	ABCA4	1.94030526.94030996	0.0435	0.626	0.0939	16.3	11	6	9	18.7	25.7
ENSG00000159399:I010	HK2	2.74878921.74880265	3.88e-05	0.0305	-0.0934	4.67	17.3	9	19.7	88	93.3
ENSG00000112062:I005	MAPK14	6.36059347.36072873	0.0487	0.647	0.0934	7	4.33	8	4.33	29	34.3
ENSG00000152894:I012	PTPRK	6.127992709.127995249	0.0192	0.522	0.0925	12	5.67	14	16.7	13.3	16.7
ENSG00000106278:Io042	PTPRZ1	7.122055087.122059753	0.01	0.428	-0.0931	10.7	16	12.3	6.33	8.67	5.67
ENSG00000165819:E009	METTL3	14.21499371.21499492	0.0257	0.564	0.0934	47.3	37.7	40	46.7	8.33	14.3
ENSG00000105819:I014	PMPCB	7.103310475.103311643	0.00488	0.34	0.0926	7.33	7	10	4	34.3	45
ENSG00000021776:I028	AQR	15.34938813.34940899	0.00208	0.242	0.0928	10	3.33	10	5.67	47.7	51.3
ENSG00000146729:Io003	NIPSNAP2	7.55978395.55981473	0.0403	0.617	-0.0921	14	23.7	17.7	19.7	49.3	43
ENSG00000051108:I010	HERPUD1	16.56939359.56939895	0.00912	0.427	-0.0914	4.33	10.7	2.33	8	38.7	45.3
ENSG00000077235:Io012	GTF3C1	16.27481191.27483044	0.0453	0.641	-0.0921	11.3	18.3	10.7	16.3	53	48.3
ENSG00000112379:I011	ARFGEF3	6.138261639.138262701	0.0496	0.655	0.0913	18.7	17	19.7	15.3	47	65.3
ENSG00000147180:Io011	ZNF711	X.85246022.85247547	0.0451	0.641	-0.0919	13.7	8	14.3	18.3	10	6.33
ENSG00000158528:Io021	PPP1R9A	7.95198484.95225961	0.0252	0.563	-0.0904	10	9.67	7.33	13.7	42.7	33.3
ENSG00000184575:E021	XPOT	12.64425182.64425338	0.0386	0.616	0.0903	26	23.3	20.7	15.3	53.3	71
ENSG00000163349:I020	HIPK1	1.113962438.113963387	0.0204	0.531	0.0911	9	7.67	16.3	8	40.7	45.7
ENSG00000188529:Io004	SRSF10	1.23975077.23978713	0.0382	0.615	-0.0912	36.7	54.3	71.7	81.7	26.3	21
ENSG00000133256:I017	PDE6B	4.657023.657351	0.0253	0.563	0.0896	19	12.3	8	12	19.3	25.7
ENSG00000066117:I012	SMARCD1	12.50089985.50090241	0.0465	0.644	0.0902	9.67	7.33	11	5.67	34	39
ENSG00000166685:I012	COG1	17.73205680.73206154	0.00716	0.397	-0.091	9.33	6	4.67	10	21.3	15.7
ENSG00000144635:I006	DYNC1LI1	3.32533097.32534511	0.00799	0.418	0.0898	10.7	8.33	9.67	3.33	36.7	40
ENSG00000156531:E016	PHF6	X.134425330.134425661	0.047	0.645	0.0897	31.3	32.3	62	48.3	54.3	68
ENSG00000051108:I004	HERPUD1	16.56935312.56935401	0.00291	0.28	-0.0898	5.67	12.7	7.67	20.3	67	75
ENSG00000187109:Io015	NAP1L1	12.76047718.76048421	0.0308	0.581	-0.0897	69	88.3	53.7	52.3	70	56
ENSG00000136937:I008	NCBP1	9.97645732.97647492	0.0334	0.596	0.0885	12.7	11.3	13.7	8.67	41.3	55.3
ENSG00000149532:Io001	CPSF7	11.61404704.61410938	0.0481	0.646	0.0886	10.7	11.7	9.67	6	26.3	37.7
ENSG00000149294:I037	NCAM1	11.113235164.113236301	0.0256	0.564	-0.0889	23.3	32.3	72	72.3	71	54.3
ENSG00000127980:I011	PEX1	7.92501673.92501890	0.0479	0.646	0.0883	8.33	3.33	9.67	10.3	10.7	11.7
ENSG00000164961:I022	WASHC5	8.125075111.125076348	0.0482	0.647	0.0888	8	6.33	9.67	3.67	26	25.3
ENSG00000143952:I010	VPS54	2.63916963.63919883	0.0141	0.471	0.0884	30	30	10.3	4.67	29.3	37
ENSG00000109919:I016	MTCH2	11.47631711.47634672	0.0246	0.56	-0.0889	10	9	7.67	12.3	47.3	32.7
ENSG00000143442:I015	POGZ	1.151425061.151427823	0.0312	0.584	0.0883	23.7	17.7	25.3	17.3	64	75.3
ENSG00000101901:I042	ALG13	X.111727770.111728185	0.0497	0.655	-0.088	7	12.3	10.7	9	25.7	20.3
ENSG00000138798:I002	EGF	4.109941145.109943254	0.000986	0.164	0.0875	24.3	16	15.7	7	83	96.3
ENSG00000170525:I009	PFKFB3	10.6217191.6219569	0.00972	0.427	-0.087	6	14.7	7	13	56.7	59
ENSG00000104067:I015	TJP1	15.29726991.29727937	0.0216	0.539	-0.0874	5.67	10	6	10.3	50.3	43
ENSG00000165322:I008	ARHGAP12	10.31814361.31817788	0.00585	0.359	-0.0867	15.7	25	18.3	15.7	74	54
ENSG00000059758:I010	CDK17	12.96295122.96297270	0.036	0.605	-0.0871	9	15.7	19.7	18	36.3	28.7
ENSG00000132964:I004	CDK8	13.26353880.26382814	0.00619	0.373	-0.0858	6.33	13.7	13	9.33	24	19.3
ENSG00000115875:I003	SRSF7	2.38746179.38746694	0.000733	0.142	-0.0864	4.67	13.3	11	16.3	76	67.7
ENSG00000168216:I019	LMBRD1	6.69738015.69741789	0.00407	0.319	0.0859	8.67	5	15.3	11.3	54	77
ENSG00000117335:Io015	CD46	1.207785682.207793519	0.00392	0.315	0.0858	14.7	9	19	10.7	72	85
ENSG00000023287:I020	RB1CC1	8.52645867.52656008	0.0344	0.602	0.0861	17.3	11.7	23	21.7	50.3	66.7
ENSG00000135541:Io006	AHI1	6.135358187.135394776	0.0429	0.626	-0.0858	4	7.33	11	15	47.3	39
ENSG00000205581:Io011	HMGN1	21.39347483.39348292	0.0242	0.557	-0.0862	153	157	21	27	29.7	18.7
ENSG00000174106:I007	LEMD3	12.65238814.65239929	0.0363	0.605	-0.0852	5.67	10.7	5	9.33	43.3	41.3
ENSG00000115464:I007	USP34	2.61192980.61203140	0.012	0.453	-0.0846	6	12.7	15.7	14.7	40.7	32.7
ENSG00000166135:I007	HIF1AN	10.100546049.100546518	0.0101	0.428	0.0845	11.3	4.33	17.3	14.3	40.7	43.7
ENSG00000146247:E010	PHIP	6.78955682.78958475	0.00843	0.427	-0.0834	10	18.7	34	32.7	61	48
ENSG00000091527:Io011	CDV3	3.133575115.133584005	0.0435	0.626	0.0825	8	11.3	7.33	3.67	7.33	10
ENSG00000175387:Io012	SMAD2	18.47869436.47896521	0.0108	0.437	0.083	24	14.3	50	56.3	21	28.3
ENSG00000173209:Io004	AHSA2P	2.61184800.61185502	0.00854	0.427	0.0826	15.7	8	6.67	8.33	38	48.3
ENSG00000122008:I012	POLK	5.75569492.75573738	0.0439	0.629	-0.0826	8	8.33	3.33	7.67	30.3	25.3
ENSG00000113615:Io012	SEC24A	5.134692657.134693727	0.00121	0.18	0.0824	7.67	7.67	13	3.67	41	42
ENSG00000055609:I012	KMT2C	7.152152954.152154010	0.0278	0.578	-0.0822	19.3	28.7	23.3	19.3	45.3	35.7
ENSG00000120963:I001	ZNF706	8.101178387.101199195	0.0409	0.617	-0.082	23.3	19	66.3	64.3	7	2.33
ENSG00000060718:I068	COL11A1	1.103025613.103025800	0.0472	0.646	-0.0814	70.3	55.7	48.3	51.7	22.7	13
ENSG00000112511:I024	PHF1	6.33415670.33415810	0.0419	0.623	-0.0819	3.67	8	2.67	8.33	32	39.3
ENSG00000059804:I003	SLC2A3	12.7923024.7924410	0.00188	0.236	-0.0819	6	15.3	9.67	24	83	97.3
ENSG00000023228:Io018	NDUFS1	2.206153682.206159341	0.0177	0.509	-0.0808	19.3	19.7	7.67	14.7	56.7	45.7
ENSG00000139324:I005	TMTC3	12.88153509.88154288	0.0292	0.579	0.0811	6	8.33	7.33	3.67	18.3	26.3
ENSG00000115548:I008	KDM3A	2.86449962.86451103	0.000719	0.141	-0.0802	20	36	12.3	27	133	135
ENSG00000066933:I019	MYO9A	15.71883736.71888004	0.0164	0.497	0.081	8.67	3.67	9.33	7.67	37.7	45
ENSG00000070061:I046	ELP1	9.108908404.108911010	0.0342	0.599	-0.0804	4	10.7	6.67	10.7	38.3	42
ENSG00000138434:I026	ITPRID2	2.181922412.181928161	0.00973	0.427	0.0807	12	7	8.33	3.67	51	57
ENSG00000156304:I006	SCAF4	21.31688464.31690797	0.0191	0.519	0.0805	7.33	3	10.7	5.33	45.7	45.3
ENSG00000129521:I004	EGLN3	14.33931215.33950396	0.047	0.645	-0.0805	9	14	6	14.3	44.7	49
ENSG00000074935:I007	TUBE1	6.112076509.112079633	0.0373	0.613	0.0794	23	26.7	22	13.3	16.3	20
ENSG00000103160:I005	HSDL1	16.84130431.84131102	0.0212	0.535	-0.079	15	15	5.33	11.3	42.7	35.3
ENSG00000168291:E024	PDHB	3.58431793.58431877	0.013	0.459	-0.0791	8	20.7	8.67	11.3	52	57.7
ENSG00000143353:Io005	LYPLAL1	1.219193251.219210532	0.0228	0.554	0.0791	26.7	22.7	16.3	15	69.7	101
ENSG00000171634:I021	BPTF	17.67928601.67928959	0.0176	0.508	0.0786	6.33	9	10.3	5	20.3	26
ENSG00000163659:Io002	TIPARP	3.156678614.156694020	0.0067	0.389	-0.078	11.7	23	5.67	10.7	80.7	79.3
ENSG00000112081:E018	SRSF3	6.36601190.36601708	1.32e-06	0.00456	-0.0772	6	15.7	10	26	158	145
ENSG00000198836:Io033	OPA1	3.193617285.193618869	0.0199	0.526	0.077	15	7	13.7	10	58	61.7
ENSG00000089280:I002	FUS	16.31182422.31182513	0.006	0.366	-0.0772	6.33	13.3	5	9.33	65	60.7
ENSG00000102038:I014	SMARCA1	X.129492093.129493040	0.0306	0.579	0.0771	13	6	11	7.67	49.7	51.3
ENSG00000144848:I006	ATG3	3.112541884.112544057	0.012	0.453	0.0767	10	4.67	5.33	6.33	32	41.7
ENSG00000197386:E064	HTT	4.3187886.3188951	0.0283	0.579	-0.0757	13.3	13.7	5.67	13	34	32
ENSG00000140396:I020	NCOA2	8.70162854.70163465	0.00625	0.376	-0.0761	3	9.67	11.3	15.3	50.7	50
ENSG00000163659:I009	TIPARP	3.156696025.156703424	0.027	0.577	-0.0761	5.67	13	7	7.67	40.7	38.7
ENSG00000163539:Io016	CLASP2	3.33576275.33581821	0.0426	0.624	0.076	30	20.3	16	10.7	74.7	81.7
ENSG00000187514:E016	PTMA	2.231711419.231711887	0.013	0.459	-0.0758	8	17	15.7	23.7	80	79
ENSG00000084463:I011	WBP11	12.14799728.14800752	0.00206	0.242	-0.0758	5.67	17.3	17	20.7	62.7	64
ENSG00000165476:Io005	REEP3	10.63599283.63610187	0.00693	0.392	0.0755	8.67	2.67	7.33	8	27.3	30
ENSG00000135976:Io075	ANKRD36	2.97250173.97264329	0.0231	0.556	-0.076	7.33	13.3	19	14.3	17.7	13.7
ENSG00000169398:Io041	PTK2	8.140764290.140769575	0.0388	0.616	0.0749	13.7	10.7	9.33	5.33	47.3	58.3
ENSG00000182149:I029	IST1	16.71922680.71923288	0.0285	0.579	0.0747	20.3	22	44.7	30.3	64	73.7
ENSG00000119912:I024	IDE	10.92508205.92508728	0.00584	0.359	-0.0744	10.3	9.33	4.33	13.3	24.7	26
ENSG00000111237:I003	VPS29	12.110493231.110496012	0.00255	0.262	0.0747	10	3.33	8	7.67	43.7	51.7
ENSG00000145675:I007	PIK3R1	5.68274013.68279602	0.00577	0.359	0.0746	22.7	14.7	16.7	11.7	88.7	110
ENSG00000204177:Io005	BMS1P1	10.46794915.46795806	0.0122	0.453	0.0739	13	6.33	5.33	8.67	9.67	10.7
ENSG00000158290:I009	CUL4B	X.120538209.120538660	0.0087	0.427	0.0749	21	15.7	20.3	13.3	87	109
ENSG00000198160:I017	MIER1	1.66970959.66971655	0.00433	0.327	0.0743	14.3	7	9	8	60.3	78
ENSG00000145362:I087	ANK2	4.113373173.113373285	0.000433	0.104	-0.0743	6	14.3	5.67	13	93.3	89
ENSG00000101868:I022	POLA1	X.24733816.24735399	0.008	0.418	0.0739	16.3	7.33	10	13	22	23.7
ENSG00000163660:E020	CCNL1	3.157149977.157150065	0.000945	0.163	-0.0736	14.7	26.3	12	27.3	127	132
ENSG00000082146:I013	STRADB	2.201475742.201477619	0.000146	0.0593	0.0737	17.7	18	26.3	10	87.7	96.3
ENSG00000159593:I006	NAE1	16.66808613.66808989	0.00135	0.193	0.0732	15.7	14.3	17.3	6.33	66.3	71.7
ENSG00000132824:I009	SERINC3	20.44512994.44513879	0.0304	0.579	-0.0737	14	18.3	7.67	15.3	63.7	60
ENSG00000134759:I040	ELP2	18.36161004.36164475	0.000869	0.153	0.0738	8.67	12.7	20.3	9.33	47.7	58
ENSG00000203880:Io007	PCMTD2	20.64268010.64273221	0.012	0.453	-0.0731	6	12.7	6	9.33	66	59.3
ENSG00000185664:I007	PMEL	12.55955863.55956103	0.0228	0.554	0.073	6.67	7	8.67	7.33	39.3	72.3
ENSG00000164292:I006	RHOBTB3	5.95732084.95736889	0.0423	0.623	-0.0726	5.67	11.7	10.3	19.7	60	66.7
ENSG00000104388:Io008	RAB2A	8.60558923.60572046	0.00191	0.236	0.0729	11	7.67	11.7	5.33	67	84
ENSG00000083896:I015	YTHDC1	4.68333397.68337027	0.0374	0.613	-0.0728	28.3	31.7	18.7	31	76.3	70.3
ENSG00000114744:I006	COMMD2	3.149751485.149752210	0.0361	0.605	0.0725	12.3	6	7.67	9.33	18.3	19.7
ENSG00000078304:I024	PPP2R5C	14.101883349.101883432	0.0481	0.646	-0.0729	8	13	10.3	14.3	66.3	56.7
ENSG00000092199:I013	HNRNPC	14.21230366.21230958	0.0279	0.579	0.0725	43.7	38	32	18.7	77.3	82.3
ENSG00000177189:I018	RPS6KA3	X.20188534.20193487	0.0127	0.456	0.0724	11	5.33	9.67	9	46.7	58.7
ENSG00000067369:I037	TP53BP1	15.43481022.43491669	0.0319	0.587	-0.0716	7.33	14.7	13.3	14	49	44
ENSG00000102606:Io009	ARHGEF7	13.111244294.111267548	0.0247	0.56	0.0717	12	9.33	8.67	7	51.3	77
ENSG00000059804:I005	SLC2A3	12.7925948.7929684	0.00101	0.164	-0.0719	3	12.3	3.67	12	67.3	90
ENSG00000168003:Io006	SLC3A2	11.62882999.62884457	2.66e-05	0.0303	-0.071	8.67	16.7	2	12.7	88.3	100
ENSG00000196914:I039	ARHGEF12	11.120478389.120479960	0.00979	0.427	-0.071	3	8.33	5.33	9.67	55.7	55
ENSG00000096968:I018	JAK2	9.5078444.5080229	0.0227	0.553	0.0709	9.33	15.3	9.67	6	14	21.3
ENSG00000104067:I025	TJP1	15.29761286.29761601	0.0275	0.578	0.0705	14.7	6.67	13	11.3	48.7	50.7
ENSG00000135829:Io006	DHX9	1.182854178.182856532	0.0391	0.616	-0.0705	20.7	25.7	14.7	19.7	97.7	78.7
ENSG00000072849:Io001	DERL2	17.5474789.5480054	0.0456	0.642	0.0699	6	2	10.7	8.67	32	33.7
ENSG00000100934:I017	SEC23A	14.39091713.39092541	0.0335	0.596	0.0701	15.7	12.3	11.3	6.33	56.7	67
ENSG00000166912:I020	MTMR10	15.30975003.30976819	0.0127	0.456	-0.0696	8.67	9	7.67	14.7	72.3	57.3
ENSG00000013441:Io014	CLK1	2.200859746.200861238	0.032	0.587	0.0696	100	101	110	87	19.7	27.7
ENSG00000152952:I021	PLOD2	3.146123325.146124138	0.0188	0.517	-0.0696	8.67	22.3	11	13.7	49.3	58.3
ENSG00000160710:I001	ADAR	1.154585043.154585217	0.0403	0.617	0.0692	13.7	7.33	11.7	7.67	59.7	63.3
ENSG00000079785:I006	DDX1	2.15595553.15596734	0.038	0.615	-0.0698	7.33	12.3	11.7	14	66.3	54.3
ENSG00000101198:Io006	NKAIN4	20.63241506.63242539	0.0109	0.437	-0.0698	7.67	5	5.67	13.3	8.67	9
ENSG00000110619:Io002	CARS1	11.3002053.3002541	0.00731	0.402	0.0692	7.67	3.67	6.33	10.3	23.7	37
ENSG00000138764:I004	CCNG2	4.77158670.77159367	0.0212	0.535	-0.0693	13.7	24.3	16.3	22	94.3	89
ENSG00000234545:I007	FAM133B	7.92577195.92577655	0.0107	0.436	0.0692	7.33	2	10	7.67	42.7	43.7
ENSG00000150316:E011	CWC15	11.94971065.94971375	0.00538	0.35	-0.0692	6	14	9	12.3	76.7	70
ENSG00000245526:Io020	LINC00461	5.88673028.88678348	0.00895	0.427	-0.0691	76.3	92.7	41.7	32.3	11.3	6.33
ENSG00000174231:E025	PRPF8	17.1659548.1659841	0.00235	0.256	0.0687	11.3	12.3	20.3	10.3	74	94
ENSG00000070087:Io002	PFN2	3.149968550.149970725	0.0219	0.544	-0.0685	25.7	34.3	6	12.7	84	80
ENSG00000121892:I037	PDS5A	4.39922748.39925836	0.0146	0.477	0.0681	11.3	8	12.7	6	63.7	70.3
ENSG00000151092:Io002	NGLY1	3.25720191.25729133	0.0136	0.464	0.0679	7	9	23.7	12.7	49.7	53.7
ENSG00000198589:I064	LRBA	4.150896456.150897739	0.0127	0.456	-0.0675	8.67	13	7	11.7	86	69.3
ENSG00000131051:Io005	RBM39	20.35709256.35713019	0.0287	0.579	0.0677	38.7	33.7	16	7	42.7	42.7
ENSG00000039123:Io005	MTREX	5.55328811.55340010	0.0252	0.563	0.0672	10.3	5.67	8.67	3.33	55	51.7
ENSG00000149231:I008	CCDC82	11.96373467.96383269	0.0467	0.645	0.0671	9	5.33	8.33	6.33	44.7	55.3
ENSG00000149311:Io038	ATM	11.108307984.108310160	0.0282	0.579	-0.0669	6.67	13	4.33	9	60.7	62.3
ENSG00000135249:Io008	RINT1	7.105536749.105542408	0.0273	0.578	0.0675	14	8.33	4.67	8.33	9.67	11.3
ENSG00000156925:I001	ZIC3	X.137567751.137568902	0.00429	0.327	-0.0661	45.3	46	18	30.7	129	107
ENSG00000108854:I015	SMURF2	17.64578576.64580789	0.0263	0.571	0.067	10.3	11	12.3	5.33	30.3	31.7
ENSG00000189091:I020	SF3B3	16.70555206.70556179	0.0276	0.578	0.0665	11.7	9.33	10.7	4.67	50.7	54.3
ENSG00000197111:I012	PCBP2	12.53467293.53467805	0.00296	0.282	0.0667	37	27	78.3	61.3	207	248
ENSG00000085224:Io029	ATRX	X.77688927.77693824	0.0194	0.524	-0.0663	8.33	7.33	7.67	13.7	63.3	48.3
ENSG00000118873:I008	RAB3GAP2	1.220162268.220164733	0.00535	0.35	0.0669	9.33	4	6.67	9.67	28.7	38.3
ENSG00000130764:I001	LRRC47	1.3781336.3781512	0.0287	0.579	0.0664	7.67	4	9	6.67	47.3	58.7
ENSG00000250722:I003	SELENOP	5.42804773.42806896	0.00169	0.222	-0.0662	13.3	22	12.7	24.7	142	132
ENSG00000028203:I036	VEZT	12.95270188.95274742	0.022	0.545	0.0662	7.33	4.33	10.7	5	55	58
ENSG00000163938:E033	GNL3	3.52693329.52693408	0.0408	0.617	-0.0661	8.67	15	14	12	44	36.3
ENSG00000145362:I072	ANK2	4.113350249.113353045	0.0157	0.488	0.0666	10.3	4	12.7	12.7	34.7	37.3
ENSG00000110697:E025	PITPNM1	11.67498322.67498596	0.00931	0.427	0.0659	9.33	3.67	8.33	8.33	43.3	52
ENSG00000143190:I036	POU2F1	1.167389761.167396286	0.0103	0.428	0.0655	8.67	4	6.67	5	51.3	65.3
ENSG00000115825:I010	PRKD3	2.37269687.37272380	0.0403	0.617	0.0658	9.67	11.7	19	11	37.7	42.7
ENSG00000075539:I053	FRYL	4.48582734.48586621	0.0433	0.626	-0.0656	6	14.3	7.33	9.33	47.7	51
ENSG00000138095:I013	LRPPRC	2.43918398.43925067	0.00745	0.405	0.0653	11	9	13	6.67	69	86.7
ENSG00000054523:I042	KIF1B	1.10345953.10347761	0.0113	0.442	-0.0649	9	12	5	11.7	73.3	66
ENSG00000163820:I003	FYCO1	3.45923765.45931071	0.0363	0.605	0.0649	4	8.33	9.33	6.33	9	13
ENSG00000075711:Io024	DLG1	3.197296477.197297186	0.0148	0.482	-0.0648	3	8	4	7	54.3	52.3
ENSG00000099260:I004	PALMD	1.99667766.99686676	0.0139	0.465	0.0647	13.7	7	8.33	8.33	56.7	70.7
ENSG00000185658:I012	BRWD1	21.39212707.39213481	0.0372	0.612	-0.0647	9.67	14.7	9.67	18	78	77
ENSG00000080200:Io017	CRYBG3	3.97915736.97933694	0.0443	0.63	0.065	18.3	12	21.3	13.3	83.7	87.3
ENSG00000059804:I006	SLC2A3	12.7929871.7930480	0.000448	0.105	-0.0639	2.67	9	9	24.3	107	127
ENSG00000144674:Io010	GOLGA4	3.37302332.37315420	0.00213	0.242	0.0638	14.7	7	17	18.3	73.7	99.3
ENSG00000187742:Io014	SECISBP2	9.89350852.89357411	0.00976	0.427	0.064	18	12.7	10.3	18.7	22.3	32.7
ENSG00000108055:I013	SMC3	10.110583962.110584183	0.0135	0.463	-0.0628	11.3	18.7	8.67	16.7	101	97.7
ENSG00000113615:I009	SEC24A	5.134682482.134686790	0.00892	0.427	0.0635	11.3	5.33	5.33	7.67	36.3	46.3
ENSG00000152256:I012	PDK1	2.172564687.172564978	0.00417	0.323	-0.0634	12.3	26.3	11.7	16.3	118	116
ENSG00000159399:I009	HK2	2.74877321.74878688	0.000351	0.0936	-0.0624	14	36	13.7	21	158	171
ENSG00000250722:Io003	SELENOP	5.42807108.42808151	4.86e-05	0.0327	-0.062	7.67	17.3	6.33	15	157	138
ENSG00000168906:I007	MAT2A	2.85541972.85542155	0.0201	0.527	-0.0615	19	34	23.3	38	137	148
ENSG00000134744:I043	TUT4	1.52481923.52488909	0.0478	0.646	0.0615	11.3	8.67	28.7	18.3	87.3	94.7
ENSG00000108671:E029	PSMD11	17.32479376.32479851	0.0465	0.644	-0.0618	7	13.3	8.33	12.3	70.3	67.3
ENSG00000164190:I008	NIPBL	5.36971036.36971945	0.0396	0.617	0.0613	14	9	9.33	8.33	61	78.7
ENSG00000132466:I053	ANKRD17	4.73156166.73161192	0.0163	0.497	-0.0612	9.33	17	6.67	12.7	88.3	88
ENSG00000101868:I015	POLA1	X.24726055.24726933	0.00128	0.188	-0.0606	13.3	24.7	16	9	32.3	28.3
ENSG00000138668:E013	HNRNPD	4.82356683.82356796	0.000185	0.0652	-0.0609	8.67	19.3	4.67	12	135	129
ENSG00000100023:Io002	PPIL2	22.21669962.21670566	0.0286	0.579	-0.0605	2.33	7.67	7.67	7	13.7	15
ENSG00000104093:I035	DMXL2	15.51503033.51507134	0.000397	0.0966	0.0606	12.7	4	8.33	11.3	42	47.3
ENSG00000181222:I016	POLR2A	17.7502701.7503121	0.0292	0.579	0.061	8	7.67	9	4	42.7	49.7
ENSG00000173120:I011	KDM2A	11.67207688.67215340	0.0151	0.482	-0.0607	3.67	9.33	8.67	8.33	45.7	40.3
ENSG00000275895:I011	U2AF1L5	21.6493110.6495993	0.0457	0.642	-0.0614	12	13.3	3.67	10.3	19.3	22
ENSG00000196712:I004	NF1	17.31159093.31163186	0.0168	0.503	0.0603	11.3	6.33	14.7	7.67	82.3	85
ENSG00000145675:I010	PIK3R1	5.68280729.68280927	0.0194	0.524	0.06	21.7	15.7	12.7	6	86	91
ENSG00000146463:I022	ZMYM4	1.35393739.35396552	0.0401	0.617	-0.0601	5.67	6.67	3.67	9	45	43
ENSG00000138670:I016	RASGEF1B	4.81456788.81457499	0.027	0.577	-0.0602	8	12	10.7	21	88.7	89.7
ENSG00000100664:I011	EIF5	14.103335932.103336036	0.00429	0.327	-0.06	8.67	14.3	11	26.7	116	128
ENSG00000115464:I080	USP34	2.61281242.61283145	0.0212	0.535	0.0602	14	7.67	18	21.7	42	53.3
ENSG00000017260:I029	ATP2C1	3.130975488.130979249	0.0452	0.641	-0.0592	15.3	13	10.3	18.3	37.7	34.3
ENSG00000107186:I047	MPDZ	9.13192295.13193167	0.0005	0.112	-0.0598	5.67	10	4	12	98	92
ENSG00000162688:I023	AGL	1.99884244.99884339	0.00709	0.396	0.0602	10.3	6.33	10.3	4.67	73.7	82
ENSG00000177646:Io009	ACAD9	3.128879841.128884653	0.0257	0.564	0.0587	15	9.67	6	10.7	10.3	12.7
ENSG00000136758:Io019	YME1L1	10.27136385.27145428	0.0406	0.617	0.0592	13.7	9	4	7.67	10	12
ENSG00000166233:I004	ARIH1	15.72518134.72544820	0.0163	0.497	0.0595	23.3	20.7	10.7	5.33	77.3	94.7
ENSG00000125970:I011	RALY	20.34073635.34073819	0.032	0.587	0.059	9.33	4.67	11.7	8.33	61.7	68.7
ENSG00000183255:I005	PTTG1IP	21.44856364.44861163	0.0404	0.617	-0.0592	7	13.3	9.67	15.3	80	79
ENSG00000187079:I016	TEAD1	11.12902113.12924912	0.0285	0.579	-0.059	4.33	10.3	6.67	8.33	55.7	53.3
ENSG00000138798:I026	EGF	4.109999846.110004505	0.015	0.482	-0.0586	4.67	11.7	23	22	22.3	21.3
ENSG00000067992:Io012	PDK3	X.24534068.24539134	0.0346	0.602	0.059	8	9.33	12.3	7	46.3	59.3
ENSG00000101266:I013	CSNK2A1	20.495802.497721	0.0208	0.532	0.0587	17	10.3	11.3	8.33	84	99.7
ENSG00000078674:I027	PCM1	8.17962174.17963101	0.0354	0.605	0.0588	18.3	16.3	30	20.3	101	118
ENSG00000166685:Io016	COG1	17.73207256.73208314	0.0395	0.617	0.0575	11.3	5.67	17.7	20.3	17.3	19.7
ENSG00000159086:I013	PAXBP1	21.32748698.32750917	0.0183	0.513	-0.058	8.33	13.7	6.33	16.3	78.7	89.7
ENSG00000130254:I010	SAFB2	19.5595497.5598793	0.037	0.609	-0.058	17.3	18.3	4	9.67	40.7	38.7
ENSG00000147050:Io012	KDM6A	X.45059466.45060609	0.0271	0.577	-0.0576	14	9	13	20.7	9.67	8.33
ENSG00000049759:I061	NEDD4L	18.58343103.58349537	0.0341	0.599	-0.0577	6	13.7	10.3	13.3	64.7	66
ENSG00000112715:E032	VEGFA	6.43782087.43784541	6.26e-06	0.0111	-0.058	12.7	36	11	30.3	215	268
ENSG00000113456:I001	RAD1	5.34908948.34909258	0.0124	0.454	-0.0577	1.33	7	10.7	12.7	22.7	27
ENSG00000186908:I030	ZDHHC17	12.76842106.76842919	0.00151	0.208	-0.0572	20	13.7	10.7	21.7	45.3	39.3
ENSG00000154310:I023	TNIK	3.171138379.171139470	0.0236	0.556	0.0582	5.67	9	8.33	4	12.7	15.3
ENSG00000104131:I010	EIF3J	15.44560322.44561018	0.0126	0.456	0.057	14.7	6.67	11.3	12.3	53.7	59.3
ENSG00000112715:Io005	VEGFA	6.43778918.43781956	5.23e-05	0.0336	-0.057	19.3	46.3	15	33.7	235	280
ENSG00000138764:I006	CCNG2	4.77160971.77161480	0.031	0.582	-0.0562	23.3	30	10	15.3	128	109
ENSG00000145332:I002	KLHL8	4.87164079.87170079	0.00513	0.347	0.057	14.3	16.7	29	15.3	84.7	93
ENSG00000122550:I013	KLHL7	7.23144025.23152067	0.0465	0.644	0.0563	18.7	17.7	20.7	12.3	75.7	85
ENSG00000159593:Io004	NAE1	16.66805826.66805912	0.0175	0.508	0.0565	14.3	5.67	17.7	17	46.7	45.7
ENSG00000141380:Io008	SS18	18.26057742.26078076	0.00153	0.208	0.0564	9.33	3	9	12	36	43.7
ENSG00000103034:Io039	NDRG4	16.58500269.58503798	0.0133	0.462	-0.0562	7.33	4	8.33	15	38	32.3
ENSG00000121390:I014	PSPC1	13.19759418.19772242	0.0412	0.619	-0.0558	9	10.7	8.67	16.7	75.3	71.3
ENSG00000132463:I001	GRSF1	4.70820861.70824294	0.0268	0.576	0.0559	8.67	3.67	15	12.3	60.3	66
ENSG00000169554:I010	ZEB2	2.144396592.144398301	0.00188	0.236	-0.0556	6.67	16.7	14.3	16	109	97.3
ENSG00000198363:I047	ASPH	8.61684188.61684485	0.028	0.579	0.0567	32.3	22	26	33.3	8	10.3
ENSG00000145675:Io002	PIK3R1	5.68227009.68273390	0.0211	0.535	0.0564	48.3	38.3	14.3	7.33	119	127
ENSG00000125107:I024	CNOT1	16.58543903.58545361	0.018	0.51	-0.0556	6.67	10.7	8.33	14	98	85
ENSG00000127314:I032	RAP1B	12.68656449.68657101	0.017	0.504	0.0558	8	6.33	8.33	4	59	73.3
ENSG00000112081:E020	SRSF3	6.36601794.36601962	7.5e-05	0.0392	-0.0555	14.3	31.7	14.3	19	216	190
ENSG00000102401:I007	ARMCX3	X.101624550.101624834	0.0253	0.563	-0.0557	14	19	6.67	12.3	99.7	89
ENSG00000174501:Io081	ANKRD36C	2.95935644.95938987	0.0238	0.556	-0.0559	5.67	10.7	11.7	7.67	19	15.7
ENSG00000132155:I015	RAF1	3.12604289.12606201	0.0424	0.623	0.0552	16	8	7	7.33	54	56
ENSG00000148541:I005	FAM13C	10.59254443.59262434	0.0345	0.602	0.0546	25.3	20	9.33	16.3	15.3	20
ENSG00000117859:E063	OSBPL9	1.51784327.51784442	0.0259	0.565	-0.0551	4.67	9	6	10	75	68.7
ENSG00000055609:I023	KMT2C	7.152159072.152162117	0.011	0.439	-0.0548	48.3	40.7	29.7	44.7	72.3	62.7
ENSG00000124486:I002	USP9X	X.41123724.41129000	0.00851	0.427	0.0547	13.3	9.33	14.3	8	98.3	118
ENSG00000113369:I007	ARRDC3	5.91376768.91378694	0.00918	0.427	-0.055	3.67	10.3	8	16.3	88.3	101
ENSG00000157954:I016	WIPI2	7.5222672.5225823	0.0308	0.581	0.0539	17	19.3	8.67	4	32.3	39
ENSG00000171988:I024	JMJD1C	10.63215455.63215553	0.0462	0.644	0.0539	26.7	14.7	36	33	71.3	71
ENSG00000266472:I001	MRPS21	1.150293898.150294335	0.0168	0.503	-0.0545	10.7	22.3	38.7	39.3	44.3	44
ENSG00000109180:I020	OCIAD1	4.48848446.48849947	0.00078	0.144	0.0531	14	4.67	19.3	18	91.3	101
ENSG00000166167:I013	BTRC	10.101531333.101532295	0.0471	0.645	-0.0534	4	8.33	10.7	8.67	30.7	26
ENSG00000166912:Io002	MTMR10	15.30943072.30947130	0.04	0.617	-0.0535	9.33	17.3	14.7	12.7	42.3	39.7
ENSG00000171603:Io021	CLSTN1	1.9755309.9773272	0.0222	0.546	0.053	10.3	5.33	6.67	6.33	61.3	79
ENSG00000135070:Io001	ISCA1	9.86266191.86272007	0.0291	0.579	-0.0528	19.3	20	9.67	18	86.3	77.7
ENSG00000100519:Io003	PSMC6	14.52708522.52708764	0.00354	0.303	-0.0527	5	14	9.33	12.3	98.3	96
ENSG00000138434:I012	ITPRID2	2.181902466.181909899	0.0336	0.596	0.0525	16	15	13.3	7.33	71.7	84
ENSG00000196405:I025	EVL	14.100137644.100137740	0.018	0.51	-0.0523	7	9.33	3.67	12.3	47.7	60
ENSG00000176171:I005	BNIP3	10.131973118.131973793	0.0198	0.525	-0.0518	28.3	44.3	12.7	22.3	164	171
ENSG00000165392:I029	WRN	8.31141775.31142626	0.00672	0.389	0.0514	2.67	7.33	12	7.67	17.3	23
ENSG00000159399:I017	HK2	2.74888058.74889245	0.000759	0.144	-0.052	8	16.3	6.67	16	148	147
ENSG00000100393:I008	EP300	22.41135906.41137653	0.0486	0.647	0.0516	9.67	5.67	8.67	8.67	55.7	72.7
ENSG00000164190:I025	NIPBL	5.37016170.37017019	0.0206	0.531	0.0515	9.67	9	8	3	52	58
ENSG00000166181:I007	API5	11.43320914.43321411	0.0174	0.508	-0.0517	5	8.33	6.67	13.3	92.3	86.7
ENSG00000169330:I002	MINAR1	15.79458445.79463067	0.0333	0.596	0.051	18	11.3	7.33	5.33	88.3	104
ENSG00000125107:Io049	CNOT1	16.58555908.58556862	0.0268	0.576	0.0516	6	11.7	22	16.7	24.3	31
ENSG00000169554:Io002	ZEB2	2.144390028.144396412	0.00418	0.323	-0.0514	7.33	9.67	4	9.33	99.3	80.7
ENSG00000196712:E088	NF1	17.31357369.31358480	0.0405	0.617	-0.0508	6.67	12.7	10.3	9.33	60.7	52.3
ENSG00000103942:I003	HOMER2	15.82851231.82852142	0.0423	0.623	-0.0513	3.33	8.67	5.67	9.67	61.7	67.7
ENSG00000122042:I003	UBL3	13.29772198.29777155	0.00323	0.292	0.0513	9.33	5.67	8.67	2.33	81.7	79.3
ENSG00000135829:I020	DHX9	1.182876263.182876447	0.00948	0.427	0.0513	11	7.33	13.3	5.67	95	98
ENSG00000089737:I011	DDX24	14.94057897.94060098	0.0337	0.597	0.0511	6.33	3.33	9.67	5.33	66	71.7
ENSG00000150712:I017	MTMR12	5.32271905.32273980	0.0396	0.617	-0.0505	6.33	5.33	2	6.33	17.7	18.3
ENSG00000134294:I010	SLC38A2	12.46365189.46366864	0.0252	0.563	-0.0514	33	45.7	23.3	44.3	163	182
ENSG00000111011:Io009	RSRC2	12.122522299.122526848	0.0403	0.617	-0.051	11	17.3	5	10	87.3	87.7
ENSG00000090060:I027	PAPOLA	14.96552622.96555847	0.0102	0.428	0.0505	16	17.3	9.67	4.67	66	87
ENSG00000052126:I016	PLEKHA5	12.19265850.19269770	0.0377	0.615	0.0501	10	6	8.67	12.3	37.3	52
ENSG00000013441:I008	CLK1	2.200857884.200857973	0.0322	0.588	-0.0504	22.7	29	31	52.3	164	172
ENSG00000151914:I044	DST	6.56529774.56529974	0.0198	0.525	-0.0502	14.7	24	26	27.3	140	119
ENSG00000183354:Io011	KIAA2026	9.5929159.5944871	0.00657	0.386	-0.05	4.67	9.67	13.3	7.67	11	8.67
ENSG00000061676:I026	NCKAP1	2.182994887.182995701	0.0337	0.596	0.0498	36	27	28.3	20.3	157	174
ENSG00000204256:I013	BRD2	6.32975521.32976031	0.00922	0.427	-0.0503	9	17	11.7	18	137	128

## Sheet: IR total
	symbol	J3	pvalue	FDR	dPIR	countsJ1.Y2334N	countsJ1.WT	countsJ2.Y2334N	countsJ2.WT	countsJ3.Y2334N	countsJ3.WT
ENSG00000175899:I056	A2M	12.9106345.9106491	0.000256	0.077	0.358	8	10	10.3	10.3	3.67	18.3
ENSG00000154734:E008	ADAMTS1	21.26840061.26840276	1.61e-06	0.00456	-0.312	3.33	9.67	5.33	13	25	13.3
ENSG00000159579:Io024	RSPRY1	16.57213946.57216904	0.0023	0.254	0.312	9.33	7.33	14.3	9.33	2	7
ENSG00000168393:Io005	DTYMK	2.241678649.241685769	0.014	0.467	0.295	6.33	8	8.33	9.33	2	9
ENSG00000090565:Io005	RAB11FIP3	16.489000.496824	0.00463	0.336	-0.286	4.33	6.33	13	19.7	8.33	3.33
ENSG00000137501:Io019	SYTL2	11.85714507.85717483	0.00375	0.31	-0.273	6.33	9	9	16.7	11.7	6.33
ENSG00000175309:I023	PHYKPL	5.178224729.178225355	0.00668	0.389	0.272	8.33	7.33	12.7	7.67	5	11
ENSG00000162669:I034	HFM1	1.91375446.91375527	0.0105	0.43	-0.27	9.67	10.7	7.33	10	9	3.33
ENSG00000135241:Io009	PNPLA8	7.108515574.108521476	0.00573	0.359	-0.257	3	8.33	7	10.7	10.7	7
ENSG00000078369:Io015	GNB1	1.1815862.1825397	0.038	0.615	0.257	8.67	8	7	7.33	2.67	8
ENSG00000185485:I010	SDHAP1	3.195968385.195971323	0.0195	0.525	0.256	13	9	6.67	4.33	5.33	10.3
ENSG00000104133:I019	SPG11	15.44575041.44583814	0.00925	0.427	0.255	9	7.33	15.7	12.3	5.67	13
ENSG00000172071:I015	EIF2AK3	2.88593405.88593913	0.00141	0.197	0.254	10.7	8	15.7	8.67	11	20.3
ENSG00000138688:Io086	KIAA1109	4.122220470.122224501	0.00477	0.337	0.251	14.7	14.3	11.7	7.33	5.33	12.7
ENSG00000157827:I027	FMNL2	2.152640914.152643419	0.0111	0.439	-0.253	4	8	3.67	7.67	11.3	7.67
ENSG00000131469:Io009	RPL27	17.42998912.42999933	0.0182	0.513	-0.248	9.33	9	7.67	10.3	9.33	3.67
ENSG00000198589:I013	LRBA	4.150321383.150325809	0.0351	0.605	-0.246	6.33	9.33	4.67	7.33	9	5
ENSG00000171723:I017	GPHN	14.66922938.66924194	0.0347	0.602	0.243	9.33	8	8.67	9	3.67	9.67
ENSG00000156171:Io021	DRAM2	1.111137586.111139588	0.00023	0.074	0.237	20.7	23.3	18	11.7	2	8.67
ENSG00000078747:I033	ITCH	20.34477906.34479630	0.0207	0.532	-0.237	5.33	9.67	6.33	6.67	10	5.33
ENSG00000165392:I006	WRN	8.31065063.31067033	0.00927	0.427	0.234	8.67	6.33	10	8.67	8.33	18
ENSG00000155229:I012	MMS19	10.97461896.97462017	0.0082	0.424	-0.234	9	13	10.7	16	17	9.67
ENSG00000187987:I002	ZSCAN23	6.28435078.28435460	0.036	0.605	0.232	10	8.67	9.67	9.67	4.33	10.7
ENSG00000106070:I023	GRB10	7.50726035.50726912	0.0136	0.464	0.233	11.3	9.33	13.7	8	6.67	12
ENSG00000118513:Io009	MYB	6.135196002.135196961	0.0111	0.439	0.232	21	15	11.3	7	3	7
ENSG00000138640:I026	FAM13A	4.88805052.88822976	0.0236	0.556	-0.232	5.67	10.3	7.33	15.3	10	7.67
ENSG00000185920:I025	PTCH1	9.95482040.95482134	0.00113	0.173	0.228	9	2	6.33	2	14.7	15.3
ENSG00000139597:I009	N4BP2L1	13.32404397.32407250	0.0176	0.508	0.226	12	13.3	13.7	12	3	9
ENSG00000102710:Io038	SUPT20H	13.37024442.37026204	0.0118	0.453	0.225	19	14.7	14	9	3.33	7.67
ENSG00000143303:Io001	RRNAD1	1.156729215.156731991	0.0401	0.617	0.225	7.67	7	8.67	5.67	5.33	10.3
ENSG00000147231:Io014	RADX	X.106637924.106639527	0.0232	0.556	0.222	12	7	10.7	9	5.67	10
ENSG00000038427:I006	VCAN	5.83512396.83519349	0.0181	0.513	0.218	10	9	19.7	14	7.33	14
ENSG00000138798:Io026	EGF	4.110004622.110011202	0.0035	0.303	0.218	22	24.3	12.3	8.67	7.33	17.7
ENSG00000013375:I012	PGM3	6.83176060.83178673	0.00516	0.347	0.214	19	17.3	13.7	11	12.3	25.7
ENSG00000143952:I008	VPS54	2.63913925.63914182	0.0128	0.457	0.214	15	12.7	8.67	12.3	2	7
ENSG00000120699:Io016	EXOSC8	13.37004561.37005957	0.0348	0.603	-0.214	6.33	9.33	13.3	16	8.67	4.33
ENSG00000197381:Io019	ADARB1	21.45183510.45184923	0.00169	0.222	-0.215	25.7	36.3	11.7	10.3	22.7	11.7
ENSG00000188092:Io014	GPR89B	1.147943544.147943997	0.0105	0.43	-0.214	3.67	6.67	4.33	8.67	16.3	11
ENSG00000164327:I010	RICTOR	5.38949427.38949712	0.00471	0.336	-0.213	19.7	21.7	9	14.7	20	10.7
ENSG00000165392:I023	WRN	8.31116528.31120243	0.0302	0.579	-0.212	16	16	12	12	13.3	5.33
ENSG00000160584:Io033	SIK3	11.116875451.116876253	0.0247	0.56	-0.211	14.7	16.7	11.7	13.3	8	3
ENSG00000185842:I022	DNAH14	1.224974153.225002783	0.0589	0.674	0.207	11.3	8.67	12	10.3	3.67	7.67
ENSG00000124795:I008	DEK	6.18244603.18249651	0.0203	0.53	-0.204	12	14	15.3	21.3	12	6.33
ENSG00000067225:Io016	PKM	15.72219110.72221168	0.034	0.598	-0.203	7.33	14.3	10.7	13.7	6.67	4
ENSG00000137185:Io008	ZSCAN9	6.28227837.28232562	0.0243	0.557	-0.202	9	13.3	14.3	21.3	16.3	10.7
ENSG00000154144:Io008	TBRG1	11.124625903.124626904	0.0236	0.556	0.201	13.7	12.7	6.33	10.7	3.67	10.3
ENSG00000108590:E006	MED31	17.6650078.6650356	0.0923	0.734	0.2	8.67	4.67	15	8	6	7.33
ENSG00000109956:Io008	B3GAT1	11.134387694.134387844	0.0304	0.579	0.2	11.3	10.3	8.33	4.67	7	12
ENSG00000105705:I013	SUGP1	19.19303448.19303724	0.0391	0.616	-0.199	8	11	14	16.7	14.3	8
ENSG00000184867:Io006	ARMCX2	X.101658525.101659076	0.00659	0.386	-0.2	11.7	10.3	5	10.7	11.3	6.33
ENSG00000085511:I033	MAP3K4	6.161109041.161109755	0.0174	0.508	0.198	18.3	15	16	11.7	11.3	19.7
ENSG00000115042:I010	FAHD2A	2.95412764.95412895	0.044	0.629	0.196	15.7	10.3	20	11	6.33	9
ENSG00000023516:I010	AKAP11	13.42313130.42313894	0.0227	0.553	-0.195	12.7	13.3	17	20	19.7	10
ENSG00000188738:I025	FSIP2	2.185814042.185815371	0.0355	0.605	0.195	17.3	13	16.7	12.7	6.67	11.7
ENSG00000100038:Io017	TOP3B	22.21975807.21982730	0.0017	0.222	-0.193	7	3.67	4.67	9.67	11.7	6
ENSG00000187239:I015	FNBP1	9.129924026.129924960	0.0521	0.658	0.192	9.33	5	12.7	10.3	6.33	9.67
ENSG00000070610:Io014	GBA2	9.35741890.35744297	0.0306	0.579	-0.192	3.67	8	8.33	12	14	10.3
ENSG00000028839:I006	TBPL1	6.133980260.133982568	0.00229	0.254	0.193	9	6.67	14	9.33	17.7	31.7
ENSG00000100650:Io014	SRSF5	14.69771105.69771197	0.000703	0.141	-0.19	10	24.7	9.67	16.7	32.7	28.3
ENSG00000205571:I016	SMN2	5.70076574.70077019	0.112	0.773	0.19	9.67	8	8	7.33	5.33	10
ENSG00000102078:I016	SLC25A14	X.130364752.130365541	0.0841	0.726	0.187	13	9.67	12.7	9	6.33	10
ENSG00000117479:E006	SLC19A2	1.169468252.169468644	0.0364	0.605	0.186	10.7	4.67	15.3	11	8.33	10.7
ENSG00000196670:Io006	ZFP62	5.180851493.180860528	0.0186	0.515	-0.187	10	10	4.33	9.67	9.33	6
ENSG00000175899:I059	A2M	12.9109405.9109867	0.00244	0.259	0.186	10	5.33	4	7.67	6.33	12.7
ENSG00000165392:I003	WRN	8.31059265.31064289	0.0119	0.453	0.184	16.7	7.33	15.7	11	15.3	18.7
ENSG00000115486:Io012	GGCX	2.85558605.85558917	0.141	0.794	-0.185	7	6	14.3	10.3	7.33	2.33
ENSG00000170142:Io008	UBE2E1	3.23810528.23811460	0.0116	0.447	-0.186	8	6	4.67	10	6.33	3.67
ENSG00000146067:Io027	FAM193B	5.177547228.177553168	0.103	0.754	0.185	8.33	8.33	7.33	4.67	4.33	7.67
ENSG00000250846:Io004	EPHA5-AS1	4.65670673.65693109	0.098	0.746	-0.184	10.3	17.7	4.67	9.33	8.67	7.33
ENSG00000074054:I030	CLASP1	2.121430177.121444939	0.0237	0.556	-0.185	18.3	17.7	23.3	23	12.3	4.67
ENSG00000146433:I015	TMEM181	6.158629819.158631323	0.012	0.453	-0.186	8.33	14	6	11	22.3	16.7
ENSG00000113716:I007	HMGXB3	5.150018697.150024262	0.0114	0.444	0.185	8.33	8.33	13.3	7.67	13	21.7
ENSG00000116478:E015	HDAC1	1.32327458.32327536	0.147	0.803	0.184	8	7.67	8.67	7.33	4.33	8.33
ENSG00000106009:E020	BRAT1	7.2542211.2543204	0.122	0.783	-0.184	11	12.7	8.33	9.67	7.33	3.67
ENSG00000099204:Io036	ABLIM1	10.114445403.114451624	0.00467	0.336	-0.185	15.7	15.7	5	12.3	6.67	3.67
ENSG00000183172:Io001	SMDT1	22.42079905.42081925	0.0678	0.686	-0.183	19	23.3	6.67	7.33	12.7	7
ENSG00000138735:I019	PDE5A	4.119553746.119560296	0.0109	0.437	-0.184	7.33	16.3	11.7	12.3	11.7	8.33
ENSG00000131375:I022	CAPN7	3.15242253.15245526	0.0198	0.525	-0.183	20.7	23	22	21.3	14	6
ENSG00000187514:Io010	PTMA	2.231710301.231711348	0.0277	0.578	-0.182	8.33	14.7	8	17.7	17.3	16
ENSG00000047662:I010	FAM184B	4.17660087.17664562	0.0229	0.554	-0.183	9.33	17	8.33	8	13.3	9
ENSG00000090989:I008	EXOC1	4.55871233.55871849	0.0612	0.677	-0.181	14.7	12.7	12	13.7	13	6
ENSG00000243156:I045	MICAL3	22.17889230.17891485	0.00939	0.427	0.179	14	9	12.7	12.3	15.3	26.7
ENSG00000144445:I008	KANSL1L	2.210029918.210031421	0.0551	0.667	0.18	13.3	13.3	13.7	9.67	3.33	7
ENSG00000010318:I003	PHF7	3.52412920.52413996	0.0824	0.72	0.181	10.3	7	6.67	4.67	9	13.3
ENSG00000101150:I006	TPD52L2	20.63875875.63882719	0.0613	0.678	-0.18	11	10.3	5.67	9	8	4.33
ENSG00000106484:Io012	MEST	7.130500532.130502644	0.00285	0.278	0.179	27.3	29.7	43.7	39.3	16.3	33.7
ENSG00000116095:I003	PLEKHA3	2.178485757.178488968	0.111	0.769	-0.178	7.33	10	6.33	9.33	11.7	8
ENSG00000089053:Io008	ANAPC5	12.121328497.121330583	0.0305	0.579	0.178	11	8.33	12	6	12.3	16.3
ENSG00000091129:I047	NRCAM	7.108240170.108243047	0.109	0.765	-0.178	4.67	6.67	9.67	10	10	5.67
ENSG00000104218:I022	CSPP1	8.67112075.67113805	0.05	0.655	0.178	9.33	12.7	8.33	6.67	5	11.3
ENSG00000145725:Io042	PPIP5K2	5.103180188.103184672	0.0394	0.617	0.175	18.7	12.7	9.67	6.33	14.3	20
ENSG00000168137:I046	SETD5	3.9453868.9454005	0.0122	0.453	0.176	24.7	24.3	33	33.7	8.33	19.3
ENSG00000184007:Io017	PTP4A2	1.31919658.31930933	0.0468	0.645	-0.177	6.67	11	8.33	17.3	16.3	14.7
ENSG00000154305:Io026	MIA3	1.222662332.222663998	0.0243	0.557	0.175	7.33	10.7	11.3	8.33	8	16.7
ENSG00000048707:I044	VPS13D	1.12341885.12342899	0.073	0.7	-0.176	7	10	7.67	11.3	15.3	10.7
ENSG00000066739:I043	ATG2B	14.96334501.96341522	0.0145	0.477	0.174	31.7	20.7	28.7	22	14.3	21
ENSG00000104365:Io015	IKBKB	8.42319646.42320735	0.107	0.76	-0.174	8.67	10.7	4	7.33	9	6.33
ENSG00000121989:I014	ACVR2A	2.147923111.147926031	0.0759	0.705	0.175	7	5	8	9.33	6.33	12.3
ENSG00000143624:E028	INTS3	1.153760918.153761020	0.104	0.755	0.174	13.7	9.67	16.7	10.7	4.33	6.67
ENSG00000156482:Io008	RPL30	8.98042775.98045347	0.0332	0.596	0.174	14.3	13	9	12.3	9.67	21.3
ENSG00000197111:I017	PCBP2	12.53471807.53474869	0.0639	0.685	0.174	11.3	10	16	12.7	10.3	17.3
ENSG00000215158:I001	AC138409.2	5.34169153.34175445	0.0487	0.647	0.173	18	21	12.3	11.3	4	10
ENSG00000134644:I026	PUM1	1.30980178.30981312	0.128	0.793	0.173	11.3	10.3	13	10.7	3.33	6.67
ENSG00000090989:I007	EXOC1	4.55870905.55871101	0.0393	0.617	-0.172	12.3	18	14.3	22.3	19	14.3
ENSG00000149328:I022	GLB1L2	11.134371492.134371752	0.062	0.679	0.173	11	8	9	10.7	6	11.3
ENSG00000107929:I002	LARP4B	10.813213.814637	0.0924	0.734	-0.172	17.7	20	7.67	7	9	4.33
ENSG00000113851:I009	CRBN	3.3154831.3156219	0.0134	0.462	0.172	20.3	12.7	13.7	10.3	19.7	28
ENSG00000004534:I004	RBM6	3.49962685.49967198	0.21	0.847	-0.172	5.67	7	9	11.3	6.67	4
ENSG00000180573:I002	H2AC6	6.26124749.26138054	0.0229	0.554	-0.171	12.3	19	4.67	13.3	13.7	13
ENSG00000120784:I004	ZFP30	19.37643363.37644610	0.0398	0.617	0.171	14.7	11	7.33	9	9.67	17.7
ENSG00000165802:Io021	NSMF	9.137455307.137456411	0.0654	0.685	0.173	14.3	14.7	14.3	11	6.67	12.3
ENSG00000135597:I032	REPS1	6.138945697.138947790	4.78e-05	0.0327	0.171	9.33	5	16.7	4.67	33	38.3
ENSG00000155906:I001	RMND1	6.151405267.151405720	0.0845	0.726	0.17	18	18.3	8.33	6.67	6	11.7
ENSG00000128928:Io012	IVD	15.40407725.40407939	0.0738	0.701	-0.168	11.3	19	9.67	11.7	12.7	9.33
ENSG00000185246:E012	PRPF39	14.45096228.45096424	0.00618	0.373	0.17	31.7	31.3	24.7	18.7	4.67	11.3
ENSG00000111727:Io012	HCFC2	12.104096433.104098343	0.0912	0.731	0.169	8.67	6.33	16	12.3	10	15
ENSG00000138640:I006	FAM13A	4.88737555.88739030	0.133	0.794	0.169	8.33	6.67	12.7	9.67	8	12.3
ENSG00000168564:I004	CDKN2AIP	4.183445665.183446088	0.0345	0.602	-0.168	5.33	10.7	7.67	9.33	15.7	11.7
ENSG00000179818:Io035	PCBP1-AS1	2.70051305.70083507	0.158	0.811	-0.168	6.33	9.33	11.7	15.7	6.67	4.33
ENSG00000144635:I008	DYNC1LI1	3.32537104.32541037	2e-07	0.000942	0.167	8	1.33	12.7	5.67	34.3	51
ENSG00000150593:Io017	PDCD4	10.110887814.110890600	0.0123	0.453	-0.167	24	27	20.3	29.7	27.7	18
ENSG00000160584:I012	SIK3	11.116861926.116862202	0.117	0.778	0.168	14	10	10	7.33	8.67	12.3
ENSG00000182621:Io007	PLCB1	20.8649449.8657184	0.00307	0.287	0.167	9	3	14	6.67	24	26
ENSG00000109332:I012	UBE2D3	4.102809855.102810370	0.0424	0.623	0.166	24	20.3	18	12	6.33	10.7
ENSG00000119684:I021	MLH3	14.75042477.75046376	0.012	0.453	-0.167	7.33	8.67	6.33	16.7	15.3	14
ENSG00000151276:I016	MAGI1	3.65387226.65391142	0.124	0.787	0.167	12	9.67	7.67	8	7	12.3
ENSG00000204681:I011	GABBR1	6.29609379.29610924	0.0172	0.508	0.167	10.3	5	10	8	14.7	20.3
ENSG00000132950:I003	ZMYM5	13.19837821.19838700	0.0179	0.509	0.164	12	7.33	14	11.3	17.3	26
ENSG00000140992:I017	PDPK1	16.2565697.2566356	0.0696	0.689	0.167	12.3	8.67	17	11.7	12.7	17.3
ENSG00000125812:I007	GZF1	20.23367097.23368762	0.0354	0.605	0.166	8.33	11	15.3	10.7	5	9.33
ENSG00000106701:Io018	FSD1L	9.105513631.105534493	0.135	0.794	0.165	17.7	10.7	13.3	7.67	6.67	8
ENSG00000174437:E042	ATP2A2	12.110347791.110350292	0.0163	0.497	-0.165	35.7	48.3	14.3	18	26.3	17.7
ENSG00000154548:Io003	SRSF12	6.89105530.89107154	0.0401	0.617	-0.164	10	8.33	8.67	13.7	10	6
ENSG00000154719:Io001	MRPL39	21.25585754.25588835	0.00473	0.336	0.164	15.7	7.33	11.7	7.33	25	31.3
ENSG00000111237:Io004	VPS29	12.110496203.110499535	0.0608	0.677	-0.165	19	22.7	16	17.3	16.3	9.33
ENSG00000115548:Io029	KDM3A	2.86442594.86449807	0.00133	0.192	-0.163	19.3	49	29.3	44.7	14.7	12.7
ENSG00000101040:Io025	ZMYND8	20.47236516.47238896	0.181	0.821	0.162	7.67	7.33	8	6.33	6.33	10.7
ENSG00000120699:I004	EXOSC8	13.37001801.37002273	0.0721	0.694	-0.163	10	7.67	9.67	13	8.33	4.33
ENSG00000172795:I019	DCP2	5.113010807.113013321	0.00207	0.242	0.163	15	10.7	11	8	25.3	43.7
ENSG00000187987:I006	ZSCAN23	6.28436343.28443399	0.0677	0.686	-0.162	16.3	17.7	9.67	13.7	16	10
ENSG00000082438:Io018	COBLL1	2.164700756.164704444	0.00552	0.354	0.163	16.7	12.7	16.7	25	3	8.67
ENSG00000266338:I021	NBPF15	1.144448916.144450772	0.0418	0.623	0.162	9.67	5.33	10.3	10.3	9	13.7
ENSG00000075303:I008	SLC25A40	7.87843863.87846949	0.119	0.779	0.161	12.3	8.67	14.7	12.3	8	12
ENSG00000108963:I010	DPH1	17.2036956.2039755	0.138	0.794	0.16	14.7	16.3	8.67	10.3	7	15.3
ENSG00000122482:Io005	ZNF644	1.90982370.91021273	0.106	0.759	0.161	12	7.33	10.3	7	11.7	14.7
ENSG00000137996:I015	RTCA	1.100287203.100291403	0.0359	0.605	0.158	17.7	13.3	19	14.3	18.3	26.7
ENSG00000108559:I003	NUP88	17.5386269.5386708	0.0479	0.646	-0.16	11	18.3	8	8.67	17.7	13
ENSG00000153107:I025	ANAPC1	2.111815641.111818840	0.0442	0.63	-0.159	10.3	13.3	9	12.7	24.3	16.3
ENSG00000185304:I006	RGPD2	2.87781237.87782124	0.174	0.814	-0.16	8.67	11	10.7	12	8.33	5
ENSG00000154781:I014	CCDC174	3.14666947.14667424	0.079	0.714	0.159	19.3	12.3	9	8	11	15
ENSG00000136108:I003	CKAP2	13.52456607.52460896	0.0684	0.687	-0.158	7.67	9	7	10.7	18.3	12.3
ENSG00000134644:Io010	PUM1	1.30966278.30967167	0.0573	0.674	0.159	10.3	8.67	21	17.7	14.7	23.7
ENSG00000197302:I007	ZNF720	16.31722752.31723258	0.113	0.774	0.159	12.3	11	12	8.67	9.33	14.3
ENSG00000126775:I003	ATG14	14.55378074.55380573	0.0579	0.674	0.158	7	3.67	6.33	6.33	9	13.7
ENSG00000253352:Io005	TUG1	22.30971779.30972855	0.0122	0.453	-0.158	25	39.7	27	39	29.3	23.3
ENSG00000101413:Io004	RPRD1B	20.38059520.38066081	0.000161	0.06	0.158	10	5	9.33	5.33	27.3	44.7
ENSG00000189136:I009	UBE2Q2P1	15.84542284.84546221	0.126	0.791	0.156	16.7	11	11.7	9	10.3	13.7
ENSG00000083097:I008	DOP1A	6.83118987.83119748	0.0644	0.685	0.158	10.7	10	10	8.67	12.7	22.7
ENSG00000119684:I019	MLH3	14.75041700.75042379	0.11	0.769	0.158	8.67	9	9.33	7.67	9	16
ENSG00000173681:Io001	BCLAF3	X.19917334.19929785	0.0265	0.573	-0.158	20.3	23.3	11	15.3	29	18.7
ENSG00000175387:Io015	SMAD2	18.47920169.47930361	0.0265	0.573	-0.157	33.7	37.7	4.33	7.67	11	6
ENSG00000131791:I006	PRKAB2	1.147166618.147166846	0.0663	0.685	-0.159	11	12	8.67	14	15.3	10.7
ENSG00000253738:Io001	OTUD6B-AS1	8.91063746.91069579	0.0108	0.437	0.156	12.7	8	34.3	35	5	10.7
ENSG00000188811:Io008	NHLRC3	13.39039711.39044090	0.163	0.814	0.156	14.3	12	10.7	9	6.67	10.7
ENSG00000132912:Io023	DCTN4	5.150733475.150753479	0.177	0.818	0.156	10.7	6.67	12	6.33	8.67	9.33
ENSG00000070610:I003	GBA2	9.35737939.35738037	0.00365	0.307	-0.156	6.67	12	5.67	7.67	35	22.3
ENSG00000274615:I008	AC233968.1	17.38119407.38122800	0.0762	0.706	0.157	14	12.7	9.67	7.67	12.7	21
ENSG00000171307:Io016	ZDHHC16	10.97453663.97454714	0.196	0.835	-0.156	9.67	13.3	7.33	9.33	9	6.33
ENSG00000147854:I009	UHRF2	9.6460791.6475391	3.43e-05	0.0303	0.156	11.3	7.33	12.3	5.33	33.3	53.3
ENSG00000160352:Io013	ZNF714	19.21098910.21116829	0.0894	0.731	-0.156	14.3	11.3	11	13	8	3.67
ENSG00000125779:I016	PANK2	20.3918796.3923244	0.0338	0.597	-0.155	13.7	15.7	11	18.7	21.7	16
ENSG00000031003:I019	FAM13B	5.137988315.138006990	0.00976	0.427	0.155	11.7	7.67	9	6.33	20.7	32.3
ENSG00000164331:I004	ANKRA2	5.73554986.73555488	0.0301	0.579	0.154	20	20	20.7	16	17.3	28.7
ENSG00000012983:Io032	MAP4K5	14.50438008.50438092	0.00781	0.416	-0.155	8	11.7	7.67	15.7	31	24.7
ENSG00000060237:Io041	WNK1	12.862270.878215	0.067	0.686	0.154	16	15.3	25	27.3	8.33	17
ENSG00000164070:I013	HSPA4L	4.127805793.127807996	0.0235	0.556	0.154	11	7.33	7.67	5.67	17.3	26.7
ENSG00000175899:I008	A2M	12.9069813.9070488	0.241	0.873	0.155	8.33	10.7	9.67	12.7	3.67	9.33
ENSG00000117394:Io014	SLC2A1	1.42931206.42958634	0.0524	0.658	-0.154	24	49	6.67	14	17.3	19
ENSG00000072364:Io022	AFF4	5.132897240.132899104	0.0277	0.578	0.154	6.67	8.67	20	12.3	7.67	11.3
ENSG00000110321:Io024	EIF4G2	11.10797881.10802294	0.169	0.814	0.154	10	9	10	11.7	5.67	11
ENSG00000122417:I027	ODF2L	1.86384801.86385458	0.0487	0.647	-0.153	14.3	14.3	36.3	40	22	12.3
ENSG00000117394:Io010	SLC2A1	1.42929780.42930626	0.167	0.814	-0.154	12.7	26.7	5.33	12	7	7.67
ENSG00000147854:I023	UHRF2	9.6497360.6498018	0.0531	0.662	0.153	18.3	12.3	28.7	22.7	20	27.7
ENSG00000116497:Io006	S100PBP	1.32830067.32853079	0.136	0.794	0.153	13.3	10.7	7.33	6.33	10.3	16
ENSG00000109576:I007	AADAT	4.170069230.170070587	0.136	0.794	-0.154	16.7	19.3	6.67	9.33	11.3	7.33
ENSG00000173852:Io025	DPY19L1	7.34955367.34966894	0.086	0.727	0.153	19	16.3	16.3	10.7	9	13
ENSG00000146197:I020	SCUBE3	6.35246096.35246206	0.0784	0.711	-0.152	5	7.33	3.67	6.67	16.3	12.3
ENSG00000173517:Io017	PEAK1	15.77285055.77286423	0.019	0.519	-0.153	11.7	10	12	21.3	11	7.67
ENSG00000120438:Io013	TCP1	6.159787871.159789405	0.216	0.85	0.151	12	14.7	7.67	7.67	5	10.7
ENSG00000141699:I007	RETREG3	17.42586891.42587834	0.00806	0.419	0.152	11.3	4.33	12.3	11.7	12.3	15.7
ENSG00000188529:Io012	SRSF10	1.23967956.23971573	0.00638	0.379	0.151	21.7	26.3	31.7	27	3	9
ENSG00000126777:Io056	KTN1	14.55650418.55651890	0.0751	0.702	0.151	9.67	4	9.33	7.67	7.67	8.67
ENSG00000158864:I022	NDUFS2	1.161213921.161214156	0.0464	0.644	0.151	16	14.7	19.3	16	17.3	28
ENSG00000151150:Io056	ANK3	10.60042756.60055658	0.162	0.814	-0.151	11.7	11	15.7	17	9.67	5
ENSG00000101473:I006	ACOT8	20.45844420.45848450	0.172	0.814	-0.15	10.7	13	12.7	16.7	11.7	8
ENSG00000197580:I020	BCO2	11.112214944.112216220	0.0813	0.718	0.15	10.3	12	8.67	6.67	9.67	17.7
ENSG00000082898:Io033	XPO1	2.61533903.61534558	0.0645	0.685	0.15	18.7	21.7	17.3	17	3	8
ENSG00000112031:Io010	MTRF1L	6.152995294.152998550	0.101	0.752	-0.15	11	18.3	7	8	14.7	11.7
ENSG00000114098:Io021	ARMC8	3.138187599.138188455	0.127	0.791	-0.151	5.33	11.3	7	10.3	11.3	10.7
ENSG00000138688:I074	KIAA1109	4.122325917.122328104	0.0603	0.675	0.149	22.7	17.3	16.3	9.33	15	18.7
ENSG00000138050:I006	THUMPD2	2.39757368.39761331	0.311	0.899	0.149	6	6	8	7.67	4.67	8.33
ENSG00000198218:Io010	QRICH1	3.49077038.49092397	0.276	0.886	-0.148	8	7	10.3	10	8.67	4.33
ENSG00000134851:I015	TMEM165	4.55418164.55424538	0.0314	0.584	0.148	7	11	16.3	12.3	6.33	11.7
ENSG00000204580:Io012	DDR1	6.30885680.30888688	0.059	0.674	-0.149	12.7	20.7	2	7	9.67	10
ENSG00000129315:I002	CCNT1	12.48695829.48695999	0.00655	0.386	0.148	9.67	7.67	12	5.33	21.3	28
ENSG00000120784:Io002	ZFP30	19.37643360.37644610	0.0294	0.579	0.147	18.7	13.3	7.33	9	15.3	24.7
ENSG00000126870:Io010	WDR60	7.158902595.158905989	0.153	0.808	0.147	13.7	10	14.7	13.3	7	10.7
ENSG00000198015:Io012	MRPL42	12.93470505.93476954	0.164	0.814	0.148	14.3	15.3	11.7	11.7	7.33	14
ENSG00000161202:E021	DVL3	3.184164931.184165113	0.0544	0.664	-0.148	9.67	15.3	14.7	25.3	23.7	21.3
ENSG00000153944:Io027	MSI2	17.57401471.57432586	0.0596	0.674	-0.148	16.7	17	9.67	15.7	10.7	7
ENSG00000118482:Io021	PHF3	6.63679020.63680000	0.142	0.795	0.149	13.3	9.67	13	9.67	11.7	15.7
ENSG00000134769:I035	DTNA	18.34825275.34827593	0.0586	0.674	0.148	22	22.3	23.7	19.7	11.3	19.3
ENSG00000138434:Io011	ITPRID2	2.181916427.181918598	0.0678	0.686	0.148	16	11.7	18.3	14.3	17	23.7
ENSG00000113851:I008	CRBN	3.3154075.3154747	0.0499	0.655	0.147	27	25	20	21.3	14.3	25.7
ENSG00000111790:I006	FGFR1OP2	12.26957743.26960515	0.107	0.761	0.148	18.7	15.3	20	17.7	6	10.3
ENSG00000177707:Io008	NECTIN3	3.111126335.111133661	0.173	0.814	0.149	10.3	7	20.3	15.7	6.67	9.33
ENSG00000118816:Io008	CCNI	4.77056100.77066249	0.0989	0.747	0.147	18.3	14.3	17.7	16	12	18.3
ENSG00000187017:Io007	ESPN	1.6445935.6448641	0.0422	0.623	0.147	11.3	9.33	11.3	10	17.3	29.3
ENSG00000048028:I029	USP28	11.113829345.113830867	0.141	0.794	0.147	12.7	10.7	11.3	7.67	10.3	14.3
ENSG00000198690:E057	FAN1	15.30928656.30929203	0.097	0.746	-0.147	6.33	13	8	10	11.3	10
ENSG00000196150:I005	ZNF250	8.144886902.144889581	0.0956	0.743	0.148	11.3	11	6.33	9	9.67	20.3
ENSG00000135365:I008	PHF21A	11.45938312.45945840	0.0856	0.727	-0.146	10	12.7	11.7	15.7	22.7	16
ENSG00000109586:Io006	GALNT7	4.173295843.173298115	0.148	0.805	-0.147	9	14.3	8.33	17	11.3	11.3
ENSG00000254413:I007	CHKB-CPT1B	22.50578659.50579036	0.00465	0.336	0.145	12.7	6	17.7	21.3	7.67	12.7
ENSG00000196440:I019	ARMCX4	X.101505355.101509359	0.011	0.439	-0.147	10.7	10.3	5	11.3	17.7	13
ENSG00000163466:Io016	ARPC2	2.218228850.218238664	0.244	0.873	0.147	9	7.33	15.3	11.7	4.67	7
ENSG00000101935:I003	AMMECR1	X.110202536.110216518	0.0868	0.728	-0.146	4.67	8.67	10	10.3	10.7	7.67
ENSG00000122643:I004	NT5C3A	7.33019724.33021272	0.00306	0.287	0.145	7	6.33	10.7	5.33	21.3	33.7
ENSG00000287706:I002	AC092924.2	3.152651984.152678161	0.138	0.794	0.146	13	10	13.3	14	4	7.33
ENSG00000188994:I007	ZNF292	6.87215142.87215903	0.188	0.827	0.146	11.3	11.3	13.3	12.3	7.67	13.3
ENSG00000113742:I010	CPEB4	5.173943049.173944967	0.0951	0.742	0.147	13	8.33	9	3.33	10.7	10.3
ENSG00000013375:I014	PGM3	6.83178756.83179810	0.0631	0.683	0.144	19.7	20.3	15.3	15.3	16.3	30
ENSG00000115368:I019	WDR75	2.189469439.189470076	0.0419	0.623	0.146	13	8.67	9.33	9.33	15.7	24.3
ENSG00000156502:I018	SUPV3L1	10.69199197.69200280	0.132	0.794	0.145	9	9	9.33	6.67	10	15.7
ENSG00000168393:I002	DTYMK	2.241678649.241680229	0.0319	0.587	0.145	6.33	8	8.33	4	6.33	9.33
ENSG00000117971:I005	CHRNB4	15.78631185.78631288	0.00682	0.39	-0.145	8	7.33	4	8.33	26.7	16
ENSG00000075391:I020	RASAL2	1.178454648.178456700	0.143	0.797	0.145	15.3	12.7	14.7	12.7	11	16.7
ENSG00000166801:E011	FAM111A	11.59143304.59143497	0.286	0.89	0.144	7.67	8.67	11.7	13.3	3.33	7.33
ENSG00000189266:I004	PNRC2	1.23959998.23960929	0.00153	0.208	-0.145	8.33	18.3	13.7	24.3	49	43.7
ENSG00000134444:I032	RELCH	18.62280442.62280646	0.058	0.674	0.144	9	13	13.3	10.3	5	9.67
ENSG00000263956:I028	NBPF11	1.148135813.148137711	0.217	0.851	0.144	17.3	13.3	10.3	8.33	5.67	8.33
ENSG00000130695:I013	CEP85	1.26271107.26272021	0.225	0.862	0.144	8.67	8.33	8	5.67	6.67	10
ENSG00000154734:Io008	ADAMTS1	21.26842685.26844225	0.0134	0.462	-0.143	4.67	10.7	3	8.67	23.3	24.3
ENSG00000103248:I004	MTHFSD	16.86542213.86546559	0.0905	0.731	0.143	5.67	7.33	9.67	6.33	5.67	9
ENSG00000084676:I005	NCOA1	2.24556055.24564295	0.139	0.794	-0.144	14.7	11.7	21	19.3	18	8.67
ENSG00000178761:I007	FAM219B	15.74902786.74904664	0.0369	0.609	-0.144	5	11.3	4.33	11.3	20	22.7
ENSG00000136738:I009	STAM	10.17684927.17688027	0.00402	0.318	0.143	12	5.67	12	6	30.3	35.7
ENSG00000177189:Io022	RPS6KA3	X.20234814.20240569	0.119	0.78	0.143	19.7	17.3	15.7	10.7	6.67	10
ENSG00000135365:I035	PHF21A	11.46092223.46117922	0.218	0.852	-0.143	6	7.67	11	13.3	13	9
ENSG00000150787:I005	PTS	11.112230230.112230626	0.119	0.779	0.144	10.3	9.67	8	8	11.7	21
ENSG00000121390:I006	PSPC1	13.19703360.19705662	0.0568	0.674	-0.143	13.7	17.7	9.67	16	24	19
ENSG00000163378:Io013	EOGT	3.69011991.69012515	0.309	0.898	0.143	9.33	10	8.33	8.67	4.33	8.33
ENSG00000023041:I010	ZDHHC6	10.112440695.112442192	0.106	0.758	0.142	9.67	4.67	11	6	16	16
ENSG00000120910:I003	PPP3CC	8.22475624.22498001	0.0271	0.577	0.143	10	6.67	7.67	6.67	17.7	28.3
ENSG00000080345:I002	RIF1	2.151410033.151410414	0.229	0.864	-0.142	8	10.7	8.33	12.3	9.67	7.67
ENSG00000166912:Io023	MTMR10	15.30975003.30990777	0.158	0.811	-0.142	8.67	9	9.67	14.7	9.67	7
ENSG00000144278:I018	GALNT13	2.154409082.154438592	0.071	0.692	-0.143	12.7	14.7	6	8	24.3	15.7
ENSG00000147180:I010	ZNF711	X.85265255.85267278	0.175	0.815	0.141	10.7	7.67	12.3	8	12	14.7
ENSG00000079819:Io028	EPB41L2	6.130863718.130867459	0.0658	0.685	-0.143	10.7	19	26	36.7	15.3	12.7
ENSG00000157764:E044	BRAF	7.140808062.140808237	0.141	0.794	0.141	23	18	14.3	11.7	11.3	16
ENSG00000118260:I011	CREB1	2.207561160.207567463	0.0298	0.579	0.142	12.3	12.3	14.3	8	16	22.3
ENSG00000175893:Io007	ZDHHC21	9.14674385.14680033	0.105	0.756	0.14	8	6.33	12	15	8.33	15.7
ENSG00000171853:Io008	TRAPPC12	2.3460336.3465597	0.102	0.752	-0.14	11.3	17.3	10.3	12.7	20.7	16
ENSG00000146197:I003	SCUBE3	6.35228739.35231725	0.0286	0.579	-0.141	6.33	7.67	3	9.33	12	11.7
ENSG00000282826:I006	FRG1CP	20.28583110.28583870	0.205	0.845	0.142	11	7.67	15.3	11.3	9.67	12.3
ENSG00000188738:I027	FSIP2	2.185824480.185828156	0.228	0.864	-0.141	7	8.33	8.67	7.33	10	5.67
ENSG00000134744:I035	TUT4	1.52463777.52465070	0.0116	0.447	0.141	36.3	33	37	26.7	5.67	11.3
ENSG00000133256:I020	PDE6B	4.660613.662134	0.101	0.752	0.141	19.7	20.7	14.3	13	13	22.7
ENSG00000075151:I029	EIF4G3	1.20941395.20941491	0.13	0.793	-0.141	7.67	11.3	9.67	8.33	7	4.33
ENSG00000139496:I018	NUP58	13.25321093.25324989	0.00082	0.149	0.141	17.3	10	13	10	37	56.7
ENSG00000182446:Io001	NPLOC4	17.81559416.81565505	0.0677	0.686	-0.14	4.67	12.3	9.67	13.7	11	11.3
ENSG00000119912:Io011	IDE	10.92479421.92483255	0.0239	0.557	0.139	14.7	14.3	7.33	3.67	15.3	23.3
ENSG00000237094:Io022	AL732372.2	1.498456.501556	0.167	0.814	0.141	17.7	14	13.3	10.7	10.7	15
ENSG00000139793:Io015	MBNL2	13.97357635.97366459	0.0857	0.727	0.14	11.3	13.7	15	13.3	13	23.7
ENSG00000180376:Io003	CCDC66	3.56559594.56563684	0.199	0.839	0.14	6.33	10.7	12.3	14.7	4.33	10.7
ENSG00000214013:I009	GANC	15.42278590.42280917	0.36	0.913	-0.14	7.33	6.33	5.33	6	6.67	3.67
ENSG00000138658:I011	ZGRF1	4.112560995.112562371	0.0687	0.687	-0.141	11	9	5.67	9	10.3	6.33
ENSG00000145022:I005	TCTA	3.49413110.49414820	0.0157	0.488	-0.14	2.67	7	11	9	9	6
ENSG00000104529:Io026	EEF1D	8.143592660.143597348	0.0659	0.685	-0.14	5.67	8.33	5.67	8.67	21.7	16
ENSG00000067208:I009	EVI5	1.92662865.92663420	0.108	0.763	-0.139	17.3	23	6	4.67	9.67	6.33
ENSG00000168958:Io026	MFF	2.227347384.227355677	0.172	0.814	-0.14	18	19.3	11	12	6.67	3.33
ENSG00000011258:Io015	MBTD1	17.51225209.51259143	0.0916	0.733	-0.139	6.33	8	5.67	10.7	17	14
ENSG00000177225:E015	GATD1	11.770903.770993	0.0413	0.62	0.139	9.33	6	4.67	7	8.33	14
ENSG00000143333:I003	RGS16	1.182602484.182603229	0.000169	0.0613	-0.139	7	20	10.3	17	54.3	48.3
ENSG00000135365:Io017	PHF21A	11.46090566.46092183	0.0145	0.477	-0.14	8	10	4	8.33	27.7	19.7
ENSG00000168438:I013	CDC40	6.110219479.110219736	0.00161	0.217	0.14	8.33	5	8.67	2.67	25.7	31.3
ENSG00000101247:Io008	NDUFAF5	20.13808902.13814418	0.209	0.846	0.139	9	7	6.67	6	9.33	14
ENSG00000163608:I019	NEPRO	3.113014032.113017448	0.0476	0.646	0.14	10	6	6	8	7.33	11.3
ENSG00000114416:Io010	FXR1	3.180914995.180933334	0.172	0.814	-0.139	14.7	17	8.33	12.3	8.67	6
ENSG00000114423:I013	CBLB	3.105685466.105693494	0.0508	0.658	0.14	10.3	11	13.7	10.7	16.7	28
ENSG00000113282:Io002	CLINT1	5.157789567.157791703	0.0173	0.508	0.139	8	4	8.67	9.67	13.7	21.7
ENSG00000015171:I013	ZMYND11	10.236915.237585	0.244	0.873	0.138	9.67	9.67	14.7	14	7	12
ENSG00000141314:Io003	RHBDL3	17.32284817.32288792	0.217	0.851	-0.139	11	18.3	6.67	10	12	11
ENSG00000214413:Io013	BBIP1	10.110901612.110919121	0.155	0.81	0.139	17	22	9	9	3.67	8.67
ENSG00000134987:I010	WDR36	5.111105360.111106057	0.0247	0.56	0.139	9	8.33	9	4.33	15.7	21.7
ENSG00000133131:I019	MORC4	X.106976684.106978080	0.0257	0.564	0.139	11	12	15.3	8	12	16
ENSG00000078687:I018	TNRC6C	17.78077334.78079395	0.00976	0.427	-0.138	8.33	8.67	3.33	10	15	13
ENSG00000162972:I004	MAIP1	2.199959880.199961781	0.188	0.827	0.139	10.3	6.67	9	8	9	12
ENSG00000175582:I012	RAB6A	11.73718890.73720846	0.0483	0.647	0.138	16.3	13.7	21.3	17	22.3	32.7
ENSG00000185304:Io001	RGPD2	2.87757426.87772169	0.0205	0.531	0.138	16.3	8.67	17	10	30	33.3
ENSG00000145191:Io003	EIF2B5	3.184138075.184138166	0.0241	0.557	0.138	9.33	4.67	6.33	6.67	14	20
ENSG00000134644:Io029	PUM1	1.30995220.31028796	0.0388	0.616	-0.138	19.7	22.7	17.7	12.3	10	4.67
ENSG00000140992:I011	PDPK1	16.2557963.2561480	0.0506	0.658	0.139	9	10	14	9	13.7	20.3
ENSG00000080608:I009	PUM3	9.2823834.2824717	0.0717	0.694	0.137	10	8.33	10.3	8	16.3	25
ENSG00000197694:I033	SPTAN1	9.128591625.128592983	0.0842	0.726	0.137	30.7	29.3	19	19.7	13	22.7
ENSG00000047188:E042	YTHDC2	5.113593390.113593482	0.0481	0.646	-0.137	10	11.7	5	11	15.3	13
ENSG00000132604:I010	TERF2	16.69370629.69372269	0.000205	0.0691	0.137	8.67	3.33	7	3	30	42
ENSG00000137872:I025	SEMA6D	15.47765056.47765869	0.131	0.793	0.137	9	8.67	16.3	11	11.3	15.3
ENSG00000204842:I014	ATXN2	12.111464715.111470108	0.156	0.811	0.137	16	13.7	8.33	9.67	9	15
ENSG00000144406:I017	UNC80	2.209829379.209831443	0.0505	0.658	0.137	7.33	5.33	7	2.67	14.3	16.3
ENSG00000100813:Io026	ACIN1	14.23081836.23090522	0.245	0.873	-0.137	9.67	11.3	13.3	16.3	7.33	4.67
ENSG00000136527:Io008	TRA2B	3.185926734.185937825	0.13	0.793	0.136	22	23.7	10.7	14.3	9.33	19
ENSG00000149187:I013	CELF1	11.47478952.47482695	0.0443	0.631	0.138	24.3	24.7	18.3	15	19.7	32
ENSG00000118246:I014	FASTKD2	2.206790686.206791683	0.196	0.835	0.136	11.3	10.3	11.3	9	10.3	15.3
ENSG00000137497:I016	NUMA1	11.72012442.72012895	0.31	0.898	0.136	7.33	6.67	10	10	6	10
ENSG00000053900:I015	ANAPC4	4.25394905.25396664	0.234	0.868	-0.137	7.67	10	8	10.3	13	9.67
ENSG00000127603:Io106	MACF1	1.39427614.39429242	0.0231	0.556	0.135	17.7	11.3	9.33	13	6	9.67
ENSG00000104177:I012	MYEF2	15.48157898.48157993	0.0184	0.513	0.136	54	38.7	48.7	37.7	25.3	33.3
ENSG00000113845:I007	TIMMDC1	3.119503620.119503954	0.0677	0.686	-0.136	14.3	15.3	16.3	21.3	27.3	18.7
ENSG00000120709:E018	FAM53C	5.138341413.138341809	0.127	0.792	-0.133	6.67	14	11.3	16	12.7	12.3
ENSG00000087301:I037	TXNDC16	14.52543630.52544264	0.0289	0.579	0.135	18.7	14	20.3	20.7	22.7	35.7
ENSG00000188419:I012	CHM	X.85901188.85911261	0.0104	0.43	-0.135	5.67	11.3	11.7	10.7	25	17
ENSG00000169926:E009	KLF13	15.31376563.31377492	0.0721	0.694	-0.135	28	38.7	19	26.7	12	8.33
ENSG00000102710:I036	SUPT20H	13.37047936.37048564	0.0275	0.578	0.135	14.3	13.7	20.7	16.7	25.3	40.3
ENSG00000113742:Io013	CPEB4	5.173932500.173944967	0.0409	0.617	0.135	11	10	9	3.33	6.67	7.67
ENSG00000033178:E029	UBA6	4.67663215.67663885	0.0122	0.453	0.134	25	24.7	26.7	15.3	19.3	25.7
ENSG00000153944:Io028	MSI2	17.57257138.57257470	0.243	0.873	-0.136	6.33	10	13	20.3	10.3	9.33
ENSG00000164466:I014	SFXN1	5.175521968.175522375	0.05	0.655	0.134	16.3	14.3	14.7	9.33	20	27.3
ENSG00000139496:Io023	NUP58	13.25307948.25312883	0.0769	0.706	0.136	9.67	14.7	13.3	11.3	5.67	11.3
ENSG00000090857:I009	PDPR	16.70129122.70130423	0.113	0.775	0.136	10.3	9	17.3	13	15.7	22
ENSG00000165995:Io019	CACNB2	10.18506547.18514511	0.179	0.82	-0.135	11.7	15	6.67	12.3	9.33	8
ENSG00000090905:Io031	TNRC6A	16.24791817.24794544	0.0867	0.728	0.134	20	18	32.7	25.7	15.3	22
ENSG00000131263:I005	RLIM	X.74612643.74614422	0.236	0.869	-0.136	5.67	9	7	10.3	12.3	10.7
ENSG00000138002:Io034	IFT172	2.27471095.27472250	0.281	0.888	-0.134	9	9.33	14	14	8.33	4.67
ENSG00000103342:Io015	GSPT1	16.11896782.11897840	0.169	0.814	0.135	25	17.7	7.67	7	11	14.3
ENSG00000104231:Io009	ZFAND1	8.81715114.81718182	0.194	0.835	0.135	7.67	6.67	16.7	13	11.7	16.3
ENSG00000183735:I017	TBK1	12.64482021.64484303	0.175	0.815	0.133	6	3.67	8.67	7	11	14.7
ENSG00000174953:I010	DHX36	3.154284987.154288866	0.00746	0.405	0.133	11.7	7.67	11.7	9.33	28.3	45
ENSG00000168818:I008	STX18	4.4438509.4457191	0.00755	0.407	-0.134	5.67	13	8.67	9.67	29.3	23
ENSG00000128596:I020	CCDC136	7.128807545.128809450	0.185	0.825	-0.135	9	11.3	12	19.3	10.3	8.67
ENSG00000125814:I009	NAPB	20.23395185.23397072	0.111	0.771	0.133	21	16.3	18	13	17.3	22.3
ENSG00000090857:I010	PDPR	16.70130544.70131302	0.201	0.842	0.134	14.3	14	11	9	9	14
ENSG00000117360:I016	PRPF3	1.150344547.150346018	0.0486	0.647	-0.133	19.7	31	23.3	29.7	27	22.3
ENSG00000145349:Io025	CAMK2D	4.113454515.113457291	0.134	0.794	-0.133	13.3	22.7	14.3	19	7.33	5.67
ENSG00000127054:Io008	INTS11	1.1313921.1314301	0.0677	0.686	-0.133	8	8.67	3.33	7.33	14	11
ENSG00000115368:I020	WDR75	2.189470245.189470819	0.0123	0.453	0.132	10	5	10.7	6	26.3	31.3
ENSG00000162402:I032	USP24	1.55107430.55110185	0.0417	0.622	-0.133	10	10	12.7	18.7	29.7	20.7
ENSG00000285756:I001	BX890604.2	X.3817778.3818442	0.167	0.814	-0.132	9	8.67	12	11.7	22.3	12.3
ENSG00000129292:Io012	PHF20L1	8.132824060.132825264	0.158	0.811	0.133	9.33	8	17.3	14	14	20
ENSG00000080608:I004	PUM3	9.2807904.2810344	0.129	0.793	-0.133	8	13	5.67	10	18	16.7
ENSG00000139163:I009	ETNK1	12.22661205.22668598	0.158	0.811	0.132	19.3	14.7	25.7	19.7	11	14.7
ENSG00000107651:I007	SEC23IP	10.119909130.119912044	0.0055	0.354	0.132	10	7	9.33	5	26.3	38
ENSG00000133256:I016	PDE6B	4.656292.656874	0.19	0.828	0.132	18.7	16	9.67	8	12	17.3
ENSG00000181751:I004	MACIR	5.103265997.103275897	0.126	0.79	-0.131	8	9	5	8	17	12.3
ENSG00000174501:I049	ANKRD36C	2.95905503.95906631	0.229	0.864	0.132	18.3	15	11.7	8	8.33	11
ENSG00000003402:Io003	CFLAR	2.201136107.201140357	0.0202	0.527	-0.132	5.33	11	6.67	10.3	28.7	24.3
ENSG00000046647:I003	GEMIN8	X.14020534.14021464	0.086	0.727	-0.132	4.33	6.67	10.3	13	23.3	16.7
ENSG00000170946:Io011	DNAJC24	11.31426355.31430271	0.163	0.814	-0.131	8	11.7	13	19.3	19	16.3
ENSG00000149532:Io011	CPSF7	11.61416519.61419949	0.0153	0.482	0.132	9	5.33	8.67	9.67	17.7	29.7
ENSG00000087301:I015	TXNDC16	14.52482289.52482822	0.078	0.71	0.13	13	11.3	13.7	10	19.3	27.7
ENSG00000135945:Io014	REV1	2.99424280.99429840	0.0155	0.488	0.131	9.33	9.33	8.67	3.33	14	18
ENSG00000130177:I008	CDC16	13.114242280.114243257	0.0673	0.686	-0.131	19.7	26	33	44	27	21
ENSG00000139178:Io003	C1RL	12.7099760.7099901	0.104	0.755	0.13	10.7	8	5.67	8.33	6.33	10.7
ENSG00000073921:Io027	PICALM	11.86022469.86031469	0.172	0.814	0.132	19	11.7	15	12	6.67	8.33
ENSG00000126773:Io001	PCNX4	14.60092419.60114700	0.218	0.853	0.13	11.7	11.7	16.3	13.3	8.33	12.7
ENSG00000130396:I011	AFDN	6.167891029.167893862	0.0599	0.674	-0.131	13	12	14.3	17.7	32	19.7
ENSG00000130508:Io034	PXDN	2.1684151.1691928	0.0537	0.663	0.131	10.7	8.67	9	5.67	18.7	26.3
ENSG00000128335:Io004	APOL2	22.36233455.36239441	0.251	0.877	0.13	11.7	11.7	12.7	13.7	8.33	14.7
ENSG00000047457:Io020	CP	3.149173730.149176250	0.00388	0.315	0.13	14.7	10.3	13.7	10.7	35	56
ENSG00000085552:I022	IGSF9	1.159932652.159934190	0.062	0.679	0.131	10.3	8	13.7	6.67	18.3	20.3
ENSG00000141380:I006	SS18	18.26035923.26038555	0.0568	0.674	0.13	17	16.3	20.3	12	13	16.7
ENSG00000102921:I004	N4BP1	16.48548114.48551386	0.13	0.793	0.131	16	16.7	12.7	13	14.7	26
ENSG00000164828:I025	SUN1	7.850033.851384	0.326	0.902	0.132	9	12.7	6.33	10.7	4.33	11.3
ENSG00000144306:I006	SCRN3	2.174397404.174398275	0.0837	0.725	-0.13	8	6.33	6.67	11	7.67	5.33
ENSG00000129071:E015	MBD4	3.129433984.129434062	0.0428	0.626	0.13	11.3	4.67	11.7	6.33	24.3	23.3
ENSG00000048342:Io049	CC2D2A	4.15576624.15579968	0.0817	0.719	-0.13	18	26.3	29.7	41	12	8.67
ENSG00000132323:I003	ILKAP	2.238173653.238182065	0.126	0.791	0.131	9.67	7.33	14.3	14	13.7	21
ENSG00000148019:Io010	CEP78	9.78253277.78254836	0.235	0.869	0.129	8.33	8.33	6	4.33	8.33	12.7
ENSG00000120685:I018	PROSER1	13.39031631.39034131	0.0134	0.462	-0.13	6.33	12.3	9.33	8.33	25	17.7
ENSG00000150787:I003	PTS	11.112228673.112230208	0.196	0.835	0.128	21	20.3	8	6.67	11.3	17.7
ENSG00000128596:E028	CCDC136	7.128806395.128806688	0.109	0.766	0.13	31	29.7	15	15	16.7	27.3
ENSG00000165792:Io004	METTL17	14.20990598.20992124	0.0364	0.605	0.129	9.33	5.67	7.67	10	11	17.7
ENSG00000068366:Io017	ACSL4	X.109683666.109696144	0.29	0.893	0.128	11.7	12.3	8	7	6.67	11
ENSG00000076685:I011	NT5C2	10.103097374.103098048	0.0051	0.347	0.129	41.7	44	31.7	37.7	2.67	10
ENSG00000245526:Io006	LINC00461	5.88673028.88684658	0.0123	0.453	-0.129	76.3	92.7	21.3	25.7	20.3	11.7
ENSG00000044459:I008	CNTLN	9.17298352.17309058	0.192	0.833	-0.127	8.67	11.7	11.3	20	13	12.3
ENSG00000115020:I016	PIKFYVE	2.208304318.208304846	0.116	0.775	-0.128	24.3	23	21	23.7	16	9.33
ENSG00000129292:E040	PHF20L1	8.132817076.132817339	0.0281	0.579	0.127	18	19	9	4.67	13.3	19.7
ENSG00000031003:I016	FAM13B	5.137962469.137985257	0.069	0.687	-0.128	8.33	13	13.3	12.3	19.3	13.3
ENSG00000118513:Io032	MYB	6.135186020.135189791	0.0882	0.729	0.128	19.3	14.7	21.7	11.3	16	17
ENSG00000101473:Io002	ACOT8	20.45843721.45844263	0.277	0.887	-0.128	8.67	10.7	6	10	8.33	7
ENSG00000113282:Io012	CLINT1	5.157789513.157791703	0.263	0.881	-0.127	17	17.7	8.67	9.67	11.7	7.33
ENSG00000050438:I020	SLC4A8	12.51462456.51463614	0.0046	0.336	0.128	9.33	5	10.3	7.33	28	40.7
ENSG00000112146:I016	FBXO9	6.53092824.53093466	0.0992	0.748	-0.128	9.33	17.7	9.67	14.3	21.7	21
ENSG00000204463:E062	BAG6	6.31651776.31651866	0.128	0.793	0.127	14	12	12	16	6.33	11.7
ENSG00000143379:I015	SETDB1	1.150942688.150942852	0.0222	0.546	0.128	15.3	9.67	17.3	11.3	32.3	40
ENSG00000115825:I022	PRKD3	2.37317179.37317787	0.134	0.794	-0.126	10.3	11.7	8	8.33	25	15.3
ENSG00000113721:I016	PDGFRB	5.150125577.150126520	0.171	0.814	-0.128	14.3	16	10.7	13	20.3	14
ENSG00000110172:E009	CHORDC1	11.90205565.90206202	0.0176	0.508	0.128	28	21.3	30	20.7	39.7	50.3
ENSG00000165819:Io013	METTL3	14.21499802.21503173	0.0249	0.563	-0.127	30.3	30.7	17.7	24.3	7	3
ENSG00000120251:I022	GRIA2	4.157336747.157341264	0.336	0.905	-0.127	11.3	12.3	7.33	8.67	9	6
ENSG00000198690:E050	FAN1	15.30925291.30925789	0.179	0.819	-0.127	9.33	11.3	7	9	19.7	14
ENSG00000185829:Io010	ARL17A	17.46557630.46570759	0.192	0.832	0.127	20.3	15.7	10.7	8	14.3	18.3
ENSG00000163539:I021	CLASP2	3.33566734.33570727	0.0509	0.658	-0.127	20.3	18.7	27.7	28.7	43.3	25.3
ENSG00000106723:I009	SPIN1	9.88418951.88426382	0.114	0.775	-0.127	7.33	9.33	5	8.67	18.7	15
ENSG00000116604:I002	MEF2D	1.156467656.156467993	0.281	0.888	0.127	16	17.3	7	7.33	8	14.3
ENSG00000112081:I005	SRSF3	6.36598526.36598849	0.17	0.814	-0.127	11	12.3	22.7	22	7.33	3.67
ENSG00000171109:E025	MFN1	3.179378443.179378585	0.0164	0.497	-0.126	7.33	15	8	19.7	35	39.3
ENSG00000132199:Io007	ENOSF1	18.686008.688574	0.243	0.873	-0.126	14	21.7	6.33	11.7	8.33	8
ENSG00000145730:Io041	PAM	5.102961229.102990272	0.0486	0.647	0.126	9.33	8	11	7	20.3	28.7
ENSG00000004864:I015	SLC25A13	7.96189674.96191109	0.0975	0.746	0.127	13.3	10	27.3	13	13	12.3
ENSG00000126226:Io007	PCID2	13.113185560.113190872	0.188	0.827	0.126	15	12	10.7	9	14	19.3
ENSG00000124795:I006	DEK	6.18237516.18244508	0.0167	0.502	-0.125	16.3	12.7	12.3	20.7	8.33	5.33
ENSG00000119688:Io015	ABCD4	14.74296449.74297930	0.0968	0.745	0.126	18.3	15.3	20.3	24	9	15.7
ENSG00000075292:Io019	ZNF638	2.71331865.71355719	0.0332	0.596	0.126	6.33	6.67	22.7	17.7	26	40.3
ENSG00000109762:I023	SNX25	4.185362711.185363385	0.18	0.821	-0.125	7	9.33	13	13.3	16.7	11.3
ENSG00000184863:I005	RBM33	7.155680908.155684933	0.271	0.883	0.127	7	5.67	9.67	5.67	9	10.3
ENSG00000049246:Io004	PER3	1.7786836.7788045	0.231	0.864	-0.126	12.7	14.3	5.33	8.33	11	8.33
ENSG00000157191:I017	NECAP2	1.16455893.16458842	0.305	0.897	0.125	7.33	9.67	14	20.3	5	12
ENSG00000169062:E019	UPF3A	13.114286400.114286519	0.139	0.794	0.126	17	15	9.33	6	13	17.3
ENSG00000163110:Io011	PDLIM5	4.94576034.94584986	0.196	0.835	-0.126	12.7	16	15.3	18.7	18.3	13.7
ENSG00000136738:I007	STAM	10.17684750.17684832	0.00291	0.28	0.125	10	4.33	9.33	5	32.3	39.7
ENSG00000187231:I012	SESTD1	2.179124558.179132304	0.0481	0.646	0.126	6.33	7.67	10.3	8.67	17	32
ENSG00000155970:I008	MICU3	8.17087035.17090546	0.0157	0.488	0.127	10.3	5.67	6.67	9.67	11.7	18.3
ENSG00000085982:I035	USP40	2.233551519.233554380	0.258	0.879	0.125	12	11.3	18	16.7	9	14
ENSG00000166971:I004	AKTIP	16.53494245.53494339	0.0306	0.579	-0.125	7	13.7	11.7	12	22.7	18
ENSG00000198586:I009	TLK1	2.171014948.171022872	0.172	0.814	-0.124	9.33	13.7	10.3	15.7	20	17.7
ENSG00000081026:I023	MAGI3	1.113681336.113682212	0.18	0.821	-0.124	22.3	24	19.3	20.7	15	9.33
ENSG00000082458:Io013	DLG3	X.70495453.70498520	0.159	0.812	0.124	11.7	6.67	7.33	7.67	5	6.33
ENSG00000123636:Io047	BAZ2B	2.159429260.159432757	0.0709	0.692	0.124	21.7	16.7	37.7	37.3	11.3	18
ENSG00000134769:Io010	DTNA	18.34820915.34825267	0.104	0.756	0.125	28	22	19.7	20.3	7.67	12.3
ENSG00000255794:Io005	RMST	12.97465727.97492461	0.167	0.814	0.124	12.3	13	13	12.3	14.3	24
ENSG00000151148:Io008	UBE3B	12.109490004.109491045	0.054	0.664	-0.124	3	6.33	5.67	9.67	23	20.3
ENSG00000147526:Io017	TACC1	8.38827288.38831125	0.195	0.835	0.123	12	8.33	11.7	8.67	15.3	18.7
ENSG00000142687:I019	KIAA0319L	1.35460437.35462621	0.0235	0.556	-0.124	10.3	17.7	6.33	8.67	37	29.7
ENSG00000122417:I024	ODF2L	1.86383002.86383134	0.0553	0.669	-0.125	25.7	26.3	13.3	14	42.3	25.7
ENSG00000163629:I025	PTPN13	4.86753065.86758260	0.0546	0.664	-0.124	17	17.3	5.67	10.7	16	12
ENSG00000136141:Io015	LRCH1	13.46712597.46723221	0.0435	0.626	-0.124	11	16.3	3.67	8.33	25.7	23.3
ENSG00000089022:I020	MAPKAPK5	12.111886036.111888488	0.084	0.726	0.123	11.7	8	11.3	7.67	21.3	26.7
ENSG00000159023:I025	EPB41	1.29053312.29058589	0.0256	0.564	-0.123	37.3	32.7	27.3	34.7	22.7	13.7
ENSG00000120071:Io029	KANSL1	17.46067667.46094560	0.167	0.814	0.124	5.67	8.33	21.7	20.7	5	9.33
ENSG00000127603:I084	MACF1	1.39414477.39422374	0.0602	0.674	0.123	8.33	12.3	11.7	8.33	5	8.67
ENSG00000078687:Io026	TNRC6C	17.78075278.78077185	0.19	0.828	-0.123	8	9	5.33	9.33	11.7	9.67
ENSG00000115977:I011	AAK1	2.69482812.69495985	0.167	0.814	0.124	12.3	15	7.67	5.67	4.33	7.67
ENSG00000138069:Io010	RAB1A	2.65088690.65097971	0.0271	0.577	0.124	26.3	28.7	32	22.3	12.7	19
ENSG00000101333:I029	PLCB4	20.9409181.9411037	0.136	0.794	0.124	15.3	14.7	20.3	19.3	17.3	27.3
ENSG00000179889:I025	PDXDC1	16.15017168.15017321	0.0405	0.617	0.124	21	15.7	12	12	26.7	39.7
ENSG00000140265:I008	ZSCAN29	15.43366808.43368923	0.333	0.905	-0.123	10.7	14.7	9.67	12	6.67	5
ENSG00000051825:Io018	MPHOSPH9	12.123203084.123203250	0.23	0.864	-0.123	9	17	11.7	16.7	8	7.67
ENSG00000083067:Io013	TRPM3	9.70625331.70635211	0.121	0.781	-0.123	8	10	10.7	18	21.7	19
ENSG00000145147:I044	SLIT2	4.20598395.20610013	0.161	0.813	0.123	14.7	12	6.67	7.33	13.7	21
ENSG00000136231:Io013	IGF2BP3	7.23418824.23468482	0.267	0.882	-0.122	6.33	8.67	10.7	13	14.7	11.3
ENSG00000122335:I032	SERAC1	6.158155351.158158273	0.166	0.814	0.123	10	9.67	8.67	5	8	10.3
ENSG00000101639:I022	CEP192	18.13040956.13042204	0.067	0.686	-0.123	12.7	21	7.67	14	28.3	27.7
ENSG00000085511:I008	MAP3K4	6.161049979.161067199	0.28	0.888	0.123	12	12.3	14.3	16.7	4	8
ENSG00000126858:Io024	RHOT1	17.32209445.32224616	0.168	0.814	-0.123	17.7	13	10	11	7.67	3.67
ENSG00000171817:I006	ZNF540	19.37598456.37599626	0.347	0.91	-0.123	5.67	9.33	6.67	10.3	10	9.67
ENSG00000198185:I009	ZNF334	20.46512140.46512540	0.267	0.882	-0.121	12.3	13.7	17	20	11.7	8
ENSG00000165959:Io002	CLMN	14.95193919.95194536	0.277	0.887	-0.121	12.3	15.7	10.3	10.3	9.67	6.67
ENSG00000176915:E026	ANKLE2	12.132741485.132741809	0.199	0.841	0.121	24.7	19.3	17.7	16	10	14
ENSG00000134152:Io001	KATNBL1	15.34142371.34145398	0.0526	0.659	0.121	19	15.3	7.67	6	25.3	37
ENSG00000139668:I011	WDFY2	13.51755459.51756332	0.321	0.902	0.122	10.3	9.33	6.67	6.67	9	14
ENSG00000136100:Io008	VPS36	13.52427219.52433662	0.163	0.814	-0.121	13	12	19	22.7	20	13.3
ENSG00000093144:Io009	ECHDC1	6.127314896.127327002	0.213	0.849	0.121	6.67	5	9.33	6	13	15.7
ENSG00000151914:I076	DST	6.56603713.56603837	0.0418	0.623	0.12	13	7	12.7	13.3	14.3	18.7
ENSG00000163872:I016	YEATS2	3.183772563.183773633	0.112	0.771	0.121	16.7	13.3	10.7	10	19.7	28.7
ENSG00000170854:I002	RIOX2	3.97945887.97947361	0.175	0.816	0.121	11.7	10.7	8.67	7.67	14.7	22.7
ENSG00000132953:I022	XPO4	13.20855765.20862717	0.0618	0.679	0.122	17.3	10.7	8.33	6	25	30
ENSG00000141699:I009	RETREG3	17.42587864.42592056	0.148	0.803	0.122	15.3	13.7	13.3	15	14	23
ENSG00000171202:I008	TMEM126A	11.85655708.85656309	0.115	0.775	-0.122	10	15	10.3	17.3	24.3	22.7
ENSG00000008869:I033	HEATR5B	2.37075634.37076911	0.269	0.883	0.121	10	6.67	16	10.3	13.7	14.7
ENSG00000075391:Io012	RASAL2	1.178454648.178456721	0.272	0.884	0.122	15.3	12.7	13.7	12.3	10.7	15
ENSG00000135185:I002	TMEM243	7.87198045.87199007	0.0989	0.747	-0.121	11.3	15	15.3	12.3	14.3	9
ENSG00000133256:I019	PDE6B	4.659017.660467	0.0361	0.605	0.121	21.7	15	13	16	16	23.3
ENSG00000004864:I011	SLC25A13	7.96184435.96184927	0.26	0.88	0.12	11	12	12	10.3	9.33	14.7
ENSG00000110811:E027	P3H3	12.6833809.6833925	0.0805	0.714	0.12	10.3	10.3	8.67	4.67	12.3	16.3
ENSG00000120549:I026	KIAA1217	10.24531993.24533070	0.0288	0.579	0.12	13	8	11.7	10	26	35.7
ENSG00000203930:Io005	LINC00632	X.140711656.140713517	0.15	0.806	-0.12	9	13	21.7	22.3	14.7	10.3
ENSG00000147488:I036	ST18	8.52221793.52230032	0.0781	0.71	0.12	14	9.33	10.3	11	16.3	23
ENSG00000122126:Io027	OCRL	X.129576552.129587002	0.106	0.757	0.12	13.7	11.3	7	8.67	15.3	25.3
ENSG00000157106:E025	SMG1	16.18838466.18838551	0.0404	0.617	-0.12	8.33	12.3	11.3	18	36.3	30.3
ENSG00000205763:I002	RP9P	7.32918372.32921339	0.149	0.806	0.12	19.7	15.7	14.3	11.3	19.3	25.3
ENSG00000147526:I029	TACC1	8.38836287.38838470	0.00032	0.0885	0.12	7	2	4.67	8	15	26.3
ENSG00000162706:I003	CADM3	1.159189872.159191936	0.281	0.888	0.121	20.7	16.3	12.3	9.33	9.67	12.3
ENSG00000278311:E014	GGNBP2	17.36578186.36579245	0.0172	0.508	0.12	6	6.67	11.7	6	19.7	27
ENSG00000114098:Io028	ARMC8	3.138187599.138221926	0.0033	0.292	-0.121	5.33	11.3	6.67	3.67	19.7	13.7
ENSG00000161204:I006	ABCF3	3.184187443.184187664	0.0432	0.626	0.12	8	12.7	17.7	15.3	16	29
ENSG00000164466:I012	SFXN1	5.175513590.175516614	0.0272	0.578	0.119	11.7	10	10.7	8.33	26.7	43
ENSG00000138162:Io011	TACC2	10.122216828.122224726	0.148	0.804	0.12	15	8.67	14	11.7	14	16
ENSG00000116191:I017	RALGPS2	1.178892307.178893919	0.227	0.863	0.118	14.7	13.3	16.7	19.3	6	10.7
ENSG00000132155:Io019	RAF1	3.12604289.12608766	0.00835	0.427	0.119	16	8	8.67	12.3	8	10.7
ENSG00000204120:I019	GIGYF2	2.232734486.232735155	0.166	0.814	0.12	14.3	9	16	14.7	10	12.7
ENSG00000186141:E007	POLR3C	1.145826492.145826606	0.314	0.899	-0.12	6	10.3	7	9.33	9.67	9
ENSG00000116604:I004	MEF2D	1.156469020.156475108	0.19	0.827	0.121	8.67	5.67	11.3	8.67	14.7	18
ENSG00000131791:I007	PRKAB2	1.147166939.147167767	0.321	0.902	0.118	10.7	10.3	11.3	9.67	9.33	13.7
ENSG00000117479:I001	SLC19A2	1.169465977.169468111	0.169	0.814	0.119	8.67	9.33	8.67	5.67	9	12.7
ENSG00000143418:I006	CERS2	1.150966288.150966476	3.31e-05	0.0303	-0.119	6	9	2.33	9.67	52.3	39
ENSG00000115380:I012	EFEMP1	2.55918267.55922360	0.117	0.777	0.12	15.7	14.7	14	13	20	31.3
ENSG00000119682:Io012	AREL1	14.74670126.74670762	0.126	0.791	0.119	7	4.33	7.67	4.67	16.7	19.7
ENSG00000085788:I017	DDHD2	8.38245950.38246233	0.0126	0.456	0.119	29.7	17	21.7	17	43.7	50.7
ENSG00000168438:I012	CDC40	6.110217803.110219364	0.0599	0.674	0.119	6.33	5	13	7.67	22	27.7
ENSG00000141279:I012	NPEPPS	17.47577160.47579390	0.0413	0.62	0.119	11	9.33	19.7	13	29	38
ENSG00000075539:I060	FRYL	4.48602121.48603290	0.0382	0.615	-0.118	39.3	41.7	23.3	28	50	34.3
ENSG00000107736:I063	CDH23	10.71789042.71790288	0.315	0.899	-0.119	16.7	18	7	8.33	11.7	8
ENSG00000115548:I013	KDM3A	2.86457071.86460779	0.129	0.793	-0.118	14.7	18.7	36.3	41.3	13.7	9
ENSG00000186141:I006	POLR3C	1.145827005.145828749	0.00309	0.288	-0.119	5.33	6.33	2	9.33	20.3	21
ENSG00000061987:I009	MON2	12.62494042.62495016	0.000362	0.0941	0.118	12.3	5	10.7	3.33	46.3	47.7
ENSG00000145833:I019	DDX46	5.134790222.134790470	0.235	0.869	0.12	17.3	17.7	12.7	10.7	10	15.3
ENSG00000086102:Io021	NFX1	9.33364774.33366629	0.312	0.899	0.118	8.67	8.67	6.67	7.33	9.67	16.7
ENSG00000132294:I023	EFR3A	8.131996497.132000769	0.308	0.898	0.118	14	9.67	23.3	15.3	7.67	8.67
ENSG00000143702:Io005	CEP170	1.243140107.243142316	0.00961	0.427	-0.118	20	13.3	16	23.3	12.7	7.67
ENSG00000197323:I010	TRIM33	1.114408740.114410184	0.0573	0.674	0.118	12.3	13.3	33.7	25.3	24	32.7
ENSG00000066933:I002	MYO9A	15.71827043.71827884	0.167	0.814	-0.118	14	17	32.7	39	14	9.67
ENSG00000128881:Io012	TTBK2	15.42840433.42872611	0.0146	0.477	0.119	9.33	10.7	10.3	5.33	19	28
ENSG00000255794:Io029	RMST	12.97561047.97564738	0.105	0.757	0.118	11.7	10.7	13.7	9.67	19.7	27
ENSG00000048028:Io017	USP28	11.113830943.113831920	0.208	0.846	0.118	19	17.3	12	8	6	8.33
ENSG00000101901:Io011	ALG13	X.111685103.111708027	0.392	0.919	0.117	12	11.3	8.33	8	7.67	11.7
ENSG00000198677:I009	TTC37	5.95495017.95497416	0.00928	0.427	-0.118	11.3	23.7	22	26.3	38.7	34.7
ENSG00000117479:I005	SLC19A2	1.169470186.169477155	0.258	0.879	0.118	9.67	8.33	17.3	18.7	8	13
ENSG00000122435:I004	TRMT13	1.100139711.100140182	0.197	0.835	0.118	8.67	6	9.33	6.67	15	18.3
ENSG00000111142:Io003	METAP2	12.95483280.95485879	0.0194	0.524	-0.117	4.67	9	7.67	10.7	35.7	27.3
ENSG00000187742:I003	SECISBP2	9.89319797.89325427	0.101	0.752	0.117	27	25	16.3	18.3	20.3	32.7
ENSG00000134744:Io033	TUT4	1.52436975.52438220	0.046	0.644	0.117	35.3	32.7	45.3	34.7	8.33	13.7
ENSG00000204348:E009	DXO	6.31970024.31970109	0.329	0.902	0.118	14	14.7	7.33	7	9	14.7
ENSG00000116852:I025	KIF21B	1.200999466.200999883	0.0591	0.674	-0.117	5.33	9.33	3	7.67	21.7	22
ENSG00000145332:Io009	KLHL8	4.87195690.87220418	0.165	0.814	0.117	12.3	9.33	7.67	7.33	15.3	21.7
ENSG00000166295:Io007	ANAPC16	10.72216138.72223888	0.115	0.775	-0.117	6.33	14.3	11	16.3	17.7	19
ENSG00000143952:I009	VPS54	2.63914287.63916900	0.0564	0.674	0.116	14.7	13.3	22	22.3	28.3	46.7
ENSG00000081479:I058	LRP2	2.169239775.169240988	0.00786	0.417	-0.118	37.3	42.7	66.7	97.3	20.3	13.7
ENSG00000168769:I010	TET2	4.105241429.105242834	0.106	0.758	0.118	13.7	16.7	11.3	8	5	8.33
ENSG00000100503:I018	NIN	14.50758630.50759857	0.0545	0.664	-0.117	16	16.3	9.33	16	24.3	19
ENSG00000113716:I011	HMGXB3	5.150027117.150030741	0.117	0.778	-0.118	11.7	11	9.33	15.3	10.3	8
ENSG00000054282:I014	SDCCAG8	1.243307883.243307989	0.291	0.893	0.116	14	12.3	16.3	16	5.67	9
ENSG00000168818:I006	STX18	4.4425222.4434770	0.0841	0.726	-0.116	10.3	9.33	7	9.33	27.7	17
ENSG00000125772:I016	GPCPD1	20.5570239.5573915	0.103	0.755	0.117	9.33	5.67	8	6	18.7	23.3
ENSG00000136937:I016	NCBP1	9.97656085.97658640	0.0572	0.674	-0.116	13	19.7	23.7	24	30.7	22.7
ENSG00000166971:E023	AKTIP	16.53495173.53495262	0.0122	0.453	0.116	8.33	8.33	12.3	6.33	24.3	33
ENSG00000115760:Io057	BIRC6	2.32518946.32524888	0.0366	0.607	0.116	30	26.7	30.7	24.3	39.3	54.3
ENSG00000078403:I049	MLLT10	10.21735235.21740030	0.141	0.794	-0.117	18.3	20	11.7	15.7	25.3	18.7
ENSG00000136699:I034	SMPD4	2.130173656.130174914	0.399	0.921	-0.115	8	8.33	9	8.67	11.7	7.33
ENSG00000244754:Io015	N4BP2L2	13.32537027.32538778	0.0918	0.733	-0.116	5.33	10.3	22	24	9.33	7
ENSG00000167766:I018	ZNF83	19.52654403.52655561	0.152	0.807	-0.116	10.3	12.7	3.67	7.67	13	11.7
ENSG00000198015:Io002	MRPL42	12.93469355.93476954	0.00875	0.427	-0.116	7	13.7	11.7	11.7	38.3	28
ENSG00000177707:I016	NECTIN3	3.111126335.111133635	0.0388	0.616	0.116	10.3	7	15	8.67	29.7	35
ENSG00000270629:Io071	NBPF14	1.148595752.148595855	0.3	0.896	-0.115	9	9.67	9.67	12.7	14.7	11
ENSG00000120008:I013	WDR11	10.120860282.120862735	0.164	0.814	0.117	16.3	12	18	13.7	20	24.3
ENSG00000165959:I008	CLMN	14.95194596.95196498	0.163	0.814	0.116	9.33	4	9	4.67	18.7	16
ENSG00000171988:I026	JMJD1C	10.63215696.63217207	0.0184	0.513	0.115	22	16.7	29.7	28.3	40.3	59.3
ENSG00000091129:I030	NRCAM	7.108191283.108191729	0.322	0.902	-0.116	15	17.7	9	8.33	10	6.67
ENSG00000070269:I016	TMEM260	14.56617297.56618594	0.169	0.814	-0.116	7.33	9.33	12.3	11.3	19.7	12.7
ENSG00000101544:I004	ADNP2	18.80117650.80133103	0.333	0.905	0.114	12	11	7.67	7.67	10.3	15.7
ENSG00000093167:Io028	LRRFIP2	3.37065942.37075024	0.176	0.817	0.116	8.67	9.67	16.3	13.3	13.7	20.3
ENSG00000108587:Io002	GOSR1	17.30481263.30484214	0.334	0.905	-0.114	7.33	8	9	11.7	13.7	10.3
ENSG00000136854:Io018	STXBP1	9.127682560.127684368	0.246	0.873	0.115	11.7	7	14.3	12.3	6.33	7.67
ENSG00000085511:Io003	MAP3K4	6.161049979.161070608	0.296	0.896	0.115	12	12.3	10.7	9.67	11	17
ENSG00000224078:I066	SNHG14	15.25080229.25081091	0.274	0.884	0.115	22	22.3	10.3	10.3	3.67	7
ENSG00000155229:E050	MMS19	10.97476963.97477347	0.123	0.786	0.115	10.7	12.7	22	19.7	18	28.7
ENSG00000141198:Io014	TOM1L1	17.54939020.54947261	0.315	0.899	-0.116	12.7	13.7	13.3	13.3	15.3	10
ENSG00000110880:I007	CORO1C	12.108652417.108653038	0.147	0.803	-0.116	18	20.3	10	16.7	13	10.7
ENSG00000166881:I005	NEMP1	12.57064185.57064646	0.0669	0.686	0.114	10.7	14	13	8.67	7.67	11.7
ENSG00000066557:I005	LRRC40	1.70155796.70159330	0.0661	0.685	0.115	10	5.33	9.67	5	25	25.7
ENSG00000112584:I012	FAM120B	6.170391121.170395487	0.217	0.851	0.115	7	12.3	14	16.7	6.67	14.7
ENSG00000121390:I002	PSPC1	13.19675653.19677724	0.0749	0.702	-0.115	10.3	16.7	8.33	12.3	32.3	28.3
ENSG00000134874:I012	DZIP1	13.95609513.95611445	0.0691	0.687	-0.115	4.67	10.3	7.67	18	26.3	32.3
ENSG00000135541:I012	AHI1	6.135302817.135318519	0.328	0.902	-0.115	10.3	13.7	14	17.3	11.3	9
ENSG00000155229:I027	MMS19	10.97469723.97470129	0.165	0.814	-0.115	12	13	13.3	16.3	26.3	18.7
ENSG00000130684:I005	ZNF337	20.25686466.25696759	0.343	0.907	0.115	19.7	20.7	7.33	8.67	4.67	8.67
ENSG00000145349:Io029	CAMK2D	4.113502977.113509638	0.321	0.902	0.113	18.7	15	10.7	8	11.3	14
ENSG00000100796:I011	PPP4R3A	14.91473370.91475811	0.0517	0.658	0.114	17	12	16.7	20	17	25.7
ENSG00000032219:I026	ARID4A	14.58365300.58365518	0.107	0.761	0.115	14	11.7	16.3	13.3	24	33.3
ENSG00000071575:I004	TRIB2	2.12723552.12724629	0.0899	0.731	-0.114	22.7	37.7	33	52.3	11.7	10
ENSG00000134644:Io028	PUM1	1.30966197.30967167	0.135	0.794	0.114	33.7	32.3	21	17.7	17.7	25.7
ENSG00000127125:Io002	PPCS	1.42457350.42459603	0.233	0.866	-0.114	4.33	7.33	7.33	9.67	15.3	13.3
ENSG00000184014:Io021	DENND5A	11.9206782.9207561	0.0408	0.617	0.114	8	7	12	7	23.7	31.3
ENSG00000112531:I007	QKI	6.163455421.163457381	0.302	0.897	0.113	10.7	8.33	16.3	11.3	13	15
ENSG00000166295:Io008	ANAPC16	10.72216072.72230366	0.00276	0.276	-0.114	13.3	28	13.7	10.3	7.67	6.33
ENSG00000117479:I004	SLC19A2	1.169468836.169469964	0.189	0.827	-0.114	9	12.7	4.67	8	19	17
ENSG00000077721:Io006	UBE2A	X.119575400.119582588	0.331	0.902	0.115	11.7	13.7	17	19	6	11.3
ENSG00000204406:Io015	MBD5	2.148502509.148510060	0.0538	0.664	-0.113	11.3	13	8.67	18	21.3	20.3
ENSG00000143434:I030	SEMA6C	1.151138731.151139425	0.0458	0.643	-0.114	6.33	5.67	5.67	11.7	16.3	14
ENSG00000176783:I012	RUFY1	5.179581012.179585796	0.069	0.687	0.113	10	6.33	9.33	10.3	16	23.3
ENSG00000165392:I020	WRN	8.31096850.31100849	0.000939	0.163	-0.113	4.67	15	12.3	10.3	15	14
ENSG00000110075:Io034	PPP6R3	11.68576043.68587927	0.14	0.794	-0.115	19.7	30	21.7	27.3	20.3	17.7
ENSG00000134186:I004	PRPF38B	1.108695770.108696043	0.00256	0.262	-0.113	5.33	14.7	4.33	9.67	43	44.7
ENSG00000135164:I026	DMTF1	7.87181341.87182017	0.303	0.897	0.114	8.67	7.33	21.3	20.7	8	12
ENSG00000164331:I003	ANKRA2	5.73554388.73554861	0.165	0.814	-0.114	7.33	10.3	12	16	24	19.7
ENSG00000173744:I007	AGFG1	2.227524915.227531091	0.00533	0.35	0.113	23	28	23.3	13.7	21.3	30.3
ENSG00000188732:I014	FAM221A	7.23698299.23700786	0.37	0.913	-0.113	11	9.67	8	7	15.7	8.67
ENSG00000143776:Io015	CDC42BPA	1.227048010.227069777	0.241	0.873	-0.113	10.3	12	23.3	24	18.7	12.7
ENSG00000085733:Io018	CTTN	11.70421580.70422940	0.349	0.91	-0.113	9.67	6.67	9.33	9	9	4.67
ENSG00000138756:I004	BMP2K	4.78842527.78844928	0.00971	0.427	0.113	13	9	7.33	3.67	32	43
ENSG00000132694:Io004	ARHGEF11	1.156938513.156939548	0.163	0.814	0.114	9	8.67	10.3	7.67	15.7	22.3
ENSG00000135049:I018	AGTPBP1	9.85655320.85657435	0.0939	0.739	0.112	11	8.67	10.7	9	22.3	32.3
ENSG00000165359:Io018	INTS6L	X.135569431.135572815	0.268	0.883	-0.112	7.67	7.67	8	5	11.7	6
ENSG00000115282:E033	TTC31	2.74492445.74492646	0.405	0.922	0.113	10.3	8	7.33	4.33	6.67	7.33
ENSG00000156976:I002	EIF4A2	3.186783639.186784429	0.000974	0.164	-0.112	18	38.7	12.3	15.7	72.7	68.3
ENSG00000132466:I059	ANKRD17	4.73177533.73222974	0.0671	0.686	-0.113	7	11.3	34.3	34.3	18.3	12.7
ENSG00000171467:I009	ZNF318	6.43342211.43342676	0.276	0.886	0.112	8.33	10.7	16	15.3	8.33	14
ENSG00000134900:Io010	TPP2	13.102630195.102633950	0.0387	0.616	0.112	20.3	13.7	8.67	5.67	33.3	41
ENSG00000174501:I015	ANKRD36C	2.95882497.95884173	0.0754	0.703	-0.111	9	9	7.67	13.7	21	17.3
ENSG00000166900:I011	STX3	11.59793514.59795372	0.197	0.835	0.112	15	16	29	25.7	11.7	17.7
ENSG00000154175:I001	ABI3BP	3.100750610.100751552	0.00995	0.427	0.111	13	16.3	10.3	4.67	9	12.7
ENSG00000198270:I001	TMEM116	12.111931827.111932586	0.456	0.941	-0.112	7.67	10.7	6.67	9	8	7
ENSG00000107581:I007	EIF3A	10.119049985.119050521	0.0797	0.714	0.112	14.3	12	14.3	8.33	23.3	27.7
ENSG00000160953:I009	PWWP3A	19.1358700.1360136	0.173	0.814	-0.111	17.3	19.7	7.33	12.7	8.33	6.67
ENSG00000163938:I016	GNL3	3.52693046.52693187	0.0511	0.658	-0.111	7.67	16.7	5.33	9	30.7	32
ENSG00000160584:Io022	SIK3	11.116877042.116896253	0.251	0.877	-0.111	11.7	11.7	7.67	10.3	15.7	11.3
ENSG00000170949:Io003	ZNF160	19.53075183.53086262	0.157	0.811	-0.11	7.67	13.7	10.3	12.7	19	17.3
ENSG00000076043:Io003	REXO2	11.114443933.114444541	0.0352	0.605	-0.112	10.3	7.67	5	9.33	12.3	8.67
ENSG00000152256:Io003	PDK1	2.172562291.172564503	0.00174	0.225	-0.112	8	13.7	12.7	25.7	69	61.7
ENSG00000180098:I008	TRNAU1AP	1.28561398.28564703	0.0398	0.617	0.111	8.33	6	7.67	4	23.3	29.7
ENSG00000007392:I012	LUC7L	16.208188.208601	0.197	0.836	0.111	16.7	16	26.7	20.7	14.3	19
ENSG00000180304:Io008	OAZ2	15.64690549.64703029	0.156	0.811	-0.11	14.3	14.7	9	5	6.67	3.33
ENSG00000148835:I009	TAF5	10.103387352.103387521	0.203	0.842	0.111	7.33	2.33	7.33	4.67	10.3	8
ENSG00000272168:I019	CASC15	6.21783708.21802657	0.0286	0.579	-0.111	8.67	12.7	6	10.3	39.3	31.3
ENSG00000138802:Io026	SEC24B	4.109473186.109491327	0.124	0.787	0.112	18.3	15	12.7	11.7	22.7	32
ENSG00000120694:I018	HSPH1	13.31152951.31154633	0.0771	0.706	0.111	12	6.67	21.3	15	30.3	33.7
ENSG00000039319:Io020	ZFYVE16	5.80408153.80427492	0.282	0.888	-0.111	14.3	15.3	18.7	20.7	7.67	4.67
ENSG00000010803:I019	SCMH1	1.41143112.41151614	0.00301	0.285	-0.111	7.67	20.7	10	9.67	28.3	28.3
ENSG00000075151:Io045	EIF4G3	1.20997633.21002713	0.0759	0.705	0.111	11.7	7.33	9	10.3	15.7	22
ENSG00000143375:I022	CGN	1.151535683.151535780	0.0409	0.617	0.111	8.67	8.33	8.33	5	21	31
ENSG00000128578:I013	STRIP2	7.129460372.129462966	0.3	0.896	-0.11	12.7	15	6.67	10	13.7	11.3
ENSG00000267313:I010	KC6	18.41521496.41525355	0.253	0.879	0.11	12	10	15	16	11.3	17
ENSG00000198780:I011	FAM169A	5.74834597.74838965	0.00468	0.336	0.111	18	15.3	17.3	9.67	45.7	62
ENSG00000070061:E078	ELP1	9.108918901.108919253	0.0771	0.706	-0.112	28.7	39.3	36.7	41.3	23.3	17.7
ENSG00000101493:Io008	ZNF516	18.76362557.76371467	0.243	0.873	-0.111	16.3	22	8.33	11.3	21	18
ENSG00000164828:Io025	SUN1	7.852667.852813	0.275	0.886	0.11	18	15.3	11	7.67	12.7	15.7
ENSG00000256525:Io002	POLG2	17.64480389.64482919	0.0799	0.714	0.11	11	9.67	8.33	3.33	11	11.7
ENSG00000248932:Io004	AC046134.2	3.139390247.139419557	0.0304	0.579	-0.111	9.33	16	9	6	6.33	4.67
ENSG00000088179:I022	PTPN4	2.119920241.119926598	0.266	0.881	0.109	11.3	9.33	15.7	15.3	13.3	19
ENSG00000136925:I004	TSTD2	9.97606261.97610346	0.0579	0.674	0.111	14.3	7.67	8.33	7.33	23	26.7
ENSG00000151500:E019	THYN1	11.134252916.134253227	0.0736	0.701	0.111	11.3	7.67	13.3	16.7	11	17
ENSG00000196295:Io038	GARS1-DT	7.30579314.30584711	0.504	0.953	-0.11	4.67	6	6.67	8	8	6.33
ENSG00000010803:I023	SCMH1	1.41152741.41159725	0.0872	0.728	-0.111	12.3	10.3	13.7	21	9	6.67
ENSG00000176406:Io038	RIMS2	8.103989421.104013442	0.354	0.913	-0.11	8.67	12	6.67	8.67	13.7	11.7
ENSG00000004766:E024	VPS50	7.93258276.93258357	0.206	0.846	-0.109	12.3	13.7	7.67	10	23.7	17.3
ENSG00000112715:Io014	VEGFA	6.43778918.43784541	3.64e-05	0.0303	-0.11	19.3	46.3	11	30.3	108	126
ENSG00000097033:I006	SH3GLB1	1.86724405.86728403	0.179	0.82	0.111	7.67	7	25.3	20.3	20.7	27.3
ENSG00000135945:I010	REV1	2.99404677.99405910	0.194	0.835	-0.11	8.67	13.7	7.33	12	21.3	20.7
ENSG00000153707:I021	PTPRD	9.8454594.8460411	0.0646	0.685	-0.11	12.3	11	3.33	7.33	6.33	4.67
ENSG00000024048:Io010	UBR2	6.42616090.42617409	0.0796	0.714	-0.11	8	12.3	10.3	11.7	31.3	23.7
ENSG00000128563:I006	PRKRIP1	7.102376322.102395977	0.154	0.81	-0.109	15	17.7	14.3	10.7	12	7.33
ENSG00000071994:I007	PDCD2	6.170583188.170583505	0.142	0.794	0.108	11	8	11.7	11.3	18.3	25.7
ENSG00000155363:Io017	MOV10	1.112698478.112698715	0.291	0.893	0.11	17.3	12	21.7	17.7	9	11
ENSG00000140332:Io014	TLE3	15.70066218.70074533	0.0732	0.701	0.11	14.7	10	13.3	11.3	27	35.3
ENSG00000250510:I006	GPR162	12.6824765.6825484	0.247	0.873	-0.108	20.3	25.7	15.3	15.7	11.7	8.33
ENSG00000137154:E012	RPS6	9.19379618.19380088	0.3	0.896	-0.109	10	15	10.3	19	12.7	13.7
ENSG00000101004:I011	NINL	20.25480267.25481968	0.0464	0.644	-0.11	5	8.67	2.33	8.67	18.3	22.7
ENSG00000110619:Io014	CARS1	11.3026797.3028996	0.0173	0.508	0.109	6.67	3.33	7	9.33	16	27
ENSG00000135365:Io019	PHF21A	11.45938312.45946076	0.237	0.871	-0.109	10	12.7	7	9.33	21	16.7
ENSG00000111300:I009	NAA25	12.112048443.112049483	0.402	0.922	-0.109	13	13.7	13.3	14.3	10	6.67
ENSG00000182670:Io001	TTC3	21.37073364.37108392	0.215	0.849	0.111	5	6.33	23.3	18.7	9.67	13.3
ENSG00000175061:Io013	SNHG29	17.16439060.16440185	0.115	0.775	-0.109	13	13.7	19.7	31.3	8.67	7
ENSG00000146067:I015	FAM193B	5.177532200.177532443	0.034	0.598	-0.108	11.3	9.33	3.33	7.67	10.7	8
ENSG00000170144:Io012	HNRNPA3	2.177216747.177216908	0.0183	0.513	-0.109	33.3	49	15.3	13	7.67	4.67
ENSG00000073711:Io013	PPP2R3A	3.136106322.136145043	0.0655	0.685	-0.11	3	6.67	11.7	11.7	16.3	12.7
ENSG00000112031:I006	MTRF1L	6.152994676.152995136	0.14	0.794	-0.108	7	12.7	9.33	12.7	22.3	21
ENSG00000149182:I019	ARFGAP2	11.47173482.47173759	0.193	0.834	-0.11	11.7	11	6	9	13.3	9.67
ENSG00000101333:I046	PLCB4	20.9476753.9478921	0.369	0.913	0.109	15.3	9.33	12.7	9.33	9.67	10
ENSG00000099204:Io009	ABLIM1	10.114448020.114451624	0.115	0.775	-0.109	10	12.7	5	12.3	8.67	9.33
ENSG00000066629:Io030	EML1	14.99851035.99865518	0.184	0.824	-0.109	5.67	7.33	13.7	10	7.67	4.33
ENSG00000246922:Io002	UBAP1L	15.65094576.65099505	0.286	0.89	0.109	12.3	15	25	29.3	9	17
ENSG00000187239:I008	FNBP1	9.129908999.129915966	0.31	0.898	0.109	9	7.67	23.3	22.7	5	8
ENSG00000104320:Io014	NBN	8.89981523.89982722	0.522	0.955	0.108	6.67	8.67	6.67	8	5	9.67
ENSG00000105778:I013	AVL9	7.32558628.32558929	0.0665	0.686	0.108	10	10	11	7.33	22	31.7
ENSG00000175497:I036	DPP10	2.115791179.115791287	0.209	0.846	0.108	16	9.33	20.3	12.3	23.3	22
ENSG00000196628:Io024	TCF4	18.55587136.55589297	0.375	0.915	-0.108	8.67	12.3	4.67	6.33	14	12.3
ENSG00000204186:Io012	ZDBF2	2.206281909.206292014	0.325	0.902	0.11	12.3	11.7	8.67	10.7	8.67	14.3
ENSG00000172766:I020	NAA16	13.41372311.41372732	0.311	0.899	0.107	16.7	17	19	19	11.3	17.7
ENSG00000159593:I023	NAE1	16.66824885.66826523	0.103	0.755	-0.108	15	15	12	14.7	37	24.7
ENSG00000143437:I026	ARNT	1.150839654.150842424	0.234	0.868	0.11	19.3	17.7	13.7	15.7	11.7	18.3
ENSG00000231074:Io003	HCG18	6.30296237.30326354	0.29	0.893	0.108	6.33	4.33	10.7	11.7	5	7.33
ENSG00000158552:I015	ZFAND2B	2.219208639.219208977	0.424	0.929	-0.109	8.67	10.3	10.7	11	10.3	7.33
ENSG00000077782:Io012	FGFR1	8.38418373.38419539	0.311	0.898	-0.106	9	13.7	13.3	16.7	14.7	13
ENSG00000120616:E014	EPC1	10.32285050.32286694	0.0329	0.593	0.108	20.3	11.7	11.7	10	34.3	40.7
ENSG00000167380:I004	ZNF226	19.44165613.44165757	0.302	0.897	0.108	8.33	6	8.33	8.33	9.67	13
ENSG00000078403:Io025	MLLT10	10.21538912.21557621	0.065	0.685	0.108	16.7	19.7	7.33	4	6	9.33
ENSG00000087301:Io005	TXNDC16	14.52457174.52470037	0.0549	0.666	0.107	8.67	4.33	8	3.67	26.3	26
ENSG00000113966:I013	ARL6	3.97791826.97791953	0.213	0.849	-0.107	16.7	18.3	23	24.3	27.7	19.3
ENSG00000247092:E016	SNHG10	14.95533061.95533693	0.305	0.897	-0.106	10.3	9.67	11.3	15	6.67	4.67
ENSG00000135164:Io045	DMTF1	7.87194102.87195031	0.13	0.793	0.108	16.3	14.7	43.3	44	7.67	13.3
ENSG00000112992:Io008	NNT	5.43619119.43624032	0.166	0.814	0.107	17.3	13.7	14	13.3	21	28.7
ENSG00000224078:I062	SNHG14	15.25078995.25079826	0.102	0.752	-0.108	13.7	10.3	25	29.7	19	12.7
ENSG00000010322:Io014	NISCH	3.52480295.52484513	0.0574	0.674	-0.108	10.3	8.33	9	14.3	21.3	15.7
ENSG00000157827:Io015	FMNL2	2.152619718.152625438	0.0533	0.662	0.107	8.67	7.33	11.3	6.67	24.7	31.7
ENSG00000255248:I030	MIR100HG	11.122091740.122100374	0.0871	0.728	0.106	43	43.3	33.7	28.3	21.3	31
ENSG00000166839:I029	ANKDD1A	15.64951233.64957103	0.177	0.819	0.107	7.33	12	13.3	13	4.67	9
ENSG00000134759:I009	ELP2	18.36138426.36138795	0.0276	0.578	-0.107	18	33.7	23.7	27.7	33.3	31.7
ENSG00000204842:I038	ATXN2	12.111518427.111519832	0.311	0.899	-0.108	16.7	18	18	18	16	10.7
ENSG00000101333:I012	PLCB4	20.9365514.9371214	0.224	0.859	-0.106	15	17	17.3	19.7	26.3	19.3
ENSG00000066382:I012	MPPED2	11.30580494.30584126	0.0112	0.44	-0.106	4.67	10	8	5.67	21	15.3
ENSG00000172869:I042	DMXL1	5.119203436.119206834	0.399	0.921	-0.107	7.67	7	12.3	14.3	9.67	6.67
ENSG00000070882:I021	OSBPL3	7.24865465.24866070	0.148	0.805	-0.107	15.3	20.3	10	18	22.3	21.7
ENSG00000172262:Io014	ZNF131	5.43161606.43161709	0.193	0.834	0.106	18.7	17	11.3	8.67	19.3	26
ENSG00000037474:I018	NSUN2	5.6622100.6623214	0.381	0.916	-0.106	9.33	10	7.33	9	14	10.3
ENSG00000148516:Io013	ZEB1	10.31373173.31387124	0.301	0.896	-0.106	21.3	18.3	21.7	19.7	17.7	10
ENSG00000140943:I005	MBTPS1	16.84060813.84063305	0.0166	0.5	-0.107	6	14	17.3	19	28	24.7
ENSG00000122884:Io006	P4HA1	10.73030370.73044981	0.178	0.819	-0.106	23	30.7	30	37.7	23.7	19.7
ENSG00000186001:I019	LRCH3	3.197854445.197858834	0.116	0.775	-0.107	6	10.7	11.7	14	23.3	20
ENSG00000264538:I006	SUZ12P1	17.30734943.30735033	0.167	0.814	-0.107	28.7	32.7	31.3	35.3	20.7	14.7
ENSG00000166471:I005	TMEM41B	11.9287806.9288442	0.12	0.78	0.106	16	17.7	44.7	40.3	22.3	32.7
ENSG00000050748:Io006	MAPK9	5.180247510.180248973	0.377	0.915	0.106	7.33	8	11.7	13.7	9.67	17
ENSG00000060237:Io028	WNK1	12.871348.878215	0.191	0.83	-0.107	30.7	31	25	27.3	16.7	10.7
ENSG00000074800:E022	ENO1	1.8870510.8870825	0.043	0.626	-0.107	52.7	72.3	50.3	75	39.3	35.7
ENSG00000165525:I018	NEMF	14.49803294.49806021	0.00879	0.427	-0.106	12	20	9.67	16	61	52
ENSG00000169045:Io014	HNRNPH1	5.179623164.179623636	0.0177	0.509	-0.106	15.3	21.7	10	12.7	60.3	44.3
ENSG00000170322:I020	NFRKB	11.129882631.129883122	0.152	0.807	0.106	10.3	6.67	14	13.3	16	20.7
ENSG00000172575:I012	RASGRP1	15.38502421.38503272	0.134	0.794	0.107	11.3	9	14.3	12.7	23	32.3
ENSG00000130396:I035	AFDN	6.167947944.167948293	0.0298	0.579	0.106	27.7	25	46.3	31.7	45.7	54.7
ENSG00000118762:I001	PKD2	4.88008328.88019458	0.0687	0.687	0.106	5	8	28	22.3	6	9
ENSG00000078403:I032	MLLT10	10.21673919.21681332	0.0277	0.578	-0.106	13	21.3	11.3	11	40.3	31.7
ENSG00000089154:I043	GCN1	12.120168300.120170169	0.335	0.905	0.105	12.7	10.3	13.3	11	14	17.7
ENSG00000161021:I004	MAML1	5.179771243.179773895	0.321	0.902	0.106	21.7	24	12	12.7	9.67	16.3
ENSG00000182149:Io027	IST1	16.71922680.71924769	0.0746	0.702	-0.106	20.3	22	32.3	40	6.33	3
ENSG00000177990:I010	DPY19L2	12.63594133.63595966	0.0354	0.605	0.106	7	4.33	8	2.67	24.7	24
ENSG00000204256:I014	BRD2	6.32976169.32976250	0.017	0.504	-0.106	21.7	31	13	17.7	66.7	53.7
ENSG00000115392:E012	FANCL	2.58163074.58163434	0.389	0.919	0.105	12.3	10.3	9.67	8.67	11.3	15
ENSG00000165238:Io042	WNK2	9.93299261.93308328	0.449	0.94	0.106	16.3	15	8	7.67	7.67	11
ENSG00000188647:E005	PTAR1	9.69718568.69718650	0.131	0.793	0.105	40.7	39.3	26	21.3	19	26.7
ENSG00000110911:I011	SLC11A2	12.50994630.50995629	0.141	0.794	-0.106	6.33	10	18.3	20.3	22.3	17.7
ENSG00000130821:I002	SLC6A8	X.153689599.153690375	0.165	0.814	-0.104	9	8.33	7.33	12	12.7	10.3
ENSG00000109771:I001	LRP2BP	4.185367245.185370640	0.00408	0.319	-0.105	16.3	12.7	7.33	16.7	12.3	10
ENSG00000146574:I022	CCZ1B	7.6824166.6824455	0.339	0.905	0.105	12	9	11	9.33	13	16
ENSG00000118473:I017	SGIP1	1.66660524.66667530	0.104	0.755	0.105	21	16	23.7	16.7	32.7	38
ENSG00000143033:E011	MTF2	1.93110246.93110327	0.242	0.873	0.105	13.7	10	33.3	27.3	6.33	8.67
ENSG00000156076:Io010	WIF1	12.65055213.65056073	0.0346	0.602	0.105	29	33	44.7	43.7	3.67	9.33
ENSG00000214293:Io008	APTR	7.77684251.77685202	0.397	0.92	0.105	13	11.3	12.3	10.7	11.3	15
ENSG00000018189:Io019	RUFY3	4.70802983.70804348	0.139	0.794	0.104	22.7	17.3	12.7	9.67	27.3	33.3
ENSG00000185246:E037	PRPF39	14.45114614.45114857	0.0246	0.56	0.105	12.7	8.33	15.3	10	39.3	49
ENSG00000136045:I012	PWP1	12.107703031.107703685	0.0826	0.721	-0.105	9.67	15	10.3	10.7	31	24
ENSG00000064763:Io014	FAR2	12.29332727.29333632	0.0139	0.465	0.105	13.7	5.67	13	14.3	9	10.3
ENSG00000134333:E031	LDHA	11.18400745.18400837	0.111	0.769	-0.104	14.3	32	15.3	22.7	7.33	8
ENSG00000074054:I018	CLASP1	2.121402663.121404371	0.171	0.814	-0.104	20.3	23.3	13.3	10	11.7	7.33
ENSG00000171307:Io008	ZDHHC16	10.97454799.97455660	0.172	0.814	0.105	19	13.7	23	11	9.33	8.67
ENSG00000196459:I001	TRAPPC2	X.13714505.13716004	0.265	0.881	0.105	14	14.7	10.7	8	10	14
ENSG00000153922:I005	CHD1	5.98860068.98863408	0.0315	0.584	0.105	21	13.7	13.3	11	39.3	49.7
ENSG00000168438:E014	CDC40	6.110210803.110212133	0.081	0.717	0.105	11	5	11.3	7.33	25.7	25
ENSG00000179387:I005	ELMOD2	4.140527494.140535733	0.0432	0.626	0.104	14	9	15.7	12.3	35.3	45
ENSG00000128928:I011	IVD	15.40413087.40414889	0.193	0.834	0.105	6.33	7.67	26	20	9.33	12.3
ENSG00000145555:Io045	MYO10	5.16711022.16711160	0.092	0.734	-0.105	4	8	19	19.3	12	9.33
ENSG00000112081:I008	SRSF3	6.36600276.36601152	0.118	0.779	-0.105	31	41	12	19.3	29	26.7
ENSG00000054523:I027	KIF1B	1.10297246.10303163	0.207	0.846	-0.104	14.3	20	26.7	32	22	18.3
ENSG00000165533:Io007	TTC8	14.88841514.88843806	0.277	0.887	0.105	24.3	25.3	19.3	18.3	10.7	16.7
ENSG00000196911:I011	KPNA5	6.116722289.116724297	0.0667	0.686	0.104	16	15	13.7	10.3	30.3	43.7
ENSG00000117362:I001	APH1A	1.150266194.150266533	0.118	0.779	-0.104	47	53.7	21.7	29	26.3	20.3
ENSG00000148690:I010	FRA10AC1	10.93687449.93692009	0.151	0.807	0.104	24.3	18.3	11	10	25.3	32
ENSG00000234585:Io007	CCT6P3	7.65071042.65073441	0.502	0.953	-0.104	8.33	6	10.3	8.67	10.3	5.33
ENSG00000127054:Io013	INTS11	1.1315618.1319296	0.17	0.814	-0.104	5.67	11.3	12	16.7	18	18.3
ENSG00000116984:I003	MTR	1.236803642.236806144	0.247	0.873	0.103	17.7	15.3	14.7	17.3	8.33	13
ENSG00000114942:Io001	EEF1B2	2.206159684.206159959	0.29	0.893	0.105	12	11.7	25	19.7	9.33	12.3
ENSG00000054523:I032	KIF1B	1.10324895.10326111	0.0568	0.674	-0.104	22.7	25.7	16	21.7	49.7	38
ENSG00000180747:I014	SMG1P3	16.21460220.21463703	0.0325	0.589	-0.104	10.7	13	8.67	16.7	38.7	34
ENSG00000185658:Io049	BRWD1	21.39250889.39255665	0.214	0.849	-0.103	21.7	15.3	23.7	21.7	12.7	6.33
ENSG00000235437:Io039	LINC01278	X.63428981.63432364	0.359	0.913	-0.104	12.7	12	7	9	10	7
ENSG00000130714:I009	POMT1	9.131509022.131509743	0.256	0.879	0.105	21	16	10	10.7	9.33	12.3
ENSG00000174501:Io073	ANKRD36C	2.95895590.95902886	0.187	0.827	-0.103	6	9.67	14.3	14.7	14.3	11.3
ENSG00000224078:Io058	SNHG14	15.25078995.25081091	0.34	0.905	0.104	13.7	10.3	10.3	10.3	8.67	11.3
ENSG00000186480:E013	INSIG1	7.155302417.155302747	0.0138	0.465	-0.104	6.33	15	8.67	16	46.3	48.3
ENSG00000163913:Io033	IFT122	3.129451998.129458599	0.367	0.913	0.103	9.33	10	14.3	12.7	10.3	15
ENSG00000155903:I006	RASA2	3.141540609.141553857	0.179	0.82	0.104	15	10	16.3	16.7	10	13
ENSG00000077458:E012	FAM76B	11.95778957.95779078	0.41	0.924	0.103	16.7	18	11.7	12	6.67	11
ENSG00000092969:I003	TGFB2	1.218363417.218405169	0.478	0.948	-0.104	14.7	16.7	6.33	7.33	7.33	5.33
ENSG00000111912:Io021	NCOA7	6.125885343.125888972	0.187	0.827	-0.103	7.33	7.67	6.67	12.7	8.33	8
ENSG00000124486:I045	USP9X	X.41229827.41230501	0.117	0.778	0.104	19	21.7	10.7	19.7	6	13.3
ENSG00000065548:I015	ZC3H15	2.186505597.186505740	0.0395	0.617	0.103	15	12.7	19.7	15.3	39.3	55
ENSG00000204130:Io007	RUFY2	10.68376972.68379424	0.188	0.827	0.104	27.7	29.3	6.33	10	6.67	12.3
ENSG00000074054:Io047	CLASP1	2.121425306.121430073	0.244	0.873	0.103	9.67	9.33	10	9.67	16.3	25.3
ENSG00000180228:Io005	PRKRA	2.178444500.178447505	0.076	0.706	0.104	26	23.7	21.3	15.7	33	43
ENSG00000126777:E078	KTN1	14.55673012.55673172	0.293	0.894	-0.103	5.33	13.3	7	11	6.67	8.67
ENSG00000133961:I008	NUMB	14.73284374.73287110	0.00387	0.315	0.103	8	9.67	14	5.67	25.3	30.7
ENSG00000158528:I017	PPP1R9A	7.95268707.95269207	0.0985	0.747	0.103	22	12.7	18.7	17.7	12	13.7
ENSG00000086666:Io015	ZFAND6	15.80098578.80120328	0.0738	0.701	0.102	10	5.67	12.7	9	28.3	32.7
ENSG00000074054:I029	CLASP1	2.121427430.121430073	0.156	0.811	-0.104	7.67	12.3	10	9.67	17	13.7
ENSG00000268043:I003	NBPF12	1.146949422.146951348	0.477	0.947	0.102	8.67	8.67	13.7	13.3	6.67	10
ENSG00000138050:I008	THUMPD2	2.39766109.39768424	0.35	0.911	0.103	10.3	9.33	15.7	17.3	7.67	12
ENSG00000114416:Io019	FXR1	3.180970358.180975313	0.135	0.794	0.103	24.7	22	18.7	21.3	20.7	31.3
ENSG00000136051:I019	WASHC4	12.105138011.105140294	0.143	0.796	0.103	13.3	10.3	8	6	23	30
ENSG00000156232:I008	WHAMM	15.82826496.82826751	0.0893	0.73	0.103	9.67	6.67	10	7.33	25	32
ENSG00000165238:I036	WNK2	9.93299261.93300051	0.381	0.916	0.102	16.3	15	14.7	15.3	7	10.7
ENSG00000090060:Io027	PAPOLA	14.96556413.96562819	0.294	0.895	0.103	21	22.7	22	22.7	9	15
ENSG00000164941:Io019	INTS8	8.94859632.94865506	0.37	0.913	-0.105	9	9	13.7	14.3	17.3	11.7
ENSG00000050165:Io016	DKK3	11.11968487.12002300	0.0378	0.615	0.103	15.3	14.3	54.7	58.7	2.67	7.67
ENSG00000158427:I006	TMSB15B	X.103964622.103965539	0.0926	0.734	-0.103	16	15.7	10.7	17.7	19	15.7
ENSG00000165525:I004	NEMF	14.49785320.49786718	0.143	0.796	-0.102	13	19	20.3	24.3	30.7	26
ENSG00000007202:I034	KIAA0100	17.28639642.28639901	0.103	0.754	0.103	8.67	6.67	9.33	10.3	19	30.3
ENSG00000169764:I034	UGP2	2.63890185.63891120	0.0216	0.539	0.102	6.67	4.33	9.33	6	29.3	41
ENSG00000197121:Io014	PGAP1	2.196875821.196880076	0.0488	0.647	0.103	14.3	10.7	31	26	42	55.7
ENSG00000171634:Io020	BPTF	17.67944372.67945409	0.224	0.86	0.103	13.3	15	10.3	11	17.7	30.7
ENSG00000261499:I007	AC233699.1	17.36314342.36315195	0.428	0.932	-0.103	7.67	11.3	12	15	7	6
ENSG00000108848:I013	LUC7L3	17.50738199.50740306	0.363	0.913	0.102	20.7	20.7	14.7	15	9	14
ENSG00000106299:I007	WASL	7.123704657.123706277	1.23e-05	0.0193	0.102	12.3	3	11.7	7.33	58	69.7
ENSG00000159147:I012	DONSON	21.33582055.33582165	0.138	0.794	0.103	11.3	10.7	8.33	7.33	21.3	33.3
ENSG00000158636:I029	EMSY	11.76537950.76539599	0.245	0.873	-0.102	11.7	16.7	12	12	13.7	11
ENSG00000034677:I004	RNF19A	8.100261755.100264034	0.0162	0.497	0.103	14	16	22.3	14.7	34.7	48.3
ENSG00000214719:Io010	AC005562.1	17.30610942.30631755	0.189	0.827	-0.102	8.67	11	6.67	7.33	26.7	19
ENSG00000141646:I015	SMAD4	18.51059916.51065423	0.00324	0.292	0.103	12	7.33	11.3	5.67	44.7	55.7
ENSG00000145349:Io001	CAMK2D	4.113454515.113457335	0.123	0.786	-0.102	13.3	22.7	28	36.7	28	26.7
ENSG00000163214:E027	DHX57	2.38854178.38855057	0.0243	0.557	0.102	11.3	12	14	6.33	16.7	18.7
ENSG00000169062:Io010	UPF3A	13.114282943.114286519	0.196	0.835	0.101	13.7	13	9.33	6	14	17.7
ENSG00000156171:Io005	DRAM2	1.111124881.111126227	0.151	0.806	0.102	15	17.3	20.3	17.7	19.7	29.7
ENSG00000258890:I010	CEP95	17.64516828.64519321	0.00805	0.419	-0.102	50	56.7	30.7	40.7	7.33	2.67
ENSG00000150627:I013	WDR17	4.176125355.176128738	0.502	0.953	0.101	15.3	12.3	7	6.33	6	7.67
ENSG00000138434:Io021	ITPRID2	2.181917005.181918598	0.299	0.896	0.102	20.3	17.7	18.3	14.3	15	18.7
ENSG00000008311:I016	AASS	7.122098576.122098745	0.118	0.779	-0.102	5	10	6.33	6	11.7	10.7
ENSG00000129244:I007	ATP1B2	17.7654684.7654792	0.41	0.924	-0.101	8.33	11	13.3	14.7	9	7
ENSG00000198836:Io003	OPA1	3.193615770.193618869	0.456	0.941	0.101	12	9	13.7	10	8.67	9.67
ENSG00000128000:I001	ZNF780B	19.40036626.40047375	0.155	0.811	-0.102	31	33	20.7	25.3	9.67	6
ENSG00000163738:Io004	MTHFD2L	4.74160088.74174506	0.306	0.897	0.102	9.33	6.67	9.67	10.7	5	7
ENSG00000165209:I009	STRBP	9.123125673.123128214	0.0634	0.684	-0.102	5.67	11.3	6.33	7.67	27	24
ENSG00000062194:I009	GPBP1	5.57236032.57237113	0.0975	0.746	-0.101	35	31	24.3	29.3	16	10
ENSG00000135365:Io024	PHF21A	11.45969901.45971116	0.0904	0.731	-0.101	17.3	16.7	8.33	14.7	6.33	4.67
ENSG00000114127:Io007	XRN1	3.142332531.142332967	0.187	0.827	-0.102	10.3	15	11	10	15	11.7
ENSG00000163001:I009	CFAP36	2.55535763.55537483	0.0883	0.729	-0.101	7.67	11.7	11	18	36.3	33.7
ENSG00000134982:I007	APC	5.112755025.112766326	0.0152	0.482	0.102	11	10	10	5.33	31.7	44.3
ENSG00000077616:I014	NAALAD2	11.90159337.90162949	0.0652	0.685	0.103	11.3	11.7	16	8.67	17.7	20.3
ENSG00000140396:I021	NCOA2	8.70163566.70166566	0.0955	0.743	-0.1	12.3	14.7	11	18	33.7	29.3
ENSG00000166348:I011	USP54	10.73521027.73523583	0.115	0.775	0.102	20.3	13.3	21.3	17	31	35.3
ENSG00000131876:Io009	SNRPA1	15.101285801.101286908	0.301	0.896	-0.101	14.7	22.3	22	30.7	11.3	10.3
ENSG00000148690:I001	FRA10AC1	10.93669868.93670770	0.0258	0.565	-0.101	8	12.7	9	8.67	42.7	29.3
ENSG00000197121:I025	PGAP1	2.196892401.196893140	0.0206	0.531	0.101	65.3	47.7	34.3	27.3	73	85.7
ENSG00000101333:I044	PLCB4	20.9473365.9476717	0.471	0.946	0.101	13.3	10.3	10.7	9.67	6	7.67
ENSG00000112234:I006	FBXL4	6.98917719.98926477	0.15	0.806	0.102	21.3	18.7	24.3	22.3	27.7	38
ENSG00000128595:Io008	CALU	7.128748804.128754529	0.27	0.883	0.101	12.7	11.7	14	9.67	14.3	17.3
ENSG00000049246:I010	PER3	1.7794008.7798525	0.369	0.913	0.1	14	12	8.67	8.33	13	17.7
ENSG00000120694:I016	HSPH1	13.31151742.31152852	0.111	0.769	0.101	26	19	22.3	17	38.3	45
ENSG00000173166:I012	RAPH1	2.203461925.203470239	0.315	0.899	0.1	6.33	7	9.67	7.33	9.33	12.7
ENSG00000130939:Io022	UBE4B	1.10161286.10168136	0.277	0.887	0.101	8.67	10.7	8.67	7.33	10.3	16.3
ENSG00000198960:I001	ARMCX6	X.101615760.101616672	0.25	0.875	-0.101	8.33	12.7	9.67	11.7	20.3	17.7
ENSG00000080608:I012	PUM3	9.2828778.2829774	0.203	0.842	-0.101	13	19.3	11.7	14	24.7	21.7
ENSG00000154556:Io005	SORBS2	4.185593935.185611780	0.0269	0.577	-0.101	17.7	24.3	27	29	67	49.3
ENSG00000116704:I007	SLC35D1	1.67049850.67050433	0.382	0.916	-0.102	7.67	8.33	8.67	7	12.3	7.67
ENSG00000120685:Io013	PROSER1	13.39031631.39037198	0.0235	0.556	0.1	6.33	12.3	21	17	6	10
ENSG00000137955:I014	RABGGTB	1.75790517.75791285	0.381	0.916	-0.0998	10	11.3	11	15.7	12	10.3
ENSG00000171497:I001	PPID	4.158709824.158710628	0.068	0.686	0.0999	16.3	9.33	14.7	14	24.3	28.7
ENSG00000139977:I004	NAA30	14.57391728.57396752	0.429	0.932	-0.101	7	9	10	14	13	11.7
ENSG00000136891:I012	TEX10	9.100340369.100346072	0.253	0.879	-0.1	9.33	11	6	8	22	17
ENSG00000167978:I012	SRRM2	16.2759661.2759747	0.208	0.846	0.0996	25	19.3	28.7	25.3	20.7	25.7
ENSG00000071189:I003	SNX13	7.17798758.17799009	0.0471	0.645	-0.0997	4.33	8.67	5	8.33	32.7	29.3
ENSG00000068305:Io005	MEF2A	15.99645764.99671520	0.48	0.948	0.099	14.7	14.3	12	11.3	6.33	9.33
ENSG00000083097:I005	DOP1A	6.83109080.83110125	0.0543	0.664	0.0999	9.33	6	9.33	9.67	23	33.7
ENSG00000180229:I006	HERC2P3	15.20437432.20438592	0.414	0.926	-0.1	10	12.3	10.3	15.3	11	10
ENSG00000162613:E002	FUBP1	1.77944269.77945506	0.0391	0.616	-0.0999	71.3	75	70	72.3	31	19
ENSG00000163161:Io012	ERCC3	2.127290273.127292610	0.448	0.94	0.1	10.3	12.3	10	10.3	8	13.3
ENSG00000085998:I015	POMGNT1	1.46193639.46193855	0.176	0.817	0.0996	9	6.67	7.33	8	15	21.7
ENSG00000113240:I011	CLK4	5.178608458.178612416	0.33	0.902	0.101	8.33	6.67	15.3	12.7	15.7	19.7
ENSG00000139132:I021	FGD4	12.32600509.32601278	0.0646	0.685	0.0996	20.7	16	14	19.3	4.67	8
ENSG00000204842:Io027	ATXN2	12.111452840.111456029	0.202	0.842	0.0991	14.7	14	13.7	19.3	4.33	8.33
ENSG00000163349:I022	HIPK1	1.113963521.113966130	0.189	0.827	0.0996	13.7	10.3	8.67	8	20.7	27.3
ENSG00000182473:Io012	EXOC7	17.76089320.76091143	0.53	0.955	-0.0996	8.67	6.67	11	8	12	6
ENSG00000143195:Io014	ILDR2	1.166927180.166956733	0.294	0.895	0.101	25.7	20.3	20	13.7	12.7	14.3
ENSG00000115524:Io027	SF3B1	2.197393186.197396056	0.379	0.916	-0.0997	8.67	9.33	8	12	9.33	8
ENSG00000055044:I012	NOP58	2.202290457.202291021	0.438	0.936	0.1	12.3	13.7	14	14.7	5.33	9
ENSG00000145241:Io010	CENPC	4.67509105.67512402	0.246	0.873	0.0989	17	13.3	17	11.3	20.7	22.7
ENSG00000075539:I058	FRYL	4.48595698.48595897	0.0593	0.674	-0.0994	21	23.7	16.7	25.3	46	38.3
ENSG00000214425:I005	LRRC37A4P	17.45513289.45513868	0.0633	0.684	-0.0993	13.7	17	16	19.7	51.3	38.3
ENSG00000168906:Io001	MAT2A	2.85539378.85541083	2.1e-05	0.027	-0.0993	5.33	10.3	7.67	24.7	89.7	87.3
ENSG00000164548:Io007	TRA2A	7.23521840.23531789	0.131	0.793	-0.0984	43.3	46	28	34.3	16.7	11.3
ENSG00000224078:Io025	SNHG14	15.25080079.25081091	0.258	0.879	0.099	40.7	38.3	10.3	10.3	19	27
ENSG00000007923:I024	DNAJC11	1.6652951.6653911	0.184	0.825	0.0994	9.33	11	9	6	8.67	12
ENSG00000138162:I046	TACC2	10.122242001.122245065	0.174	0.814	-0.0992	5.67	9.33	9	8	9.67	7.67
ENSG00000156171:I014	DRAM2	1.111131568.111137523	0.144	0.799	0.0989	14.7	13	19.3	19	27	39.7
ENSG00000075568:I012	TMEM131	2.97793553.97794930	0.0866	0.728	0.0988	12.7	8.33	10.7	12	19.7	27
ENSG00000082397:I017	EPB41L3	18.5406968.5407701	0.165	0.814	-0.0993	7.33	9.33	6.33	8	28	20.7
ENSG00000280870:I013	MIR325HG	X.77007380.77014227	0.374	0.915	0.0996	15.3	17	16.3	17.7	3.67	7
ENSG00000196628:Io040	TCF4	18.55279656.55321670	0.0847	0.726	0.0995	14.3	9.67	15.3	17.3	19	26.3
ENSG00000118096:I005	IFT46	11.118551852.118552214	0.245	0.873	0.0994	6.33	4.67	9	6.33	16.7	20
ENSG00000154305:Io027	MIA3	1.222664148.222665309	0.174	0.814	0.0985	15	11.7	10.7	7.33	24.3	29
ENSG00000164961:I028	WASHC5	8.125083258.125083713	0.239	0.872	0.0991	8	7	7.67	8.67	14	22.3
ENSG00000232973:Io005	CYP1B1-AS1	2.38122225.38131511	0.128	0.793	0.0997	9.67	12.7	15.7	11.7	10	14.3
ENSG00000168256:E021	NKIRAS2	17.42022472.42022565	0.146	0.802	0.0987	14.3	13.3	12	18.3	3.67	7.33
ENSG00000165113:Io008	GKAP1	9.83788678.83799185	0.0609	0.677	0.0988	7	4	12.7	12.7	22	31.3
ENSG00000106009:E022	BRAT1	7.2543323.2543590	0.39	0.919	-0.0994	10.7	12	15	20.3	9.33	7.67
ENSG00000152382:I004	TADA1	1.166862412.166863824	0.0721	0.694	-0.0989	9.33	16.3	9.67	9.67	27.7	23.7
ENSG00000126773:I003	PCNX4	14.60108327.60114700	0.259	0.88	0.0983	29	26.7	16.3	13.3	18.3	24
ENSG00000112031:I010	MTRF1L	6.152995319.152998550	0.277	0.887	-0.0975	5.67	10.3	7	8	10.7	10.3
ENSG00000120802:I013	TMPO	12.98544537.98544951	0.352	0.913	-0.0989	16.7	15	14.7	14.3	20.7	13
ENSG00000112282:I022	MED23	6.131605485.131606479	0.129	0.793	0.0988	11	9.67	10	6.67	22.7	29.3
ENSG00000064419:Io013	TNPO3	7.128990100.128991999	0.044	0.629	-0.0982	6	12.7	3.33	7	33.3	34.7
ENSG00000163946:Io026	TASOR	3.56633843.56639986	0.258	0.88	0.0987	36	37	9.67	8.33	7	11.3
ENSG00000144320:I010	LNPK	2.175947692.175964372	0.0925	0.734	0.0985	15.3	9	9.33	7	29.7	33
ENSG00000153291:Io010	SLC25A27	6.46662498.46668709	0.514	0.953	0.0977	10.7	9.67	9.33	7.67	7	9
ENSG00000080608:I003	PUM3	9.2804463.2807814	0.0932	0.736	0.0976	20	12.3	11.7	12.7	17	20
ENSG00000151276:Io026	MAGI1	3.65383623.65391142	0.177	0.818	0.0976	12	10	7.67	8	21	31.7
ENSG00000073921:Io029	PICALM	11.85974812.85981129	0.0978	0.746	0.097	22.7	17.7	20.7	25.3	9.67	14.7
ENSG00000075568:I022	TMEM131	2.97805451.97805551	0.0709	0.692	-0.0972	7.67	10.7	8.67	13	39.7	32.3
ENSG00000204186:I011	ZDBF2	2.206292116.206297246	0.523	0.955	-0.0973	12	16.7	5.67	7.67	9.67	9
ENSG00000153560:I012	UBP1	3.33408797.33409236	0.285	0.889	0.0986	17.7	11	15.3	12	16.7	17.3
ENSG00000151414:I014	NEK7	1.198279061.198292945	0.1	0.75	0.0978	16.3	15	7.33	5	25.3	35.3
ENSG00000125676:Io044	THOC2	X.123610957.123611440	0.271	0.883	0.0977	7	4.67	7.33	4.33	16.7	17.7
ENSG00000165792:I016	METTL17	14.20994901.20995165	0.342	0.906	0.0967	15.3	17.3	21	22.7	13.3	21.7
ENSG00000135945:I018	REV1	2.99410867.99412731	0.295	0.895	-0.0978	13.3	17	8.33	14.3	14	13.7
ENSG00000145425:Io001	RPS3A	4.151099714.151102871	0.0276	0.578	-0.0978	4.33	12	9.33	11.3	25	25.7
ENSG00000105778:I004	AVL9	7.32543261.32544694	0.0978	0.746	0.0972	14.7	13	10.7	6.67	25.7	32.3
ENSG00000135164:I039	DMTF1	7.87191027.87193198	0.0533	0.662	0.0976	26	20.7	23	16.7	48	59
ENSG00000127603:I126	MACF1	1.39463686.39465095	0.0084	0.427	-0.0963	11	21.3	25.7	21.7	15.7	12.3
ENSG00000099889:I018	ARVCF	22.19980242.19981211	0.0781	0.71	0.0959	15.7	9.33	7	8.33	17.3	20.7
ENSG00000101901:Io008	ALG13	X.111685103.111687887	0.459	0.941	-0.098	12	11.3	13.7	12.3	15	9.33
ENSG00000104218:Io012	CSPP1	8.67113862.67115914	0.0671	0.686	0.0967	12.7	8.33	5.67	7.67	17.7	24.7
ENSG00000152256:I014	PDK1	2.172566933.172568741	0.146	0.802	-0.0971	28.3	37.7	36.3	47.3	42.3	37.7
ENSG00000234741:Io013	GAS5	1.173864304.173864675	0.105	0.757	0.0963	27	31.7	32	27.3	8.33	13.7
ENSG00000118513:I022	MYB	6.135197323.135198908	0.461	0.942	0.0958	18.7	11	14	9.67	10.3	9.67
ENSG00000146414:Io017	SHPRH	6.145927277.145933057	0.106	0.758	-0.0969	6	9	7	7.33	29	21
ENSG00000171365:I017	CLCN5	X.50075982.50080594	0.335	0.905	0.0971	11.7	9.33	9	9.67	11.7	16
ENSG00000283196:I005	LSP1P5	2.89580635.89581006	0.411	0.924	-0.0979	8.33	12.3	4.67	8.33	12	12.7
ENSG00000102710:I038	SUPT20H	13.37048599.37051488	0.0908	0.731	0.0967	18.7	15.3	8	11.3	18.7	28.3
ENSG00000154265:I004	ABCA5	17.69250621.69251747	0.392	0.92	-0.0952	14.3	17.7	14.3	19.7	14.7	13
ENSG00000108587:Io009	GOSR1	17.30481257.30484214	0.212	0.849	-0.0969	6.33	8	9	11.7	26.3	20.7
ENSG00000198799:Io011	LRIG2	1.113100488.113107594	0.0914	0.732	0.0975	19	11	16.7	15.7	21.7	24.3
ENSG00000127990:Io008	SGCE	7.94587812.94588689	0.492	0.95	0.0961	12.3	14.3	8	10	8.33	14.7
ENSG00000175582:Io008	RAB6A	11.73716362.73718785	0.138	0.794	0.0965	15.3	12.3	15.3	13	29.3	38.7
ENSG00000164024:I011	METAP1	4.99034342.99035400	0.035	0.605	0.096	13.7	7.33	12.3	14.3	18	22.7
ENSG00000187109:Io017	NAP1L1	12.76056161.76060138	0.176	0.817	-0.0967	35	29	20.7	18.7	7.33	3
ENSG00000119285:I014	HEATR1	1.236564661.236565919	0.0974	0.746	-0.0972	4	7.67	9	7.67	12.3	9.67
ENSG00000165782:E017	PIP4P1	14.20460298.20460655	0.282	0.888	-0.095	14.3	13.7	12.3	15.7	18.7	14
ENSG00000183474:I021	GTF2H2C	5.69579108.69579757	0.0511	0.658	0.0965	8.67	3.67	6	7	10	11
ENSG00000185304:I018	RGPD2	2.87798174.87800605	0.21	0.847	0.0963	22.7	22.7	10	14.3	4	7.67
ENSG00000263956:Io024	NBPF11	1.148127288.148135672	0.553	0.96	-0.0969	6.67	8.33	9.67	11	8.33	6.67
ENSG00000198722:I013	UNC13B	9.35308412.35310467	0.328	0.902	-0.0976	30.7	29.3	16.7	16.3	17.3	11
ENSG00000165392:I005	WRN	8.31064434.31064915	0.169	0.814	0.0978	8.67	8.67	20.3	13.7	20.7	24.3
ENSG00000196505:Io001	GDAP2	1.117870616.117878009	0.367	0.913	0.0952	11	11.3	11.7	12.3	14.3	22.3
ENSG00000071189:I002	SNX13	7.17796939.17798690	0.192	0.831	-0.096	6	9	10.7	15.7	27.7	25.3
ENSG00000078114:I063	NEBL	10.20957815.20958846	0.479	0.948	0.0956	14	12	11.3	10.3	9	11.7
ENSG00000052841:Io018	TTC17	11.43444209.43448002	0.252	0.878	-0.096	17.3	22.7	27.7	35.7	25.3	22.3
ENSG00000136891:I005	TEX10	9.100310379.100320265	0.333	0.905	0.0949	16.7	11.3	7.67	7	14.3	16
ENSG00000198860:Io004	TSEN15	1.184054863.184072157	0.178	0.819	0.0966	10.3	13.3	16	12.7	11	16
ENSG00000173744:Io011	AGFG1	2.227536993.227551959	0.0823	0.72	-0.0966	26.7	35.3	21.7	21	41.3	32.3
ENSG00000152484:I001	USP12	13.27069384.27071071	0.375	0.915	-0.0967	11.7	18	8	10.7	16.3	16
ENSG00000096746:Io013	HNRNPH3	10.68338642.68339140	0.0523	0.658	0.0964	64	66	72	79.7	18.7	33
ENSG00000198522:I013	GPN1	2.27642519.27647836	0.0721	0.694	0.0955	7.67	2.67	8	5.33	23.3	21.7
ENSG00000118181:Io003	RPS25	11.119017545.119017925	0.133	0.794	-0.0967	14.7	17	11.7	22	8.33	8
ENSG00000082438:I021	COBLL1	2.164727144.164727969	0.122	0.783	0.0958	26.7	24.3	41.3	40.3	5	9.33
ENSG00000108599:Io013	AKAP10	17.19963022.19968414	0.156	0.811	-0.0953	9	7	10	13.7	18.3	13.3
ENSG00000151914:I078	DST	6.56609344.56610427	0.283	0.888	-0.0953	20.3	19	18	20.7	20.3	14.3
ENSG00000132680:I004	KHDC4	1.155916737.155917499	0.0733	0.701	0.0954	14.7	12.7	9	10.3	29	47.7
ENSG00000112200:I002	ZNF451	6.57090274.57090811	0.159	0.812	0.0954	5.67	8.33	12.3	11.3	16.3	28
ENSG00000128578:I010	STRIP2	7.129458450.129458712	0.257	0.879	-0.0957	3	7	5	6.67	11.3	12.3
ENSG00000065029:I019	ZNF76	6.35294569.35295144	0.258	0.879	0.0958	11	12.7	10.3	7.67	8.33	11.7
ENSG00000175215:I001	CTDSP2	12.57823727.57823904	0.00734	0.402	-0.096	6	14.3	9	16	56	55.7
ENSG00000151092:I010	NGLY1	3.25733982.25736004	0.098	0.746	-0.0957	13.3	20	7.33	9.67	40.3	34.7
ENSG00000188647:Io009	PTAR1	9.69718565.69718650	0.17	0.814	0.095	43.3	40.7	26	21.3	23.3	30.7
ENSG00000155229:E009	MMS19	10.97459741.97460046	0.3	0.896	0.096	21.7	21	13.3	13.7	18	26.3
ENSG00000100387:I002	RBX1	22.40953633.40964047	0.129	0.793	-0.0952	23	31.7	16.3	21.3	44.3	39.3
ENSG00000136100:Io003	VPS36	13.52417141.52417992	0.414	0.925	0.0951	21.3	19	14.7	12.3	10.3	13.3
ENSG00000166887:I029	VPS39	15.42192098.42199896	0.301	0.897	0.0953	6.33	4.33	6.67	7.67	8	11
ENSG00000182670:Io057	TTC3	21.37091413.37095350	0.319	0.9	0.0957	24	21.3	17.3	14	17	21.3
ENSG00000183054:I016	RGPD6	2.110547020.110547104	0.0628	0.683	0.0955	9.33	6	8.33	4.67	29	33.3
ENSG00000108306:Io016	FBXL20	17.39282855.39297127	0.399	0.921	0.0957	8	10.3	13.3	12.7	4.67	7.67
ENSG00000129003:I085	VPS13C	15.62023520.62023780	0.0585	0.674	0.0954	11.7	9.67	18.3	11	36.7	42.7
ENSG00000234456:Io003	MAGI2-AS3	7.79458999.79459536	0.131	0.793	-0.0961	11.7	13	14.7	22.7	31.3	27.7
ENSG00000100505:Io003	TRIM9	14.50982103.50998050	0.427	0.931	0.0964	9.33	8.67	21.3	21.7	8.33	12.3
ENSG00000132294:I022	EFR3A	8.131987702.131996406	0.336	0.905	0.0952	18.3	13	18	15.3	14	16
ENSG00000184634:I029	MED12	X.71130214.71131550	0.0525	0.659	0.0947	13	7.33	6.67	7.67	23.3	29.7
ENSG00000075539:I061	FRYL	4.48603388.48605741	0.0736	0.701	-0.0949	33.3	33.3	21	24.7	60	42.3
ENSG00000122565:E007	CBX3	7.26202609.26202971	0.063	0.683	-0.0951	29.3	37	33.7	31.7	9	5
ENSG00000164199:Io098	ADGRV1	5.90676209.90679552	0.33	0.902	-0.0952	14.7	14.3	22.3	22.3	23.7	16
ENSG00000137831:Io010	UACA	15.70679676.70682758	0.176	0.817	0.0948	16.3	12	10.7	6.33	25	26.7
ENSG00000123552:I008	USP45	6.99464747.99465080	0.104	0.756	-0.0946	16	15	7.67	12.7	19.3	15.3
ENSG00000109762:I011	SNX25	4.185320864.185323528	0.00512	0.347	0.0953	13.3	9.33	9.67	3.33	41.7	46
ENSG00000146197:I008	SCUBE3	6.35239874.35240374	0.485	0.948	-0.095	8.67	10	7.67	10	12	10
ENSG00000003393:I034	ALS2	2.201754671.201757402	0.242	0.873	-0.0956	8.67	9.33	16.7	19.7	30.3	22.7
ENSG00000104218:Io011	CSPP1	8.67112065.67113805	0.231	0.864	0.0954	10.3	7.67	8.33	6.67	20	25
ENSG00000169045:Io034	HNRNPH1	5.179623164.179623281	0.479	0.948	-0.0943	15.3	21.7	8.33	11.3	7	6.33
ENSG00000144674:Io033	GOLGA4	3.37251484.37273536	0.106	0.758	-0.0948	30.7	30.3	31.3	40.3	34.7	27
ENSG00000112078:I017	KCTD20	6.36479711.36481562	0.296	0.896	-0.0947	12.3	17	9.33	11	23.3	20
ENSG00000101901:I041	ALG13	X.111727445.111727614	0.143	0.796	-0.095	8	14.7	13	17	27.3	26.7
ENSG00000055917:I014	PUM2	2.20294518.20297553	0.0959	0.743	-0.095	15.3	17.3	11.7	16.3	43.7	34
ENSG00000164941:I016	INTS8	8.94842488.94849462	0.171	0.814	0.0953	10.3	8.67	13.3	10.3	24.7	32
ENSG00000134759:I038	ELP2	18.36160015.36160932	0.204	0.844	0.0941	12.7	10.7	24.7	21.3	27.3	35.3
ENSG00000082438:I003	COBLL1	2.164686032.164692221	0.0552	0.668	0.0948	9	7	11.3	8.67	31.3	44.3
ENSG00000115904:Io023	SOS1	2.38987591.38995123	0.303	0.897	-0.0944	10.7	11	10	14.7	13.3	11.3
ENSG00000144136:I006	SLC20A1	2.112652798.112652889	0.346	0.909	-0.0953	25	26.3	15	14.7	10.3	6.67
ENSG00000112200:Io006	ZNF451	6.57090274.57099061	0.539	0.958	0.0946	5.67	8.33	11.7	14	6	11.3
ENSG00000120029:I015	ARMH3	10.102009449.102009977	0.281	0.888	0.0944	10	8	8.33	5.67	17.3	20.3
ENSG00000180098:Io003	TRNAU1AP	1.28560732.28561346	0.16	0.813	0.094	6	8.67	8	6	10.3	16.3
ENSG00000106976:Io026	DNM1	9.128224389.128234021	0.273	0.884	-0.095	29	28.3	10.3	13	11.3	7.67
ENSG00000198887:I024	SMC5	9.70350293.70350376	0.0519	0.658	-0.0941	3.33	7.33	7.33	11	33.3	30.3
ENSG00000189180:Io009	ZNF33A	10.38017386.38054378	0.479	0.948	-0.0932	11.3	12.7	7.67	7.33	14.3	10.3
ENSG00000139112:I015	GABARAPL1	12.10214779.10218063	0.433	0.934	0.094	16.7	21	10.3	14	3	6.67
ENSG00000198691:I010	ABCA4	1.94008871.94010800	0.0763	0.706	0.0945	12.3	7.67	10	6	33	36.3
ENSG00000134769:Io012	DTNA	18.34827676.34848296	0.16	0.813	0.0947	35.3	29.7	15.7	15.7	29.7	39
ENSG00000157827:Io025	FMNL2	2.152640914.152647796	0.142	0.794	-0.0942	4	8	14	14.3	8.67	7.33
ENSG00000154767:I014	XPC	3.14168380.14170438	0.147	0.802	0.0935	9	8.67	10	7	21.3	28.7
ENSG00000071054:I039	MAP4K4	2.101871685.101873647	0.00458	0.336	-0.0935	11.3	11.7	5.33	14.3	38.7	35
ENSG00000124596:Io008	OARD1	6.41071675.41072319	0.0325	0.589	-0.0945	6.33	6.33	2.33	7	18.3	16.7
ENSG00000175470:I015	PPP2R2D	10.131947791.131955684	0.31	0.898	0.0933	17	14	11.7	9.67	20	24.7
ENSG00000131269:I008	ABCB7	X.75069454.75070365	0.0982	0.747	0.0936	7.67	5	11	6.67	28.3	32
ENSG00000135931:I021	ARMC9	2.231278458.231282059	0.21	0.847	-0.0933	3	6.33	6.67	8.67	17	16.3
ENSG00000163629:I035	PTPN13	4.86769983.86770101	0.0201	0.527	-0.0937	13.3	21	9.67	17.3	61.3	57
ENSG00000177599:I005	ZNF491	19.11804667.11805947	0.453	0.941	-0.094	9.67	13.3	7.67	13	8.67	9
ENSG00000148700:I030	ADD3	10.110122292.110124017	0.0379	0.615	-0.0935	20.7	31.7	25	28	58.7	50
ENSG00000100354:I013	TNRC6B	22.40270280.40273425	0.029	0.579	0.0919	8.67	4.33	10.7	14.3	11.3	16
ENSG00000156931:I025	VPS8	3.184850022.184852500	0.0656	0.685	0.0936	6.67	7	9	5.33	22	30.3
ENSG00000037637:Io003	FBXO42	1.16253152.16253635	0.245	0.873	0.0938	11.3	8	16.3	9	23	21.7
ENSG00000165699:I015	TSC1	9.132904454.132905581	0.0799	0.714	0.0932	6.67	8.67	16.7	10	8	9.33
ENSG00000097033:Io012	SH3GLB1	1.86728441.86730088	0.326	0.902	0.0929	16	13.3	16	17.3	5.33	8
ENSG00000198691:I023	ABCA4	1.94030526.94030996	0.0435	0.626	0.0939	16.3	11	6	9	18.7	25.7
ENSG00000128923:Io008	MINDY2	15.58810286.58821717	0.527	0.955	0.0922	10.7	12	10.7	13.3	6.33	11
ENSG00000165533:Io024	TTC8	14.88841196.88843806	0.369	0.913	0.0932	18	18.3	19.3	18.3	14	20
ENSG00000159399:I010	HK2	2.74878921.74880265	3.88e-05	0.0305	-0.0934	4.67	17.3	9	19.7	88	93.3
ENSG00000112062:I005	MAPK14	6.36059347.36072873	0.0487	0.647	0.0934	7	4.33	8	4.33	29	34.3
ENSG00000162878:I003	PKDCC	2.42053361.42054036	0.0981	0.747	0.0931	14.7	10.3	11	11	27.7	37
ENSG00000090615:I009	GOLGA3	12.132782493.132784164	0.382	0.916	-0.0943	9.33	10.3	6.33	9	14	11.7
ENSG00000175066:I014	GK5	3.142185989.142186194	0.137	0.794	0.0934	8	6.33	9.67	6	23	27.3
ENSG00000163162:I006	RNF149	2.101286177.101288973	0.371	0.913	0.0932	24.3	20	21.7	19.3	10.7	13.7
ENSG00000115368:I009	WDR75	2.189457381.189458753	0.456	0.941	0.0925	16	10.3	12.3	7.33	14.3	13
ENSG00000254634:I011	SMG1P6	16.29437322.29437942	0.204	0.844	-0.092	7.33	8	6.67	11.7	17.7	16.3
ENSG00000213341:I001	CHUK	10.100189627.100190869	0.395	0.92	0.0937	11	9.33	7.33	5.67	14	17.3
ENSG00000152894:I012	PTPRK	6.127992709.127995249	0.0192	0.522	0.0925	12	5.67	14	16.7	13.3	16.7
ENSG00000107077:I024	KDM4C	9.7014001.7015853	0.104	0.755	-0.0919	10.3	12.7	5	12	15.7	17
ENSG00000197381:I032	ADARB1	21.45221014.45222018	0.0618	0.679	-0.0932	6.67	9.33	6.33	13.3	34	33.3
ENSG00000166295:Io001	ANAPC16	10.72216072.72223888	0.27	0.883	-0.0916	13.3	28	11	16.3	10.7	13.3
ENSG00000106278:Io042	PTPRZ1	7.122055087.122059753	0.01	0.428	-0.0931	10.7	16	12.3	6.33	8.67	5.67
ENSG00000134569:I020	LRP4	11.46883976.46886091	0.115	0.775	0.0939	18.3	12.7	7.67	5.67	31.7	37.3
ENSG00000196510:I009	ANAPC7	12.110386469.110387739	0.125	0.787	0.0923	15.3	12.3	12.7	14.3	25	36.7
ENSG00000164199:I048	ADGRV1	5.90692786.90693890	0.0559	0.671	0.0936	27	21.7	10.3	10.7	42	59.3
ENSG00000230148:I007	HOXB-AS1	17.48548463.48549889	0.218	0.853	-0.0925	6.33	9.33	44	50.3	18	14.3
ENSG00000165819:E009	METTL3	14.21499371.21499492	0.0257	0.564	0.0934	47.3	37.7	40	46.7	8.33	14.3
ENSG00000179818:Io020	PCBP1-AS1	2.70051305.70085547	0.336	0.905	-0.0931	6.33	9.33	5	11.3	9.67	12
ENSG00000105819:I014	PMPCB	7.103310475.103311643	0.00488	0.34	0.0926	7.33	7	10	4	34.3	45
ENSG00000021776:I028	AQR	15.34938813.34940899	0.00208	0.242	0.0928	10	3.33	10	5.67	47.7	51.3
ENSG00000058668:I007	ATP2B4	1.203702079.203703652	0.06	0.674	-0.0927	17.7	18.7	23	26.3	67.7	47
ENSG00000128596:I030	CCDC136	7.128812929.128814638	0.37	0.913	-0.093	17.3	19.3	17.7	20.7	20.3	16
ENSG00000124207:I024	CSE1L	20.49094286.49094732	0.0887	0.729	-0.0922	10.3	14.3	9	13.7	42.3	36.3
ENSG00000143353:Io008	LYPLAL1	1.219179246.219193082	0.285	0.889	-0.0931	15	18	15.7	20.3	26.7	22.7
ENSG00000153956:I020	CACNA2D1	7.81983334.81984635	0.145	0.802	-0.0929	12	12.3	8.33	13	26.7	21.7
ENSG00000134644:Io024	PUM1	1.30980166.30981312	0.381	0.916	-0.0917	13	14.3	13	10.7	10.7	7
ENSG00000278053:I002	DDX52	17.37614353.37618292	0.226	0.862	0.0922	7.67	5.67	15	9.67	23.3	25
ENSG00000250510:I008	GPR162	12.6826353.6826653	0.337	0.905	0.0916	21.7	17.7	18.7	17.7	16.3	20.7
ENSG00000143437:I028	ARNT	1.150842468.150846263	0.312	0.899	0.0911	18.7	20.3	17.7	15	11.3	16
ENSG00000029363:Io017	BCLAF1	6.136261477.136268162	0.252	0.878	-0.0915	14.3	21.7	20.7	23.7	14.7	13
ENSG00000164828:I019	SUN1	7.843520.848418	0.126	0.791	0.0915	15.3	12	12.7	17.3	9.67	14.7
ENSG00000165525:I039	NEMF	14.49838206.49840718	0.214	0.849	0.0923	15.7	18	8.67	9.67	22.7	40
ENSG00000070778:I009	PTPN21	14.88485160.88485782	0.419	0.927	-0.0936	7	8	6.67	6.33	15.3	10.7
ENSG00000132199:I023	ENOSF1	18.694334.697240	0.552	0.96	-0.0917	6.33	8.67	11.3	14	8.67	7.67
ENSG00000152117:I015	SMPD4BP	2.131518708.131519050	0.491	0.95	0.0928	10.3	12	10	9.33	4.67	7.33
ENSG00000135334:Io004	AKIRIN2	6.87681763.87701450	0.0567	0.674	-0.0928	5.33	9.67	7.67	11.3	38.3	33.7
ENSG00000136631:E024	VPS45	1.150076312.150076916	0.119	0.779	-0.0918	14.3	16.7	13.3	10	34	21.7
ENSG00000162368:Io006	CMPK1	1.47373107.47375197	0.218	0.854	0.0922	9	11.7	12.7	10	9.67	14
ENSG00000146729:Io003	NIPSNAP2	7.55978395.55981473	0.0403	0.617	-0.0921	14	23.7	17.7	19.7	49.3	43
ENSG00000163811:I008	WDR43	2.28914208.28917893	0.159	0.812	0.0923	9	10.3	10.3	8	18.7	27.7
ENSG00000033867:I027	SLC4A7	3.27424152.27428268	0.228	0.864	0.0921	20	16.7	31.3	30.3	4.67	7.67
ENSG00000147679:I003	UTP23	8.116770366.116771456	0.0732	0.701	-0.092	13.7	13	7	13	18.7	16
ENSG00000110958:Io014	PTGES3	12.56664800.56670275	0.194	0.835	0.0926	10.7	13	17.3	13	8.33	11.3
ENSG00000176406:Io036	RIMS2	8.103886223.103910321	0.276	0.887	-0.0917	5	7.33	5.33	6.67	20.7	17
ENSG00000107863:I009	ARHGAP21	10.24591683.24591887	0.102	0.754	0.0921	19	17.3	19.3	20.3	35.7	54.3
ENSG00000092148:Io047	HECTD1	14.31205957.31207391	0.0716	0.693	0.0919	9	10	8.67	4.67	17	22
ENSG00000147894:I007	C9orf72	9.27554625.27556561	0.49	0.95	0.0906	12.7	12.7	13.7	12.3	10	13.7
ENSG00000051108:I010	HERPUD1	16.56939359.56939895	0.00912	0.427	-0.0914	4.33	10.7	2.33	8	38.7	45.3
ENSG00000077235:Io012	GTF3C1	16.27481191.27483044	0.0453	0.641	-0.0921	11.3	18.3	10.7	16.3	53	48.3
ENSG00000112379:I011	ARFGEF3	6.138261639.138262701	0.0496	0.655	0.0913	18.7	17	19.7	15.3	47	65.3
ENSG00000147180:Io011	ZNF711	X.85246022.85247547	0.0451	0.641	-0.0919	13.7	8	14.3	18.3	10	6.33
ENSG00000171606:Io006	ZNF274	19.58183998.58185712	0.243	0.873	-0.0917	14	22.3	7	15.7	16.3	20.3
ENSG00000102606:I036	ARHGEF7	13.111280677.111283139	0.333	0.905	-0.0917	33.7	39.7	7.67	8	9.67	7
ENSG00000085224:Io049	ATRX	X.77688924.77693824	0.117	0.778	-0.0909	10.3	10	7.67	13.7	18.3	16.3
ENSG00000136870:Io002	ZNF189	9.101400010.101407929	0.223	0.859	-0.0919	12.7	17	15.3	18.3	31.7	26.7
ENSG00000171109:I011	MFN1	3.179368103.179375220	0.346	0.909	0.0916	16.7	15.7	32.3	29	15.3	20.3
ENSG00000050426:Io002	LETMD1	12.51049185.51052092	0.27	0.883	-0.0915	6.67	9.33	19.7	18.7	11	8
ENSG00000159023:I029	EPB41	1.29058852.29060422	0.3	0.896	-0.0911	25	30	27.7	31.3	16	12.3
ENSG00000151150:Io046	ANK3	10.60068009.60080537	0.218	0.853	-0.0914	11.3	13	11.7	12.3	34.3	24.3
ENSG00000117523:Io036	PRRC2C	1.171512200.171513001	0.113	0.775	-0.0904	28.7	40.3	27.3	27.3	16.7	13.3
ENSG00000158528:Io021	PPP1R9A	7.95198484.95225961	0.0252	0.563	-0.0904	10	9.67	7.33	13.7	42.7	33.3
ENSG00000117625:I019	RCOR3	1.211295753.211304083	0.282	0.888	-0.091	20.7	27	20	23.3	26	22.3
ENSG00000166004:I033	CEP295	11.93729781.93729870	0.45	0.94	0.0907	13.3	13	17.7	18	11.3	16.3
ENSG00000164654:Io004	MIOS	7.7574196.7583118	0.455	0.941	0.0916	8.33	8.67	14.3	15	11.7	17.7
ENSG00000198498:I010	TMA16	4.163517476.163519334	0.207	0.846	0.0906	9	8.33	19.7	14.3	25.7	31
ENSG00000184575:E021	XPOT	12.64425182.64425338	0.0386	0.616	0.0903	26	23.3	20.7	15.3	53.3	71
ENSG00000048342:I054	CC2D2A	4.15599706.15601237	0.179	0.82	0.0911	16	15.7	39.3	35.7	33	44.7
ENSG00000061656:Io007	SPAG4	20.35618720.35618923	0.459	0.941	-0.0917	14.7	15.7	16	15	11.3	7.67
ENSG00000127022:Io017	CANX	5.179699049.179705679	0.488	0.95	0.0905	19	21.7	7	9.33	6.67	11.7
ENSG00000163618:Io042	CADPS	3.62492446.62498146	0.404	0.922	-0.0902	12.3	16.7	13.3	18.3	18.7	17.7
ENSG00000163428:I001	LRRC58	3.120331408.120334862	0.0524	0.658	-0.0907	4.67	7.33	6.33	9.67	39.3	31.3
ENSG00000117523:I041	PRRC2C	1.171588505.171589369	0.238	0.871	0.0904	14	12.3	22.3	24	21.3	31
ENSG00000155970:Io015	MICU3	8.17064237.17077783	0.255	0.879	0.0915	12	8.33	12.3	13.3	8	10.3
ENSG00000163349:I020	HIPK1	1.113962438.113963387	0.0204	0.531	0.0911	9	7.67	16.3	8	40.7	45.7
ENSG00000115840:Io014	SLC25A12	2.171844508.171855834	0.523	0.955	0.0914	9.33	8.67	12.3	11.3	10	13.3
ENSG00000188529:Io004	SRSF10	1.23975077.23978713	0.0382	0.615	-0.0912	36.7	54.3	71.7	81.7	26.3	21
ENSG00000125814:Io011	NAPB	20.23395185.23402993	0.201	0.842	0.0901	21	16.3	9.67	11	19	24.7
ENSG00000121413:I003	ZSCAN18	19.58086266.58086906	0.305	0.897	0.0907	19	19.7	7	9	16.3	26.3
ENSG00000120616:I016	EPC1	10.32293737.32305772	0.0787	0.713	0.0905	9	4.67	8.67	6.67	27	30.7
ENSG00000133256:I017	PDE6B	4.657023.657351	0.0253	0.563	0.0896	19	12.3	8	12	19.3	25.7
ENSG00000130177:I017	CDC16	13.114259398.114261887	0.108	0.764	0.091	15	13.7	24.3	21.7	38	53
ENSG00000165819:I013	METTL3	14.21501903.21503173	0.174	0.814	-0.091	12	17	17.7	24.3	37.7	34.7
ENSG00000173889:Io012	PHC3	3.170149244.170171373	0.318	0.9	0.0907	10.7	13	16.3	20.3	17.7	32
ENSG00000166685:I011	COG1	17.73203793.73205553	0.158	0.811	0.0909	10	10	13	7.67	16.7	19
ENSG00000153944:Io010	MSI2	17.57627303.57652099	0.134	0.794	0.0901	64.7	63.3	17	13	13.3	19.3
ENSG00000148090:I003	AUH	9.91216106.91217277	0.0963	0.744	-0.0905	12.7	23	22	24	13	12
ENSG00000173681:Io003	BCLAF3	X.19935898.19937505	0.22	0.857	0.09	14.3	11.3	10.3	11	20.3	27.7
ENSG00000160310:I017	PRMT2	21.46658920.46660833	0.146	0.802	-0.09	19.3	21.3	12.7	11.7	45	30.3
ENSG00000066117:I012	SMARCD1	12.50089985.50090241	0.0465	0.644	0.0902	9.67	7.33	11	5.67	34	39
ENSG00000171988:I020	JMJD1C	10.63200677.63206595	0.0848	0.726	-0.0903	18.3	21	21	26.3	58.7	45.7
ENSG00000211456:I020	SACM1L	3.45732151.45735235	0.204	0.844	0.0902	17	14.3	18.3	13.7	29.3	35
ENSG00000166685:I012	COG1	17.73205680.73206154	0.00716	0.397	-0.091	9.33	6	4.67	10	21.3	15.7
ENSG00000106462:Io027	EZH2	7.148829848.148846470	0.609	0.97	-0.0904	9.33	8.33	8.67	8	9	5.67
ENSG00000171365:Io019	CLCN5	X.50067760.50069879	0.295	0.895	-0.0903	8	9.67	9.33	10.3	24.3	18.3
ENSG00000102878:E059	HSF4	16.67169348.67169631	0.403	0.922	0.0902	8.33	12	11.3	12.3	9	16
ENSG00000144635:I006	DYNC1LI1	3.32533097.32534511	0.00799	0.418	0.0898	10.7	8.33	9.67	3.33	36.7	40
ENSG00000156531:E016	PHF6	X.134425330.134425661	0.047	0.645	0.0897	31.3	32.3	62	48.3	54.3	68
ENSG00000133256:I018	PDE6B	4.657494.658952	0.422	0.928	0.0894	5.33	7	16	17.3	12.3	20.3
ENSG00000165525:I005	NEMF	14.49786750.49789146	0.0659	0.685	-0.09	19	25	18	15	40.7	29.7
ENSG00000108349:I012	CASC3	17.40167948.40168203	0.217	0.851	0.0894	15	13.3	14.7	13.7	26.3	36.3
ENSG00000198837:E036	DENND4B	1.153939804.153940156	0.474	0.947	0.0889	12.7	13	7	7	12	17.7
ENSG00000051108:I004	HERPUD1	16.56935312.56935401	0.00291	0.28	-0.0898	5.67	12.7	7.67	20.3	67	75
ENSG00000165699:I021	TSC1	9.132910692.132911002	0.493	0.95	0.0893	9.67	10.3	19.3	18.3	5.33	8
ENSG00000153914:I014	SREK1	5.66162592.66163792	0.213	0.849	-0.0897	20	22.3	18.7	21.7	38.7	30
ENSG00000141449:Io015	GREB1L	18.21454563.21473031	0.399	0.921	0.0894	11	7.33	12.7	8.67	17.7	17.7
ENSG00000107897:Io015	ACBD5	10.27219857.27223207	0.561	0.963	0.0904	8	5	9.67	6	10.7	9.67
ENSG00000133103:I015	COG6	13.39682264.39687503	0.215	0.849	-0.0902	8.67	8	13	16.3	28.3	21
ENSG00000135976:Io018	ANKRD36	2.97162138.97164283	0.149	0.806	0.0895	6.67	8	48	38	24.3	29.3
ENSG00000134909:I012	ARHGAP32	11.128998468.129023859	0.337	0.905	-0.0893	6.67	9	12	11.3	15	11.3
ENSG00000133624:I002	ZNF767P	7.149549374.149550868	0.509	0.953	-0.0895	8	12	10	16	11.7	12.7
ENSG00000187109:Io015	NAP1L1	12.76047718.76048421	0.0308	0.581	-0.0897	69	88.3	53.7	52.3	70	56
ENSG00000121741:Io027	ZMYM2	13.19960026.19970025	0.356	0.913	0.0901	13.3	17	16	15.7	8.67	14
ENSG00000126858:Io021	RHOT1	17.32211238.32224616	0.208	0.846	-0.0902	20	19.3	10	11	38.3	25.7
ENSG00000163738:I012	MTHFD2L	4.74175403.74180687	0.545	0.96	0.09	10.3	10	8	6.67	7.67	10
ENSG00000187987:I004	ZSCAN23	6.28435607.28435859	0.397	0.92	0.0896	16	12	11	11	6.67	8.33
ENSG00000140463:I030	BBS4	15.72736963.72737478	0.238	0.871	-0.0894	4	8.67	6	9	17.7	19.7
ENSG00000071054:I026	MAP4K4	2.101864051.101864930	0.248	0.874	-0.0886	8.33	13	10.3	9.67	8.67	7.33
ENSG00000153922:I038	CHD1	5.98905098.98926334	0.145	0.801	0.0888	11.7	8	18.3	15.3	31.3	38
ENSG00000143375:I016	CGN	1.151529559.151529909	0.391	0.919	0.0881	5.67	7.67	7.33	7.33	10.3	17.7
ENSG00000113649:Io013	TCERG1	5.146480094.146482592	0.131	0.793	0.0891	39	42	56.3	51.7	21.3	31
ENSG00000087095:I002	NLK	17.28043331.28047917	0.222	0.859	0.0894	25.7	23.7	36	29.7	6	9
ENSG00000136937:I008	NCBP1	9.97645732.97647492	0.0334	0.596	0.0885	12.7	11.3	13.7	8.67	41.3	55.3
ENSG00000132294:I013	EFR3A	8.131968430.131970476	0.391	0.919	-0.0882	15	15.7	13.3	15	23	17.3
ENSG00000136891:I001	TEX10	9.100302304.100303632	0.189	0.827	0.0899	20.3	15.7	12.7	15	13	17.3
ENSG00000138035:I030	PNPT1	2.55686444.55687645	0.309	0.898	-0.0887	11.3	9.33	7	9	10	7
ENSG00000108848:I024	LUC7L3	17.50749344.50750501	0.16	0.813	0.089	22.7	19.7	33.7	31.7	36	47.7
ENSG00000164118:I011	CEP44	4.174304369.174308689	0.185	0.825	0.0895	10	11	24	17	18	21.3
ENSG00000120685:I020	PROSER1	13.39034196.39037198	0.181	0.821	0.0893	8.33	5.33	21	17	27	31.3
ENSG00000149532:Io001	CPSF7	11.61404704.61410938	0.0481	0.646	0.0886	10.7	11.7	9.67	6	26.3	37.7
ENSG00000090905:I009	TNRC6A	16.24758360.24776933	0.363	0.913	-0.089	19	21.7	9.67	12.7	20.3	17
ENSG00000149294:I037	NCAM1	11.113235164.113236301	0.0256	0.564	-0.0889	23.3	32.3	72	72.3	71	54.3
ENSG00000247828:Io007	TMEM161B-AS1	5.88270585.88282042	0.196	0.835	0.0883	51	48.3	19	18.7	6.33	10.7
ENSG00000115827:I021	DCAF17	2.171476950.171477987	0.452	0.941	-0.0882	8.33	7.33	7.67	9	11.7	8.33
ENSG00000127980:I011	PEX1	7.92501673.92501890	0.0479	0.646	0.0883	8.33	3.33	9.67	10.3	10.7	11.7
ENSG00000132680:Io014	KHDC4	1.155916709.155917499	0.472	0.946	-0.0901	18.7	24	9	10.3	11.3	9.67
ENSG00000106723:Io012	SPIN1	9.88448989.88468372	0.0851	0.726	-0.088	9	14	7	4.67	14	11.3
ENSG00000204130:I006	RUFY2	10.68355401.68363590	0.226	0.863	0.0886	13	8	10	8.33	22.3	24.3
ENSG00000196504:I020	PRPF40A	2.152679109.152679352	0.0648	0.685	0.0884	10.3	9.67	21	12.3	36.3	40.7
ENSG00000063046:Io010	EIF4B	12.53006496.53018798	0.352	0.913	-0.0896	5.33	8	3.67	7.33	14.3	15.7
ENSG00000203875:Io004	SNHG5	6.85677492.85677954	0.392	0.919	-0.0871	20.3	23	10	13.7	15.7	13.3
ENSG00000127603:Io074	MACF1	1.39435761.39437777	0.348	0.91	-0.0884	17	13.7	12.3	13.3	14	9
ENSG00000164961:I022	WASHC5	8.125075111.125076348	0.0482	0.647	0.0888	8	6.33	9.67	3.67	26	25.3
ENSG00000196586:Io041	MYO6	6.75844977.75846968	0.413	0.925	-0.0889	7.67	9	12	19.3	8.67	8.67
ENSG00000125351:Io016	UPF3B	X.119838527.119841076	0.136	0.794	0.089	13.3	10	9	6	29	34.3
ENSG00000150787:Io002	PTS	11.112228673.112230626	0.534	0.956	0.0882	21	20.3	8	8	7	10
ENSG00000118454:I009	ANKRD13C	1.70305957.70306224	0.396	0.92	-0.089	19.7	20.3	12.7	10.3	14.7	9.67
ENSG00000143952:I010	VPS54	2.63916963.63919883	0.0141	0.471	0.0884	30	30	10.3	4.67	29.3	37
ENSG00000108848:Io003	LUC7L3	17.50737479.50738137	0.305	0.897	0.0877	37.7	33	14.3	15	7.33	10.7
ENSG00000198919:E026	DZIP3	3.108648112.108648918	0.052	0.658	-0.0883	16	22	18.7	16.7	50.7	37
ENSG00000125351:I017	UPF3B	X.119841778.119843191	0.176	0.817	0.088	10	7.67	23.7	18	33.3	39
ENSG00000109919:I016	MTCH2	11.47631711.47634672	0.0246	0.56	-0.0889	10	9	7.67	12.3	47.3	32.7
ENSG00000163374:Io010	YY1AP1	1.155668717.155670320	0.0983	0.747	0.0892	21	24.7	14	9.33	8.67	12.3
ENSG00000143442:I015	POGZ	1.151425061.151427823	0.0312	0.584	0.0883	23.7	17.7	25.3	17.3	64	75.3
ENSG00000009694:I011	TENM1	X.124481964.124487209	0.336	0.905	0.0897	11	8.33	19	18.7	12.7	16.3
ENSG00000023608:I003	SNAPC1	14.61778140.61778848	0.203	0.842	-0.0882	8.67	14	10.7	13.7	29.3	27.3
ENSG00000197021:Io005	EOLA2	X.149937480.149938193	0.258	0.88	-0.0889	10	15	10.7	10.3	14	12
ENSG00000196507:I004	TCEAL3	X.103608673.103609038	0.216	0.85	0.0884	7	7.67	10	7.67	18	25.3
ENSG00000166479:Io011	TMX3	18.68700485.68701745	0.186	0.827	0.0875	7.67	5.33	11	9.33	23.3	29.7
ENSG00000011566:I024	MAP4K3	2.39308005.39309461	0.249	0.875	-0.089	12.7	13.3	6.67	8	29.3	21
ENSG00000278570:I010	NR2E3	15.71814117.71817552	0.482	0.948	-0.0877	13	16	12.7	14	15	12.3
ENSG00000136243:Io003	NUP42	7.23187146.23195839	0.289	0.893	-0.0886	19.7	16.3	11.7	13	20.3	13.3
ENSG00000119844:I008	AFTPH	2.64569679.64572946	0.229	0.864	0.0879	10	8.33	11.7	9.67	24	31.3
ENSG00000173230:Io028	GOLGB1	3.121718501.121726913	0.445	0.938	0.088	29.7	23	10.3	8.33	5.67	7
ENSG00000101901:I042	ALG13	X.111727770.111728185	0.0497	0.655	-0.088	7	12.3	10.7	9	25.7	20.3
ENSG00000092199:Io011	HNRNPC	14.21211306.21211810	0.411	0.924	0.088	15.3	14.3	11	7.67	5.67	7
ENSG00000136141:I016	LRCH1	13.46711844.46712525	0.402	0.922	-0.0879	11.7	14	8.33	11.7	18	16
ENSG00000078668:Io010	VDAC3	8.42395133.42396678	0.108	0.764	-0.0879	6.67	11.7	9	13.3	37.3	35.3
ENSG00000203950:Io003	RTL8A	X.135051368.135051917	0.166	0.814	0.0889	18.3	24.7	17.3	15.3	6	10.3
ENSG00000053900:I012	ANAPC4	4.25393891.25394310	0.132	0.794	0.0878	7.33	6.67	6.67	4.33	21.7	29.7
ENSG00000121892:I010	PDS5A	4.39863459.39866861	0.249	0.875	-0.0876	10.3	12	15.7	18.7	34.3	27
ENSG00000079691:I013	CARMIL1	6.25472521.25482257	0.297	0.896	0.0871	13	7	6.67	5	19.3	18
ENSG00000087206:Io019	UIMC1	5.176958154.176969601	0.397	0.92	0.0887	12.3	11.3	13	15.7	6.67	10.3
ENSG00000138798:I002	EGF	4.109941145.109943254	0.000986	0.164	0.0875	24.3	16	15.7	7	83	96.3
ENSG00000170525:I009	PFKFB3	10.6217191.6219569	0.00972	0.427	-0.087	6	14.7	7	13	56.7	59
ENSG00000149657:Io002	LSM14B	20.62124780.62126304	0.287	0.891	0.0876	8.67	7.67	11	10.7	19	27
ENSG00000185219:I003	ZNF445	3.44450573.44450868	0.447	0.939	0.0869	14	14.3	14.3	12.3	12	16
ENSG00000135829:I009	DHX9	1.182855713.182856532	0.316	0.899	-0.087	29.7	39	14.7	19.7	25	23.3
ENSG00000149231:I010	CCDC82	11.96384761.96385937	0.209	0.846	0.0872	37	33	36	33.7	7	11
ENSG00000112031:I005	MTRF1L	6.152992974.152994513	0.235	0.869	0.0882	10.3	8.67	9.67	5.67	18.7	20.3
ENSG00000074935:Io009	TUBE1	6.112084246.112086556	0.229	0.864	0.0871	21.7	20	16	10.7	19	22
ENSG00000137571:I009	SLCO5A1	8.69738204.69755424	0.0515	0.658	0.0865	7.33	6	11.7	6	32.3	36.7
ENSG00000073614:I003	KDM5A	12.286207.292759	0.633	0.97	-0.0867	8	10.7	7	9.67	7	6.67
ENSG00000104067:I015	TJP1	15.29726991.29727937	0.0216	0.539	-0.0874	5.67	10	6	10.3	50.3	43
ENSG00000163161:Io010	ERCC3	2.127289501.127289689	0.374	0.915	-0.0873	10.3	14.3	8.33	8.67	16.3	14
ENSG00000197989:I002	SNHG12	1.28579587.28579912	0.558	0.962	-0.0868	10.3	13.7	8.33	9.67	11.3	10
ENSG00000075539:I015	FRYL	4.48523496.48527477	0.382	0.916	0.0865	10	8.67	22.3	19	19.3	23.7
ENSG00000165322:I008	ARHGAP12	10.31814361.31817788	0.00585	0.359	-0.0867	15.7	25	18.3	15.7	74	54
ENSG00000101901:I044	ALG13	X.111730427.111730525	0.131	0.793	-0.0863	8	10.3	4.67	10.7	19.7	21.3
ENSG00000151276:I027	MAGI1	3.65448057.65453258	0.274	0.884	-0.0864	17.3	21	43	46.3	26	20.3
ENSG00000153707:I027	PTPRD	9.8485327.8485762	0.313	0.899	0.0873	31	26	33	29	10.7	14
ENSG00000116198:I013	CEP104	1.3829373.3829791	0.301	0.896	0.0865	14.7	14	10.3	7.67	18	22.7
ENSG00000102595:Io032	UGGT2	13.95990073.95996063	0.161	0.814	-0.0869	11.3	11.3	7.33	10.3	30.7	23
ENSG00000107758:Io015	PPP3CB	10.73446576.73454412	0.26	0.88	-0.0868	12.7	17.3	13.7	15	27.7	23.3
ENSG00000055208:Io013	TAB2	6.149342833.149369909	0.165	0.814	0.0871	12	10.7	8.67	4.33	15.7	16.7
ENSG00000059758:I010	CDK17	12.96295122.96297270	0.036	0.605	-0.0871	9	15.7	19.7	18	36.3	28.7
ENSG00000132964:I004	CDK8	13.26353880.26382814	0.00619	0.373	-0.0858	6.33	13.7	13	9.33	24	19.3
ENSG00000120616:I015	EPC1	10.32293194.32293592	0.0584	0.674	0.0863	11	6.67	8.33	7.33	32.3	41.7
ENSG00000048342:E051	CC2D2A	4.15560622.15561588	0.273	0.884	0.0866	26.7	30.7	25.3	28	5	9.67
ENSG00000085788:Io024	DDHD2	8.38238209.38242250	0.318	0.9	0.0868	22.3	15.3	26.3	21.7	6.67	8
ENSG00000078043:Io002	PIAS2	18.46815349.46820933	0.1	0.751	0.0871	28	26.7	49	33	13	15.3
ENSG00000072849:Io003	DERL2	17.5480582.5481296	0.17	0.814	0.0868	6.33	7.67	12.3	8.67	16.3	21.3
ENSG00000215908:I027	CROCCP2	1.16643145.16644646	0.312	0.899	0.0869	11	13	12.3	9.67	5.67	8
ENSG00000114796:Io011	KLHL24	3.183636311.183643480	0.249	0.874	-0.0861	23.3	26	40.3	53	17.7	14.7
ENSG00000039560:I028	RAI14	5.34796027.34803712	0.105	0.757	0.0861	8.67	7	7.33	6.67	26.3	39.7
ENSG00000123989:I002	CHPF	2.219541125.219541616	0.184	0.824	0.0872	9.33	9.67	11.3	9.33	23.7	34.3
ENSG00000073910:I020	FRY	13.32136972.32147282	0.144	0.799	-0.0862	4.33	9	5.33	8.33	26	27
ENSG00000168876:E020	ANKRD49	11.94497964.94498071	0.377	0.915	0.0871	8	6.33	11.3	7.67	16.7	18
ENSG00000187240:I010	DYNC2H1	11.103121496.103122825	0.602	0.969	0.0861	7.67	7.33	11	9.33	7.67	9.67
ENSG00000163625:Io068	WDFY3	4.84724594.84733382	0.27	0.883	0.0852	8.67	8.67	15.7	9.67	11	11.7
ENSG00000117625:I013	RCOR3	1.211276418.211278117	0.14	0.794	0.0855	20.3	14.3	27	17.3	45.3	45.7
ENSG00000163539:I049	CLASP2	3.33632374.33644757	0.408	0.923	-0.0856	11	14.3	14	18.7	22	20.3
ENSG00000089006:Io002	SNX5	20.17943195.17947486	0.157	0.811	0.0854	13.7	11.3	13.3	14.3	28	40.7
ENSG00000136874:Io004	STX17	9.99951285.99959917	0.365	0.913	-0.0855	7.67	10	4.67	9.33	9.33	10.3
ENSG00000224078:I007	SNHG14	15.25001713.25002725	0.124	0.787	-0.0855	54.7	55.7	27.3	26.7	10.7	5.67
ENSG00000104133:I003	SPG11	15.44564698.44565854	0.34	0.905	0.0856	20	14	8.33	7	21.3	23
ENSG00000103978:I015	TMEM87A	15.42237615.42239670	0.285	0.889	0.085	8	6.33	9.67	10.3	16.3	23
ENSG00000115875:I003	SRSF7	2.38746179.38746694	0.000733	0.142	-0.0864	4.67	13.3	11	16.3	76	67.7
ENSG00000154556:Io054	SORBS2	4.185690611.185734099	0.13	0.793	0.0857	13.7	8.67	11.7	13.7	6	7.67
ENSG00000168216:I019	LMBRD1	6.69738015.69741789	0.00407	0.319	0.0859	8.67	5	15.3	11.3	54	77
ENSG00000111445:I015	RFC5	12.118028030.118029771	0.378	0.915	-0.0861	8	8	14.3	15.3	24.7	17.7
ENSG00000100523:I025	DDHD1	14.53103051.53103683	0.167	0.814	0.0868	20.3	17.3	13.3	7.67	22.7	24.3
ENSG00000125779:I015	PANK2	20.3917050.3918671	0.351	0.912	-0.0857	23.3	30.7	21.3	24.7	17	14.7
ENSG00000064225:I033	ST3GAL6	3.98788463.98791841	0.535	0.956	0.086	7	6	6	7	5.67	8
ENSG00000117335:Io015	CD46	1.207785682.207793519	0.00392	0.315	0.0858	14.7	9	19	10.7	72	85
ENSG00000009307:I015	CSDE1	1.114736855.114737471	0.176	0.816	0.0858	10	8.33	10.3	9.33	26.3	37
ENSG00000184613:I025	NELL2	12.44875900.44876294	0.349	0.91	0.0858	30	29.7	15.7	13	6.67	9.67
ENSG00000023287:I020	RB1CC1	8.52645867.52656008	0.0344	0.602	0.0861	17.3	11.7	23	21.7	50.3	66.7
ENSG00000146414:I010	SHPRH	6.145918232.145919348	0.181	0.821	0.0861	14.7	8.67	17	10.7	35.7	34
ENSG00000119231:Io013	SENP5	3.196923551.196929633	0.509	0.953	-0.0857	10.7	12.7	10	10	12	9.33
ENSG00000134438:Io001	RAX	18.59269501.59272918	0.429	0.932	0.0851	16	16	30.7	29.7	11.3	16
ENSG00000095397:I009	WHRN	9.114425024.114426211	0.341	0.905	-0.0859	9	15	13.3	15.7	10.3	10
ENSG00000135541:Io006	AHI1	6.135358187.135394776	0.0429	0.626	-0.0858	4	7.33	11	15	47.3	39
ENSG00000118985:I004	ELL2	5.95895691.95898240	0.115	0.775	0.0863	10.3	7.33	13.3	7.33	34	35.3
ENSG00000115211:E028	EIF2B4	2.27368463.27368654	0.334	0.905	0.0851	11.7	10.3	11	12.7	15.3	22.3
ENSG00000205581:Io011	HMGN1	21.39347483.39348292	0.0242	0.557	-0.0862	153	157	21	27	29.7	18.7
ENSG00000128694:Io008	OSGEPL1	2.189761660.189762685	0.269	0.883	-0.0862	4.67	7.67	7.33	7.33	15	12.7
ENSG00000117335:Io021	CD46	1.207767823.207783292	0.247	0.873	0.0857	43.7	38.7	8.33	5.67	6	8.33
ENSG00000066739:I038	ATG2B	14.96329634.96331376	0.279	0.888	0.0859	13.7	10.7	12.3	10.3	24.7	30
ENSG00000135164:Io001	DMTF1	7.87152555.87163495	0.362	0.913	-0.0857	12.3	11	40.7	41	18.7	12.7
ENSG00000051108:I008	HERPUD1	16.56936817.56939237	0.0991	0.748	-0.085	14	24.7	6.67	10.7	45	47.3
ENSG00000178498:Io009	DTX3	12.57605731.57606190	0.413	0.925	0.087	13.3	11	7.67	8.33	11.7	15.3
ENSG00000174106:I007	LEMD3	12.65238814.65239929	0.0363	0.605	-0.0852	5.67	10.7	5	9.33	43.3	41.3
ENSG00000100523:Io011	DDHD1	14.53093444.53103683	0.411	0.924	0.086	18.3	14	13.3	7.67	7	7
ENSG00000160285:I005	LSS	21.46191959.46194491	0.552	0.96	0.0849	9	8.67	8.67	9.67	8.67	12.7
ENSG00000075413:Io013	MARK3	14.103480490.103491777	0.231	0.864	0.0856	24.3	22.7	15.7	14.3	30	40.3
ENSG00000138834:Io005	MAPK8IP3	16.1743476.1747029	0.413	0.925	0.0854	8.67	8	6.67	9	7.67	12
ENSG00000144711:I004	IQSEC1	3.12902822.12908349	0.156	0.811	0.086	9.67	9	5	9	11.7	21
ENSG00000163618:I002	CADPS	3.62403185.62438104	0.128	0.792	-0.0863	15.7	20.3	18.7	23.3	52.3	43.7
ENSG00000165219:I026	GAPVD1	9.125332629.125335172	0.397	0.92	0.0852	22	24.7	17	17.3	5.33	9
ENSG00000111790:Io009	FGFR1OP2	12.26957743.26963342	0.215	0.849	0.0842	18.7	15.3	16.7	15.3	31	39.7
ENSG00000107863:Io012	ARHGAP21	10.24621369.24629996	0.0964	0.744	-0.0848	36	36.7	16	23	40.7	33
ENSG00000048740:Io017	CELF2	10.11314258.11321207	0.221	0.858	0.0852	11	11.7	15.7	12	22.7	29.7
ENSG00000185418:I020	TARS3	15.101705747.101708793	0.0738	0.701	0.0852	11	7	8.67	6.67	33.7	41.7
ENSG00000108021:I003	TASOR2	10.5699737.5709530	0.276	0.886	0.0847	17.7	18.3	15	10.7	8.67	11
ENSG00000143093:I003	STRIP1	1.110037960.110038683	0.359	0.913	0.0842	10.7	8.67	18.7	19.3	14.7	19.7
ENSG00000101236:I002	RNF24	20.3935073.3945177	0.0841	0.726	0.085	8	4.33	7	9	10.7	13.7
ENSG00000176444:E015	CLK2	1.155268359.155268708	0.203	0.842	0.0851	11	13.3	10.3	8.67	18	27.3
ENSG00000183808:Io005	RBM12B	8.93737355.93740629	0.28	0.888	0.0845	25.7	22.3	24	24.7	21.3	28.3
ENSG00000166012:E046	TAF1D	11.93736304.93736694	0.0712	0.692	0.085	24.3	22.7	34	25.3	54	66.3
ENSG00000115464:I007	USP34	2.61192980.61203140	0.012	0.453	-0.0846	6	12.7	15.7	14.7	40.7	32.7
ENSG00000172273:Io003	HINFP	11.119130954.119131535	0.13	0.793	0.0847	6	9	11.3	8.33	9.67	13.7
ENSG00000183054:I023	RGPD6	2.110562757.110563103	0.152	0.807	0.0849	7.33	7.33	6.67	4.67	21	30.3
ENSG00000174606:I005	ANGEL2	1.213005454.213007129	0.439	0.936	0.0845	15	11	15.3	10	18	17.7
ENSG00000163682:Io011	RPL9	4.39454929.39456406	0.336	0.905	-0.0857	40	53.3	12.7	16	20.3	18.7
ENSG00000173258:I004	ZNF483	9.111533865.111534261	0.307	0.898	-0.0838	10	11	11.3	16.7	21.3	19.3
ENSG00000119698:I031	PPP4R4	14.94267029.94275374	0.0779	0.709	-0.0843	6.33	12	10.3	9.33	19.3	17
ENSG00000036054:I020	TBC1D23	3.100311877.100316099	0.205	0.845	0.0835	18.3	18	14.7	10.3	23.3	28.7
ENSG00000164151:I014	ICE1	5.5465226.5466334	0.3	0.896	-0.0844	7.67	14.3	7	10	20	22.3
ENSG00000156925:Io003	ZIC3	X.137569065.137577122	0.209	0.846	0.0845	55.3	53.7	10	10.7	5.33	9.33
ENSG00000198589:Io008	LRBA	4.150321368.150325809	0.197	0.836	-0.0842	5	9.33	4.67	7.33	25.7	26
ENSG00000166135:I007	HIF1AN	10.100546049.100546518	0.0101	0.428	0.0845	11.3	4.33	17.3	14.3	40.7	43.7
ENSG00000172575:I001	RASGRP1	15.38490688.38494382	0.225	0.862	-0.0848	8.67	15.7	9	12.3	26.3	27.7
ENSG00000134480:Io002	CCNH	5.87392904.87395044	0.411	0.924	0.0851	34.3	26.3	19.3	14.7	13.7	15
ENSG00000206149:I040	HERC2P9	15.28681843.28684129	0.388	0.919	-0.0838	6	7.67	8.33	11.3	20.7	18.3
ENSG00000139163:Io002	ETNK1	12.22644022.22659014	0.331	0.903	0.0838	19.3	20.7	26.7	24.7	19.3	26.7
ENSG00000163512:Io003	AZI2	3.28326950.28332369	0.108	0.762	0.0843	9	4.67	12	10	26.7	29.7
ENSG00000102921:I006	N4BP1	16.48551482.48553539	0.34	0.905	0.0836	12.7	14	13.7	11.3	15	20.3
ENSG00000176393:I005	RNPEP	1.201989044.201989383	0.589	0.967	0.0847	8.33	7	11	10.7	7	9
ENSG00000144847:I005	IGSF11	3.118905718.118926101	0.149	0.806	-0.0844	23.7	29	37	33.7	27.3	20
ENSG00000166881:I006	NEMP1	12.57064739.57069234	0.601	0.969	-0.084	10.3	13.3	7.67	11	8	7.67
ENSG00000075568:I018	TMEM131	2.97801961.97802428	0.196	0.835	-0.0837	20	25	9.67	13.7	39.7	35
ENSG00000154556:Io019	SORBS2	4.185635411.185646668	0.322	0.902	0.0839	29.7	27.7	20	20.3	4.67	7.67
ENSG00000196586:Io043	MYO6	6.75892690.75907605	0.213	0.849	-0.084	20.3	20.3	23.3	31.7	22	18.7
ENSG00000087206:Io010	UIMC1	5.176969291.176969601	0.473	0.947	-0.0835	12.7	18.3	13	15.7	11	10.3
ENSG00000185864:I027	NPIPB4	16.21857416.21857570	0.325	0.902	0.0845	10	13.7	21	20.7	5.67	9.33
ENSG00000110583:Io007	NAA40	11.63945935.63946951	0.401	0.922	0.0848	8.33	7	11.3	13	10	14.3
ENSG00000124782:Io003	RREB1	6.7181246.7181870	0.324	0.902	0.084	25	23	33	29.7	22	28
ENSG00000181904:I006	C5orf24	5.134855327.134857357	0.0908	0.731	0.0836	35.3	37.3	35.7	27	7.33	11
ENSG00000124532:I019	MRS2	6.24423050.24423584	0.347	0.91	-0.0838	16.7	16.7	12.7	15.7	23	18
ENSG00000149716:I013	LTO1	11.69671819.69673216	0.441	0.937	-0.0841	9.33	11.7	9.33	8.33	11.3	8.67
ENSG00000164199:I112	ADGRV1	5.90779097.90781430	0.271	0.884	-0.0834	20.7	26.3	11	14.7	33.7	30.3
ENSG00000146247:E010	PHIP	6.78955682.78958475	0.00843	0.427	-0.0834	10	18.7	34	32.7	61	48
ENSG00000166135:I008	HIF1AN	10.100546581.100547140	0.139	0.794	0.0838	15	12	7	8.67	24.7	35.7
ENSG00000107929:I007	LARP4B	10.820845.825065	0.155	0.81	-0.0836	16	21	5	10	28	28
ENSG00000174953:I007	DHX36	3.154283271.154284583	0.0871	0.728	0.0839	13.3	9.33	8	5.67	36	44.3
ENSG00000108848:Io024	LUC7L3	17.50746702.50749219	0.305	0.897	-0.0833	18	23.3	28.3	30.7	24	20
ENSG00000115020:I039	PIKFYVE	2.208342649.208345111	0.0778	0.709	-0.0838	6.67	14.3	17.7	22.7	32	33
ENSG00000274487:I004	NPEPPSP1	17.38201219.38202072	0.39	0.919	-0.0839	13.7	16.7	8	9	24	19.7
ENSG00000075539:Io064	FRYL	4.48501733.48505547	0.278	0.887	0.0837	15.7	11	24.7	22.7	19.7	23
ENSG00000101901:I038	ALG13	X.111723898.111724934	0.488	0.95	-0.0837	12.7	13.3	8.33	9	18.7	14
ENSG00000117569:I014	PTBP2	1.96785254.96804785	0.271	0.884	0.0836	32.3	32	17	20	4.67	8.33
ENSG00000005059:E015	MCUB	4.109684646.109685251	0.194	0.835	-0.0829	8	11.7	13	11.3	16.7	13
ENSG00000118260:Io003	CREB1	2.207560372.207567463	0.0527	0.66	0.0835	8.33	8.67	14.3	8	32.3	39
ENSG00000171365:Io009	CLCN5	X.50081847.50085980	0.115	0.775	0.0832	17.7	9.67	10	10.3	16.7	17
ENSG00000108840:I007	HDAC5	17.44080882.44082585	0.0504	0.657	0.0832	8	6	7.67	5.67	32.3	46.3
ENSG00000198700:Io005	IPO9	1.201848594.201852104	0.136	0.794	0.0836	10	8	11.3	8.67	31	40
ENSG00000187627:I017	RGPD1	2.86974513.86974681	0.317	0.9	0.0843	18.3	17.7	28	22.7	19.7	24
ENSG00000173575:I027	CHD2	15.92974950.92978148	0.373	0.915	-0.083	26	37.7	19.3	27.3	10	9.33
ENSG00000145390:I004	USP53	4.119214222.119217550	0.42	0.928	-0.0828	5.33	13.3	6.33	11	9.67	14.3
ENSG00000080503:Io010	SMARCA2	9.2060986.2070418	0.11	0.768	-0.0829	10.3	9.33	6.67	10.7	28	21.7
ENSG00000083750:Io003	RRAGB	X.55722285.55729294	0.313	0.899	-0.0833	10	12.7	12	11.7	24.3	18.7
ENSG00000113369:Io008	ARRDC3	5.91375613.91378694	0.516	0.954	-0.0839	4.33	10.7	8	16.3	10.3	16
ENSG00000182149:I034	IST1	16.71924281.71924769	0.0712	0.692	-0.0831	55	64	32.3	40	9.33	5.33
ENSG00000164329:I014	TENT2	5.79623489.79640851	0.128	0.793	0.0836	15.3	18	25.3	21.7	33.3	47.3
ENSG00000122674:E011	CCZ1	7.5900932.5901657	0.137	0.794	-0.0834	8.33	14	6.67	9.67	36.3	34.7
ENSG00000091527:Io011	CDV3	3.133575115.133584005	0.0435	0.626	0.0825	8	11.3	7.33	3.67	7.33	10
ENSG00000090905:I005	TNRC6A	16.24730300.24750726	0.266	0.881	-0.0827	12.3	16.7	59.3	72.7	19.3	16.3
ENSG00000139218:I003	SCAF11	12.45922582.45922936	0.299	0.896	-0.0819	11.3	13.7	12.3	14.7	32.3	26.3
ENSG00000089597:I024	GANAB	11.62634375.62634821	0.362	0.913	-0.0825	12.3	14	9.33	8.67	25.3	18.3
ENSG00000161010:I006	MRNIP	5.179837885.179840872	0.436	0.936	-0.0831	21	21.3	9.33	11.7	9.33	7
ENSG00000146966:I015	DENND2A	7.140569738.140573808	0.107	0.76	-0.0833	5.67	11.3	9.67	16	36.7	39.7
ENSG00000111361:I004	EIF2B1	12.123624862.123626425	0.122	0.783	-0.0828	16.3	21.7	6.67	15	21.3	24
ENSG00000154380:Io010	ENAH	1.225517306.225519198	0.421	0.928	-0.0835	9.67	12.3	4.67	8	13	13
ENSG00000133740:Io008	E2F5	8.85209409.85212160	0.2	0.842	-0.083	5.33	8.67	8.67	8	16.7	13.7
ENSG00000175387:Io012	SMAD2	18.47869436.47896521	0.0108	0.437	0.083	24	14.3	50	56.3	21	28.3
ENSG00000198000:I013	NOL8	9.92311259.92314267	0.309	0.898	0.0833	6.33	8	7	5.33	9.33	13.3
ENSG00000173209:Io004	AHSA2P	2.61184800.61185502	0.00854	0.427	0.0826	15.7	8	6.67	8.33	38	48.3
ENSG00000122008:I012	POLK	5.75569492.75573738	0.0439	0.629	-0.0826	8	8.33	3.33	7.67	30.3	25.3
ENSG00000186352:I004	ANKRD37	4.185397302.185398937	0.114	0.775	-0.0837	4.33	10	11.7	14	21.3	21.7
ENSG00000117682:Io009	DHDDS	1.26438284.26442731	0.325	0.902	-0.0816	10.3	15	9.33	9	13.7	12
ENSG00000112282:I024	MED23	6.131608071.131610046	0.0583	0.674	-0.0821	8.33	9	4	9.33	24.7	23.3
ENSG00000175054:I015	ATR	3.142485282.142493132	0.476	0.947	0.0833	9.33	7.67	7.67	7.67	11.7	15
ENSG00000168564:Io002	CDKN2AIP	4.183445634.183446088	0.551	0.96	-0.0808	8.67	12.7	7.67	9.33	11.7	11.3
ENSG00000164830:Io010	OXR1	8.106713985.106739458	0.402	0.922	0.0836	7.67	5.67	10.3	10.7	10.7	13.7
ENSG00000119787:I002	ATL2	2.38296590.38296686	0.147	0.803	0.0805	21.7	16.3	16.7	20.3	13.3	17.7
ENSG00000129244:I011	ATP1B2	17.7655256.7655527	0.539	0.958	0.0824	12	10.7	14	10.3	7	8
ENSG00000123607:Io009	TTC21B	2.165876232.165880679	0.262	0.881	0.0822	10	9.33	7.67	5	18.3	22.3
ENSG00000107651:I008	SEC23IP	10.119912164.119914730	0.129	0.793	0.082	6.33	7.33	8	6	21.3	32.7
ENSG00000113615:Io012	SEC24A	5.134692657.134693727	0.00121	0.18	0.0824	7.67	7.67	13	3.67	41	42
ENSG00000132155:I002	RAF1	3.12584981.12585122	0.129	0.793	0.0821	18.3	13.3	14.7	12	40.7	48.7
ENSG00000078403:I042	MLLT10	10.21713950.21726244	0.155	0.811	0.0816	15	11.3	15.7	13.3	37	46
ENSG00000097033:I009	SH3GLB1	1.86728489.86730088	0.499	0.953	-0.0815	11.3	11.7	16	17.3	19.7	15
ENSG00000117335:Io007	CD46	1.207767823.207770321	0.214	0.849	-0.0823	43.7	38.7	21.7	24.3	21.3	14.3
ENSG00000204120:Io005	GIGYF2	2.232697392.232700585	0.536	0.957	0.0821	14	13.3	16.7	17.3	8	11.3
ENSG00000055609:I012	KMT2C	7.152152954.152154010	0.0278	0.578	-0.0822	19.3	28.7	23.3	19.3	45.3	35.7
ENSG00000198265:I011	HELZ	17.67128855.67135970	0.0845	0.726	0.0818	10.7	7.67	14	12	38.3	51
ENSG00000120963:I001	ZNF706	8.101178387.101199195	0.0409	0.617	-0.082	23.3	19	66.3	64.3	7	2.33
ENSG00000234456:Io019	MAGI2-AS3	7.79454244.79454886	0.488	0.95	-0.0817	13.7	16	14	17.3	17.7	15.3
ENSG00000112031:Io004	MTRF1L	6.152991321.152992857	0.394	0.92	-0.0812	11.3	10	6.67	8.33	13.7	10
ENSG00000100722:Io024	ZC3H14	14.88609403.88609712	0.214	0.849	-0.0824	12.7	14.7	9.67	16	26.3	25
ENSG00000066739:Io024	ATG2B	14.96317855.96322112	0.21	0.847	0.0819	11.3	11.3	16.7	10.7	18.3	20.3
ENSG00000162878:I004	PKDCC	2.42054307.42054941	0.184	0.825	0.0825	24	23.7	20.3	13.7	17.3	20.3
ENSG00000106144:Io001	CASP2	7.143288529.143291540	0.467	0.944	-0.0815	12	13.7	10.3	15.3	8	7.33
ENSG00000168066:Io016	SF1	11.64770408.64776498	0.296	0.896	0.0825	22	27.3	28	29.3	5.67	10.3
ENSG00000126070:I019	AGO3	1.36013752.36013915	0.0504	0.657	-0.082	4	9.67	5.33	9	37.3	39
ENSG00000153560:I010	UBP1	3.33402904.33408690	0.449	0.94	0.082	9	7.33	11	12	9.67	13
ENSG00000137266:Io007	SLC22A23	6.3298218.3323834	0.432	0.934	0.0821	20	22.7	7.67	6.67	7.33	11
ENSG00000278311:I012	GGNBP2	17.36586198.36586997	0.0576	0.674	0.0818	11.7	7.33	15.3	10	47	52.7
ENSG00000060718:I068	COL11A1	1.103025613.103025800	0.0472	0.646	-0.0814	70.3	55.7	48.3	51.7	22.7	13
ENSG00000089022:I023	MAPKAPK5	12.111889006.111890040	0.516	0.954	0.0827	9.33	10.3	13.3	14.3	12.7	19.3
ENSG00000103365:Io014	GGA2	16.23493458.23494303	0.334	0.905	0.0817	30	32	29	30.3	21.3	31.3
ENSG00000166086:I012	JAM3	11.134144994.134145946	0.126	0.791	-0.082	10	17	4.33	8	37	38.7
ENSG00000224078:I082	SNHG14	15.25087599.25089614	0.345	0.909	-0.0812	11.3	13.7	18.7	20.7	29.7	24
ENSG00000112511:I024	PHF1	6.33415670.33415810	0.0419	0.623	-0.0819	3.67	8	2.67	8.33	32	39.3
ENSG00000187079:Io004	TEAD1	11.12862314.12864838	0.325	0.902	-0.0816	18.7	21	13	16	30.7	25.3
ENSG00000005889:Io014	ZFX	X.24152830.24172715	0.312	0.899	0.0817	12.3	8.67	8	9	9.67	11.7
ENSG00000112592:I014	TBP	6.170571504.170572186	0.29	0.893	-0.0813	15	21.7	14	14.3	16	14.3
ENSG00000187676:I016	B3GLCT	13.31317685.31323751	0.253	0.879	-0.0818	5.33	8.67	4.67	6.33	24	22
ENSG00000198818:I002	SFT2D1	6.166322886.166324537	0.555	0.961	-0.0823	5.67	7.67	10.3	14.3	14	13.7
ENSG00000277072:I007	STAG3L2	7.74883463.74883728	0.606	0.97	0.082	9.67	11.7	7.67	8	6.33	10
ENSG00000059804:I003	SLC2A3	12.7923024.7924410	0.00188	0.236	-0.0819	6	15.3	9.67	24	83	97.3
ENSG00000168916:I001	ZNF608	5.124637906.124638782	0.31	0.898	0.081	35.7	32	10.7	12.7	13.3	18
ENSG00000117625:Io013	RCOR3	1.211304140.211312720	0.488	0.95	0.0802	17.7	16.3	22.3	19.3	14.3	17.7
ENSG00000126870:I013	WDR60	7.158906091.158911550	0.468	0.944	0.0816	24	24.7	13.7	14.3	13.7	19.7
ENSG00000162402:I033	USP24	1.55110246.55120596	0.201	0.842	-0.0816	13.7	14.7	14	21	30.3	27.3
ENSG00000162972:I006	MAIP1	2.199961928.199963733	0.513	0.953	-0.0822	10.7	14	9.33	12.3	16.3	15.3
ENSG00000114805:I021	PLCH1	3.155565118.155568231	0.198	0.838	-0.0809	7.33	6.67	8	12	23.7	19.3
ENSG00000108599:I002	AKAP10	17.19909276.19909926	0.45	0.94	-0.0811	7.33	12.3	4.67	9.33	14.7	18.3
ENSG00000264538:I008	SUZ12P1	17.30735097.30743301	0.271	0.883	-0.0814	39.3	45.3	40.3	45.7	24	19
ENSG00000186522:Io001	SEPTIN10	2.109544324.109546050	0.0955	0.743	0.082	14.3	11.7	8	13.3	5.67	9
ENSG00000241127:I003	YAE1	7.39570627.39572277	0.395	0.92	-0.0823	10.3	10.3	9.67	10	25.3	17.7
ENSG00000095464:I020	PDE6C	10.93662643.93663028	0.102	0.754	-0.0817	6.67	11	11.7	9.67	15.3	12.3
ENSG00000100813:Io010	ACIN1	14.23066008.23069476	0.298	0.896	0.0815	27	27	29.3	25	21.3	27.3
ENSG00000112079:I005	STK38	6.36499990.36506583	0.535	0.956	-0.0814	17.3	20	16	18.3	9.67	7.67
ENSG00000136937:I019	NCBP1	9.97662144.97662954	0.367	0.913	0.082	13.3	11.7	20	15.3	22.7	26
ENSG00000130703:I029	OSBPL2	20.62273406.62279157	0.318	0.9	0.0818	23.3	19	9.67	9	25	30.3
ENSG00000023228:Io018	NDUFS1	2.206153682.206159341	0.0177	0.509	-0.0808	19.3	19.7	7.67	14.7	56.7	45.7
ENSG00000126217:I053	MCF2L	13.113091195.113094514	0.661	0.974	0.0814	10	9.67	9.33	9	5.67	7.67
ENSG00000265491:I007	RNF115	1.145784596.145788908	0.316	0.899	0.0815	7.67	5.33	10.3	10	16.3	20.3
ENSG00000136536:Io007	MARCHF7	2.159762993.159767284	0.102	0.754	-0.0812	43.3	44	44.3	55.3	12	7.67
ENSG00000139324:I005	TMTC3	12.88153509.88154288	0.0292	0.579	0.0811	6	8.33	7.33	3.67	18.3	26.3
ENSG00000163635:I032	ATXN7	3.63988324.63990176	0.325	0.902	0.0794	11.7	10	7.67	10.3	10.3	15
ENSG00000240230:I002	COX19	7.969456.973181	0.228	0.864	-0.0806	7.67	13	9	11.7	28.7	28
ENSG00000086758:I011	HUWE1	X.53542539.53543841	0.305	0.897	0.0816	13	9.33	9.33	8.33	21.7	25.3
ENSG00000052802:I005	MSMO1	4.165333625.165337789	0.0766	0.706	-0.0814	6.67	11.3	10	14.3	48.3	43.3
ENSG00000165392:I008	WRN	8.31068327.31076173	0.32	0.902	-0.0815	8.67	9	8	13.3	10	9.67
ENSG00000204348:E011	DXO	6.31970203.31970343	0.445	0.938	0.0811	15.3	12.3	7.67	8.67	5.67	7.33
ENSG00000134698:I011	AGO4	1.35832570.35833990	0.223	0.859	-0.0808	6	12	8.33	9.67	13.7	14.7
ENSG00000115548:I008	KDM3A	2.86449962.86451103	0.000719	0.141	-0.0802	20	36	12.3	27	133	135
ENSG00000103061:I002	SLC7A6OS	16.68301405.68302381	0.451	0.94	-0.081	22	25	10	13.3	14.3	12.3
ENSG00000172493:I030	AFF1	4.87132408.87134471	0.194	0.835	0.0803	23.7	25.3	29	23.3	25.3	32.3
ENSG00000066933:I019	MYO9A	15.71883736.71888004	0.0164	0.497	0.081	8.67	3.67	9.33	7.67	37.7	45
ENSG00000005801:Io004	ZNF195	11.3360565.3370975	0.2	0.842	0.0812	8.33	4.33	16	14.7	12	13
ENSG00000142599:I038	RERE	1.8557523.8590785	0.504	0.953	-0.0812	12.3	10.7	14.7	15	17	11.7
ENSG00000070061:I046	ELP1	9.108908404.108911010	0.0342	0.599	-0.0804	4	10.7	6.67	10.7	38.3	42
ENSG00000185658:Io050	BRWD1	21.39238573.39250796	0.586	0.966	-0.0801	17.3	17.7	10	10.7	6.67	4.67
ENSG00000130956:I004	HABP4	9.96465498.96465710	0.268	0.883	0.0809	10.7	11	12	10.7	24	34.3
ENSG00000180376:Io027	CCDC66	3.56566740.56566950	0.505	0.953	-0.0799	8.33	11	5.33	8.67	13	13.3
ENSG00000182287:Io016	AP1S2	X.15833524.15845379	0.122	0.785	-0.0813	18.3	27	22	20.3	13	10.7
ENSG00000171853:Io007	TRAPPC12	2.3457693.3460263	0.351	0.912	-0.0813	4.67	9.33	10.7	14	10.3	11.3
ENSG00000196792:Io018	STRN3	14.30929311.30935163	0.119	0.779	0.0802	15	18.3	9.67	6.33	13	18
ENSG00000119048:Io007	UBE2B	5.134380808.134388325	0.0576	0.674	-0.0808	23	33	16.7	21.3	75.7	67
ENSG00000138434:I026	ITPRID2	2.181922412.181928161	0.00973	0.427	0.0807	12	7	8.33	3.67	51	57
ENSG00000127463:I024	EMC1	1.19241142.19242345	0.476	0.947	-0.0809	8.67	9	7	8.33	17.7	13.7
ENSG00000080802:I008	CNOT4	7.135388894.135393918	0.511	0.953	-0.08	9.33	10.3	11	12.7	19	15.3
ENSG00000111300:I013	NAA25	12.112054568.112060270	0.0646	0.685	0.0801	9.33	6.33	8	10.3	24.3	37.3
ENSG00000156304:I006	SCAF4	21.31688464.31690797	0.0191	0.519	0.0805	7.33	3	10.7	5.33	45.7	45.3
ENSG00000171634:I006	BPTF	17.67875744.67886128	0.137	0.794	0.081	13.3	11.7	14	11.7	36.3	49
ENSG00000179912:Io006	R3HDM2	12.57297387.57298090	0.232	0.865	0.0803	21	17.3	18	14.7	35	41.7
ENSG00000197622:I002	CDC42SE1	1.151054321.151055016	0.0611	0.677	0.0802	27.7	31	24.7	17.7	35	45.7
ENSG00000154310:I002	TNIK	3.171063964.171066187	0.466	0.943	0.0803	25	28	19.7	22	9.33	15
ENSG00000064651:I025	SLC12A2	5.128180994.128182855	0.0595	0.674	0.0812	12.3	6	12.3	8	43.7	43.3
ENSG00000129521:I004	EGLN3	14.33931215.33950396	0.047	0.645	-0.0805	9	14	6	14.3	44.7	49
ENSG00000111581:I040	NUP107	12.68741980.68742355	0.0553	0.669	0.0799	8	7.67	6.33	2.33	20.3	22.7
ENSG00000198498:I004	TMA16	4.163507145.163512822	0.0901	0.731	0.0803	11	11	9.33	5.67	27.3	35.3
ENSG00000139370:E013	SLC15A4	12.128809473.128809943	0.36	0.913	-0.0801	23	26.7	33	41	22.3	19.3
ENSG00000138442:I007	WDR12	2.202894626.202896065	0.559	0.962	0.0808	7.33	5	8.33	5.33	13	12.3
ENSG00000103365:Io007	GGA2	16.23479887.23480645	0.0643	0.685	-0.0801	5.33	10	10.7	13.7	46	40
ENSG00000085415:Io005	SEH1L	18.12963371.12971153	0.226	0.862	0.0802	10	6.67	8.33	9.33	13	16
ENSG00000100077:I024	GRK3	22.25718381.25721284	0.244	0.873	-0.0805	7.33	10.3	7.33	7	23.7	18.7
ENSG00000276291:Io001	FRG1HP	9.40992479.40993253	0.42	0.928	-0.0807	16.3	18.3	12	10	10.3	7.33
ENSG00000154545:E012	MAGED4	X.52186609.52186694	0.418	0.926	0.0798	19.7	18.3	27.3	23.7	6.33	8.67
ENSG00000180957:I001	PITPNB	22.27853663.27854854	0.154	0.81	0.0801	8.33	5.67	13	9.33	32.7	37.7
ENSG00000133624:I007	ZNF767P	7.149553016.149558608	0.615	0.97	0.0802	7.67	9	8	7.67	5.67	8.33
ENSG00000091129:Io039	NRCAM	7.108223836.108226208	0.178	0.819	0.0809	26.3	21.7	13	14.7	29.7	39
ENSG00000074935:I007	TUBE1	6.112076509.112079633	0.0373	0.613	0.0794	23	26.7	22	13.3	16.3	20
ENSG00000106462:Io021	EZH2	7.148818117.148819596	0.282	0.888	-0.0788	25	25.7	18.7	25.3	12.7	10.3
ENSG00000161551:I014	ZNF577	19.51878515.51880323	0.425	0.929	0.0798	13.3	9.33	7.33	6.67	16.3	18
ENSG00000153922:I010	CHD1	5.98869277.98869754	0.104	0.755	0.0794	8.67	9.67	9	6.33	25.3	36.7
ENSG00000214135:I013	AC132008.2	3.197622330.197623220	0.353	0.913	-0.0803	10	14.3	5	7.67	23.3	23
ENSG00000089682:Io004	RBM41	X.107088839.107115352	0.146	0.802	-0.0802	11.7	7	7	8.67	9.33	5.67
ENSG00000077458:Io011	FAM76B	11.95778957.95779607	0.517	0.954	-0.0787	16.7	18	11.3	12	19.7	15.3
ENSG00000129003:I087	VPS13C	15.62023845.62028358	0.348	0.91	0.0805	17.3	14.7	18.3	15.7	25	30
ENSG00000054523:I045	KIF1B	1.10352736.10355370	0.286	0.889	0.0798	13.3	15.3	16.7	13	11	14.3
ENSG00000129484:E036	PARP2	14.20357520.20357638	0.167	0.814	0.0793	13.7	10	19	23	10	14
ENSG00000055917:I010	PUM2	2.20278819.20282947	0.131	0.794	0.0795	24	17.3	45	40.7	45.7	53.7
ENSG00000125354:Io011	SEPTIN6	X.119616742.119629318	0.255	0.879	0.0795	19.7	18.7	14	9	15.3	17.3
ENSG00000086015:I028	MAST2	1.46029953.46030129	0.168	0.814	-0.0791	5	6.67	4	6.33	29.7	24.3
ENSG00000157540:I011	DYRK1A	21.37420384.37421774	0.381	0.916	-0.0803	39.7	39.3	22.3	21.3	16	10.7
ENSG00000106462:I017	EZH2	7.148826632.148827164	0.134	0.794	0.0792	27.7	24	18.7	10.7	27.3	28.3
ENSG00000164199:Io027	ADGRV1	5.90676209.90679549	0.525	0.955	-0.0788	14.7	14.3	24	22.7	13.7	9.33
ENSG00000075539:I019	FRYL	4.48531353.48534545	0.149	0.805	-0.0793	8	12	10	16	41	40
ENSG00000270629:Io084	NBPF14	1.148589364.148595724	0.417	0.926	-0.0785	7.33	7	16.3	20	20.7	17
ENSG00000197756:Io004	RPL37A	2.216500031.216529270	0.291	0.893	0.0799	23.3	24.7	9.33	12	23	36.3
ENSG00000169398:Io046	PTK2	8.140675499.140700891	0.531	0.956	0.0783	10.7	8	12.7	12	7.33	8.67
ENSG00000183354:Io007	KIAA2026	9.5929159.5954016	0.37	0.913	-0.0787	4.67	9.67	6	8.33	12.7	15
ENSG00000036054:I011	TBC1D23	3.100295348.100296172	0.114	0.775	0.0791	15	8.67	9.67	8.67	32.3	35.3
ENSG00000119685:I024	TTLL5	14.75732419.75733989	0.0786	0.712	0.0791	6.67	3	7.33	7	22.3	26.3
ENSG00000068745:Io015	IP6K2	3.48715527.48717157	0.132	0.794	-0.0792	12.3	14	9.33	19	16	17.7
ENSG00000103160:I005	HSDL1	16.84130431.84131102	0.0212	0.535	-0.079	15	15	5.33	11.3	42.7	35.3
ENSG00000102921:I007	N4BP1	16.48553669.48560754	0.436	0.936	0.0796	9	6.67	16	11.7	20.7	21.7
ENSG00000104529:Io012	EEF1D	8.143580173.143586754	0.261	0.88	0.0789	34.7	41	13	19.3	4.67	9.67
ENSG00000089335:Io010	ZNF302	19.34682897.34683155	0.181	0.821	-0.079	25.7	22	34	39.7	28	21
ENSG00000168291:E024	PDHB	3.58431793.58431877	0.013	0.459	-0.0791	8	20.7	8.67	11.3	52	57.7
ENSG00000183853:I017	KIRREL1	1.158091556.158093339	0.237	0.87	-0.078	8.33	8	9.33	14.7	19	17.3
ENSG00000224078:I009	SNHG14	15.25002888.25019027	0.266	0.881	-0.0791	27.3	34.7	32	33.7	12.3	9.33
ENSG00000163913:Io005	IFT122	3.129458677.129461228	0.664	0.974	0.0791	9.67	9.33	10.3	9.33	7	9
ENSG00000128585:I017	MKLN1	7.131414710.131429033	0.0837	0.725	0.0787	22.7	18	30	27	58.3	74.3
ENSG00000010803:Io013	SCMH1	1.41151684.41159725	0.58	0.966	-0.0794	9	12	13.7	21	8.33	8.67
ENSG00000165392:I002	WRN	8.31058543.31059153	0.511	0.953	0.0784	21.7	19.7	16	15	14	17.7
ENSG00000130985:Io029	UBA1	X.47194024.47198309	0.115	0.775	0.0783	52.7	52.7	42.3	45	5.33	10.7
ENSG00000173852:I001	DPY19L1	7.34931729.34937994	0.181	0.821	0.0791	10.3	9.33	19.7	14.7	35	42.3
ENSG00000112234:I001	FBXL4	6.98874441.98875415	0.425	0.929	0.0782	7.67	8.67	14	12	14.3	19
ENSG00000169045:Io016	HNRNPH1	5.179616218.179617021	0.0558	0.671	-0.079	67.3	78.3	58.3	57.3	15.3	9
ENSG00000064042:Io008	LIMCH1	4.41619440.41644500	0.458	0.941	-0.0795	21.3	27.3	4.33	6.67	17.3	16.7
ENSG00000182473:I023	EXOC7	17.76091235.76094414	0.245	0.873	-0.0794	11.7	12.3	7	12	16	15
ENSG00000171503:Io003	ETFDH	4.158680607.158682195	0.362	0.913	0.0783	24.7	21.7	18.7	20.3	5.33	8
ENSG00000152952:I019	PLOD2	3.146121248.146123265	0.299	0.896	-0.0789	17.3	21	9	13.3	29.3	27
ENSG00000125354:Io016	SEPTIN6	X.119618786.119629318	0.289	0.893	0.0781	26.3	23.3	14	9	17.3	19
ENSG00000145362:I032	ANK2	4.113258411.113264897	0.0727	0.698	-0.0786	15	24.3	12.7	13.7	50	45.3
ENSG00000055044:I011	NOP58	2.202287724.202290323	0.287	0.891	0.0781	7.33	10	13	12	16.3	25
ENSG00000067992:I006	PDK3	X.24519010.24526198	0.277	0.887	0.0791	16.7	12.7	14.3	13	27.7	33
ENSG00000065243:Io019	PKN2	1.88828623.88832744	0.26	0.88	0.0785	31.3	27.3	19.7	19.7	32.3	41.3
ENSG00000104763:Io014	ASAH1	8.18063230.18067220	0.368	0.913	0.0791	24	25.7	34.3	40	12	19.3
ENSG00000143353:Io005	LYPLAL1	1.219193251.219210532	0.0228	0.554	0.0791	26.7	22.7	16.3	15	69.7	101
ENSG00000165801:I033	ARHGEF40	14.21088098.21088830	0.646	0.972	0.0794	7	7.33	6.33	7.67	6.67	10.3
ENSG00000171634:I021	BPTF	17.67928601.67928959	0.0176	0.508	0.0786	6.33	9	10.3	5	20.3	26
ENSG00000147044:I001	CASK	X.41520596.41522999	0.389	0.919	-0.0787	9.67	10	9.33	13.7	14	12.7
ENSG00000108306:I009	FBXL20	17.39282855.39285478	0.292	0.893	-0.0786	8	10.3	8.67	13.3	27.7	26.3
ENSG00000100077:I021	GRK3	22.25709964.25711068	0.36	0.913	-0.0794	8	8.33	6.67	10.3	14.3	13
ENSG00000151150:I020	ANK3	10.60068009.60068637	0.366	0.913	-0.0778	11.3	13	18	14.7	7.67	5
ENSG00000140632:E004	GLYR1	16.4804148.4804522	0.47	0.945	0.0778	29	25.3	19	17.3	7.33	9.67
ENSG00000171109:E021	MFN1	3.179377168.179377344	0.397	0.92	0.0786	23	19	7	6.67	21.7	26
ENSG00000145725:Io043	PPIP5K2	5.103184744.103190842	0.371	0.913	-0.0782	6.67	9.67	6.67	9.33	22.3	21.3
ENSG00000160953:Io016	PWWP3A	19.1371078.1373072	0.143	0.796	-0.0782	15	22	43.3	44.3	22	18
ENSG00000111445:I016	RFC5	12.118029825.118031182	0.355	0.913	-0.078	7.67	9.67	10.7	12.7	27.7	23
ENSG00000255794:Io041	RMST	12.97493285.97493895	0.386	0.918	0.078	36.7	37	28.7	28.3	10.7	15.7
ENSG00000134183:I001	GNAT2	1.109603544.109603951	0.16	0.813	0.0781	19.3	17.3	14.7	14.7	40	56.7
ENSG00000163539:Io046	CLASP2	3.33560971.33566732	0.33	0.902	-0.0787	14.3	11	21.7	19	38.3	22.7
ENSG00000184436:E009	THAP7	22.21000787.21001256	0.168	0.814	0.0789	11.7	8.67	10	13.7	8	11.3
ENSG00000178177:I010	LCORL	4.17884752.17886068	0.447	0.939	0.0773	16	15.7	13	14.3	17.3	24.7
ENSG00000121454:Io002	LHX4	1.180248456.180266392	0.266	0.881	-0.0773	10.3	11.7	9	7.67	33.3	22.3
ENSG00000170903:I006	MSANTD4	11.106011067.106020962	0.386	0.918	-0.0783	10	11	18.7	22	28.3	23.3
ENSG00000263753:Io001	LINC00667	18.5239049.5240648	0.255	0.879	0.0789	23.3	26.3	15.3	24	7.67	14.3
ENSG00000163659:Io002	TIPARP	3.156678614.156694020	0.0067	0.389	-0.078	11.7	23	5.67	10.7	80.7	79.3
ENSG00000132300:I027	PTCD3	2.86133256.86133346	0.295	0.895	-0.0783	9.33	13	11.7	16	32.3	30.3
ENSG00000258890:Io008	CEP95	17.64514358.64516723	0.26	0.88	0.0779	33	39	43	45.3	9.33	16
ENSG00000172766:I021	NAA16	13.41372830.41373637	0.289	0.892	-0.0789	16	21.3	12.7	12	21.3	18
ENSG00000182310:I006	SPACA6	19.51703098.51703228	0.252	0.878	-0.0778	8	8	4.67	8.67	8.67	8.33
ENSG00000140455:I009	USP3	15.63532707.63533803	0.406	0.923	0.0764	10.7	11.3	13.7	13	20.3	28.7
ENSG00000160679:Io007	CHTOP	1.153638448.153642246	0.322	0.902	0.0782	31	27	21	22.7	15.7	20.7
ENSG00000152520:I001	PAN3	13.28139087.28174272	0.268	0.883	0.0777	11	7.67	9.33	8.67	23.3	28
ENSG00000109339:Io006	MAPK10	4.86067955.86098524	0.304	0.897	0.0776	16.7	12.3	28	17.3	32.7	30.3
ENSG00000225648:I004	SBDSP1	7.72830813.72831602	0.114	0.775	-0.0785	3.67	8.33	6	10.3	31.3	34.7
ENSG00000064601:Io013	CTSA	20.45897806.45898005	0.445	0.938	0.0783	13	11	9.67	10.7	12.7	16.7
ENSG00000127603:Io109	MACF1	1.39463686.39468615	0.0563	0.673	-0.0782	11	21.3	20	21	26.3	26
ENSG00000046651:I030	OFD1	X.13767284.13768054	0.361	0.913	0.0785	13.3	12.3	19	18.7	24.7	33.3
ENSG00000119729:Io003	RHOQ	2.46543812.46576087	0.484	0.948	-0.0787	7.33	12.3	10.7	14.3	13	14
ENSG00000175061:Io007	SNHG29	17.16439414.16439581	0.245	0.873	-0.0777	7.33	12	46.3	57.7	25.3	24
ENSG00000125629:I007	INSIG2	2.118103321.118106737	0.23	0.864	-0.0777	21.7	31	34	46.3	47	47.3
ENSG00000105499:I015	PLA2G4C	19.48074874.48077771	0.481	0.948	-0.0765	11	13.7	7.33	12	11	11.3
ENSG00000043514:I017	TRIT1	1.39852876.39853970	0.542	0.959	-0.0777	18.7	19	12	14	12	9.33
ENSG00000112081:E018	SRSF3	6.36601190.36601708	1.32e-06	0.00456	-0.0772	6	15.7	10	26	158	145
ENSG00000151490:Io027	PTPRO	12.15595057.15596090	0.0771	0.706	-0.0762	9.33	6	5.33	8.33	14.7	10.3
ENSG00000138798:I025	EGF	4.109994880.109999679	0.395	0.92	0.0779	10	9	11.3	8.33	18.7	21.7
ENSG00000104626:I009	ERI1	8.9016405.9018297	0.0805	0.714	0.078	11.3	6.67	9	7.33	36.7	43.3
ENSG00000132478:I003	UNK	17.75792019.75792313	0.379	0.916	0.077	17.3	14.3	19	20.7	8.67	11.7
ENSG00000030066:I031	NUP160	11.47819458.47821724	0.339	0.905	0.0771	8.67	8.67	14	12.3	23	31
ENSG00000156273:I016	BACH1	21.29329693.29342399	0.13	0.793	0.0778	8.33	6.67	16.3	9	36	36.3
ENSG00000196295:I030	GARS1-DT	7.30568989.30573000	0.512	0.953	-0.077	9	11	23	24.3	13.7	11
ENSG00000198836:Io033	OPA1	3.193617285.193618869	0.0199	0.526	0.077	15	7	13.7	10	58	61.7
ENSG00000173889:I009	PHC3	3.170122744.170128340	0.556	0.962	-0.0777	10.7	9.67	7.67	9	7.67	5.67
ENSG00000157764:I001	BRAF	7.140726516.140734617	0.0912	0.731	-0.077	7.33	6	7	11	31.7	24
ENSG00000172869:I003	DMXL1	5.119071257.119071555	0.306	0.897	0.0759	13	17.3	12.3	11	10.3	15.7
ENSG00000122674:I006	CCZ1	7.5901704.5902661	0.259	0.88	-0.0772	8.67	13	7.67	11	31	30
ENSG00000197323:I008	TRIM33	1.114405759.114406941	0.138	0.794	-0.0774	6	8.33	5	10.3	29.3	30.3
ENSG00000167380:I016	ZNF226	19.44172952.44174984	0.463	0.942	0.0764	10.3	15.3	23.7	29	8.67	15.7
ENSG00000156171:Io004	DRAM2	1.111120693.111124742	0.255	0.879	0.0764	9.67	10	18.7	14.3	26.3	32.3
ENSG00000077264:Io018	PAK3	X.111097456.111097575	0.0911	0.731	-0.0773	12	17	16.3	13.3	34	25.7
ENSG00000075539:I027	FRYL	4.48544904.48546067	0.223	0.859	-0.0768	12	18	8.33	12.7	37.7	37.7
ENSG00000147130:I022	ZMYM3	X.71249679.71250026	0.392	0.919	0.0782	18.3	17	19.3	21.7	15.7	22
ENSG00000089280:I002	FUS	16.31182422.31182513	0.006	0.366	-0.0772	6.33	13.3	5	9.33	65	60.7
ENSG00000102038:I014	SMARCA1	X.129492093.129493040	0.0306	0.579	0.0771	13	6	11	7.67	49.7	51.3
ENSG00000110066:Io016	KMT5B	11.68175183.68185781	0.34	0.905	-0.0774	11	14	16	14	12.3	9.33
ENSG00000143486:E022	EIF2D	1.206602453.206602951	0.468	0.944	0.077	9.33	8	6.33	4	12.7	13.7
ENSG00000197713:I008	RPE	2.210009736.210015973	0.162	0.814	-0.0771	12.7	17	21	18	25	19
ENSG00000017260:I045	ATP2C1	3.131001344.131016152	0.312	0.899	0.0766	59	51.3	6.67	6.33	6	8.67
ENSG00000138050:Io009	THUMPD2	2.39768501.39769710	0.368	0.913	-0.0761	17	24.7	10.7	11	10.7	10
ENSG00000073060:Io013	SCARB1	12.124778586.124786357	0.357	0.913	0.0757	15	13.3	21.7	24.3	17	23.7
ENSG00000153187:Io017	HNRNPU	1.244862730.244863674	0.149	0.806	-0.0766	46.3	60	26.3	38.3	62.7	61.7
ENSG00000272168:I015	CASC15	6.21754816.21754928	0.372	0.914	0.0769	10.7	11	19	13.7	9.67	11
ENSG00000144848:I006	ATG3	3.112541884.112544057	0.012	0.453	0.0767	10	4.67	5.33	6.33	32	41.7
ENSG00000145725:Io022	PPIP5K2	5.103173972.103177667	0.0927	0.734	0.0765	10.3	9	11.7	6.33	33.3	37
ENSG00000151575:I009	TEX9	15.56384031.56388472	0.633	0.97	0.0764	8	6	11.3	9	11	11.7
ENSG00000088387:Io016	DOCK9	13.98845991.98848592	0.632	0.97	0.0763	12.3	13.3	10.3	12	8.33	12.7
ENSG00000132122:Io014	SPATA6	1.48305878.48355718	0.592	0.967	0.0766	7	7.67	23.3	23.7	9.67	13.7
ENSG00000144635:E010	DYNC1LI1	3.32530520.32532986	0.13	0.793	0.0763	9	5.67	10	5.33	34.3	33.7
ENSG00000021645:I004	NRXN3	14.78278662.78297831	0.0654	0.685	-0.0763	7.67	9.33	9	11.7	57	41
ENSG00000137968:I002	SLC44A5	1.75206719.75211468	0.209	0.846	-0.0764	20	23.7	11	20	9.33	9.33
ENSG00000109323:I038	MANBA	4.102726683.102727268	0.6	0.969	0.0763	8	7	7	7	10.3	13.3
ENSG00000141380:I004	SS18	18.26035127.26035831	0.315	0.899	0.0763	14.3	15	18.7	14.3	18.7	22.7
ENSG00000122484:I009	RPAP2	1.92324375.92333391	0.465	0.943	0.0743	15.7	12.3	12	7	11.3	10.7
ENSG00000131584:Io011	ACAP3	1.1298113.1298370	0.478	0.948	0.0767	10.7	7.33	11.3	8.33	20	20.3
ENSG00000162694:Io006	EXTL2	1.100888828.100894633	0.341	0.905	0.0757	9.33	10.7	9.33	7	11.3	14.7
ENSG00000139116:Io039	KIF21A	12.39342124.39351777	0.446	0.938	0.077	22	17.7	12.7	8.33	15.7	16
ENSG00000179104:I011	TMTC2	12.82966997.82985925	0.418	0.926	-0.077	13	16.7	8.33	10.3	25.3	22.7
ENSG00000151491:Io013	EPS8	12.15662099.15665756	0.433	0.934	-0.0754	11.3	15.7	8	9.67	23.7	22
ENSG00000196220:I014	SRGAP3	3.9026995.9028100	0.232	0.865	-0.0761	19.3	15.7	22.7	26.7	14.7	10.7
ENSG00000070756:Io024	PABPC1	8.100706722.100709459	0.0846	0.726	0.0754	42	42.3	7.67	4	20.3	25.7
ENSG00000182263:I004	FIGN	2.163735072.163735838	0.332	0.904	-0.0768	15.3	18.3	9	9.33	32.3	25.7
ENSG00000197386:E064	HTT	4.3187886.3188951	0.0283	0.579	-0.0757	13.3	13.7	5.67	13	34	32
ENSG00000099246:Io003	RAB18	10.27526889.27533928	0.37	0.913	-0.0767	21.7	23	26.7	32.3	9.33	7
ENSG00000140396:I020	NCOA2	8.70162854.70163465	0.00625	0.376	-0.0761	3	9.67	11.3	15.3	50.7	50
ENSG00000100731:I015	PCNX1	14.70995925.71009634	0.553	0.96	-0.0757	18.3	19	9.33	8	13	9.33
ENSG00000146197:I019	SCUBE3	6.35245425.35245944	0.577	0.966	0.0765	13.3	9.33	9	7.67	9.67	10
ENSG00000163659:I009	TIPARP	3.156696025.156703424	0.027	0.577	-0.0761	5.67	13	7	7.67	40.7	38.7
ENSG00000188153:I030	COL4A5	X.108601485.108601885	0.202	0.842	0.0763	32	33.3	14.3	11	27	35.3
ENSG00000068878:I013	PSME4	2.53888812.53890104	0.242	0.873	-0.0762	7.33	12	8.33	14.3	32.7	35.7
ENSG00000061987:I041	MON2	12.62571582.62578445	0.434	0.935	0.0764	17.3	17	6.67	7	19.7	27.7
ENSG00000172575:Io005	RASGRP1	15.38501287.38502312	0.14	0.794	0.0773	11.3	12.7	15	9.67	19.7	23.3
ENSG00000136758:I025	YME1L1	10.27147668.27148906	0.0836	0.725	0.0765	9.33	13	13.3	8.67	7.67	10
ENSG00000171204:Io009	TMEM126B	11.85628688.85631687	0.465	0.943	-0.0749	9.33	11	8.67	10.7	22.7	19.3
ENSG00000163539:Io016	CLASP2	3.33576275.33581821	0.0426	0.624	0.076	30	20.3	16	10.7	74.7	81.7
ENSG00000107651:I020	SEC23IP	10.119932318.119933005	0.128	0.793	-0.0765	11.3	19.3	16.7	17	24	22.7
ENSG00000102606:I032	ARHGEF7	13.111275678.111277587	0.319	0.9	-0.0753	16.3	25	15.3	21.7	35	37
ENSG00000083067:I027	TRPM3	9.70811244.70827847	0.562	0.963	0.0762	15.7	17	19.7	21.7	7.33	11.3
ENSG00000163626:I005	COX18	4.73065413.73068029	0.479	0.948	-0.0772	8.33	9	12.7	10.3	12.3	8.33
ENSG00000187514:E016	PTMA	2.231711419.231711887	0.013	0.459	-0.0758	8	17	15.7	23.7	80	79
ENSG00000084463:I011	WBP11	12.14799728.14800752	0.00206	0.242	-0.0758	5.67	17.3	17	20.7	62.7	64
ENSG00000146463:I007	ZMYM4	1.35361789.35370029	0.284	0.888	0.0761	19.7	18	10.3	8.67	29.7	38
ENSG00000083097:I002	DOP1A	6.83096823.83096925	0.0642	0.685	0.0756	6	7.67	8.67	4.67	18	22.7
ENSG00000087301:I009	TXNDC16	14.52462970.52470037	0.131	0.793	0.0761	9.33	9.67	8	3.67	7.67	8
ENSG00000140545:Io003	MFGE8	15.88901735.88905757	0.0737	0.701	0.0758	17.7	12.3	10.3	10.7	42.7	55.7
ENSG00000074266:I011	EED	11.86257596.86264172	0.276	0.887	0.0751	15	11	10.7	12.3	13	16
ENSG00000114354:Io008	TFG	3.100736704.100744833	0.299	0.896	0.0757	21.3	15.3	13.3	14	6.33	7.67
ENSG00000088179:Io035	PTPN4	2.119920241.119932424	0.571	0.965	0.0772	11.3	9.33	10.3	9.67	11.7	14
ENSG00000114796:Io002	KLHL24	3.183635793.183643480	0.278	0.887	-0.0756	9	14	40.3	53	35.3	35.3
ENSG00000048342:I003	CC2D2A	4.15473255.15475915	0.146	0.802	-0.0762	16.7	29.3	17	18.3	9.67	9.67
ENSG00000133083:I014	DCLK1	13.35850776.35854499	0.365	0.913	-0.0749	27	26.7	12.3	11.7	39.7	28
ENSG00000073792:I008	IGF2BP2	3.185672669.185675296	0.375	0.915	-0.076	34.7	39.3	26.7	29	27.3	22.3
ENSG00000165476:Io005	REEP3	10.63599283.63610187	0.00693	0.392	0.0755	8.67	2.67	7.33	8	27.3	30
ENSG00000112282:I018	MED23	6.131603204.131604178	0.229	0.864	0.0756	9.67	11.7	19	15	20	25.7
ENSG00000115211:E018	EIF2B4	2.27367559.27367746	0.482	0.948	-0.0746	10	12.7	7.33	10.7	19.7	19
ENSG00000100077:I005	GRK3	22.25644665.25661576	0.427	0.931	-0.0752	7.33	8.33	13.3	18.3	22.7	21
ENSG00000187240:E030	DYNC2H1	11.103154606.103154695	0.551	0.96	0.0758	12	9.67	18.3	14	16.3	17.3
ENSG00000085788:I013	DDHD2	8.38238209.38240275	0.236	0.869	0.0758	22.3	15.3	17.3	13.7	39	41
ENSG00000164329:I016	TENT2	5.79641196.79642832	0.421	0.928	-0.0756	29.7	24.7	22.7	21.7	19.7	12.7
ENSG00000167978:Io014	SRRM2	16.2769284.2770352	0.075	0.702	0.0749	11.7	10.3	20.7	15.7	52.3	67.7
ENSG00000276550:I001	HERC2P2	15.22495672.22516876	0.512	0.953	-0.0756	9.33	10	8.33	8.67	21.3	16
ENSG00000092140:Io012	G2E3	14.30597526.30598483	0.284	0.889	0.0753	24	16.3	8	7.33	28.7	30
ENSG00000137868:I010	STRA6	15.74185055.74189115	0.359	0.913	-0.0751	8	7.33	6.67	9	17.7	14
ENSG00000132199:I025	ENOSF1	18.697355.706470	0.131	0.793	-0.0754	13.7	12	13	20.7	7.33	6.33
ENSG00000135976:Io075	ANKRD36	2.97250173.97264329	0.0231	0.556	-0.076	7.33	13.3	19	14.3	17.7	13.7
ENSG00000171681:Io016	ATF7IP	12.14456634.14460495	0.512	0.953	-0.0758	9.33	12	11	12	17	14.7
ENSG00000222011:Io008	FAM185A	7.102777348.102787335	0.33	0.902	-0.0757	9.67	10.3	6.67	9.33	24	20
ENSG00000011258:I015	MBTD1	17.51209430.51217334	0.488	0.95	-0.075	11.3	8	7.33	7.33	9.33	5.67
ENSG00000115295:Io011	CLIP4	2.29157347.29160333	0.292	0.893	0.0748	17.7	16	19.7	19.3	31.7	42
ENSG00000180773:I011	SLC36A4	11.93184520.93185691	0.256	0.879	0.0744	11.3	11.3	15.7	10.3	19.3	21.3
ENSG00000198815:E006	FOXJ3	1.42188928.42189303	0.289	0.893	-0.0747	11.7	11.7	16	19	37.7	29.3
ENSG00000047932:I006	GOPC	6.117577471.117578900	0.632	0.97	0.0764	7.67	7.67	16.3	15.7	9.33	12.3
ENSG00000076513:I011	ANKRD13A	12.110024112.110025742	0.268	0.883	0.0757	17	13.7	17.3	13.3	34.7	39.3
ENSG00000078403:I047	MLLT10	10.21733592.21733768	0.104	0.755	-0.075	9.33	12.7	11.7	16.7	55	47.7
ENSG00000167615:Io018	LENG8	19.54458521.54460766	0.28	0.888	0.0752	65	65.7	29	28	27.7	37.7
ENSG00000147854:I016	UHRF2	9.6486925.6492303	0.46	0.942	-0.0764	11.7	9	13.7	13.7	19.3	12.7
ENSG00000074755:Io007	ZZEF1	17.4016466.4017371	0.598	0.969	-0.0764	6	7.33	7	9.67	12.3	11.7
ENSG00000124207:I008	CSE1L	20.49070297.49072286	0.0799	0.714	-0.0754	5	9.33	6.67	10.3	42	40
ENSG00000272168:I058	CASC15	6.22063240.22083583	0.524	0.955	0.0741	15	13	23	21	16.3	19.7
ENSG00000138764:Io001	CCNG2	4.77157506.77158533	0.244	0.873	-0.0754	8.67	12.7	12.7	17.3	37.7	35.7
ENSG00000224078:I060	SNHG14	15.25077316.25078862	0.676	0.975	-0.0748	9.33	9	10	11	6.67	5
ENSG00000138399:I012	FASTKD1	2.169557297.169560387	0.451	0.94	0.0746	7.33	6.67	11.7	13.3	14	20.3
ENSG00000169398:Io041	PTK2	8.140764290.140769575	0.0388	0.616	0.0749	13.7	10.7	9.33	5.33	47.3	58.3
ENSG00000182149:I029	IST1	16.71922680.71923288	0.0285	0.579	0.0747	20.3	22	44.7	30.3	64	73.7
ENSG00000151665:Io001	PIGF	2.46581591.46592475	0.233	0.865	-0.0749	90.3	111	9	10	21	17.3
ENSG00000075539:I003	FRYL	4.48501733.48502828	0.302	0.897	0.0742	15.7	11	9.67	10.7	11	12.7
ENSG00000137177:I013	KIF13A	6.17783701.17785515	0.614	0.97	0.0752	8	8.33	6	7.33	9.33	14.3
ENSG00000189079:Io020	ARID2	12.45893721.45904934	0.207	0.846	0.0741	13.7	11.3	10.7	12	28	39.3
ENSG00000165416:I009	SUGT1	13.52661570.52662649	0.419	0.927	-0.0744	5.33	9.33	11.3	15	17	18
ENSG00000166012:Io005	TAF1D	11.93733397.93734625	0.349	0.91	-0.0747	37.7	44.7	25.7	31	31.7	28
ENSG00000173575:I032	CHD2	15.92981457.92984330	0.0581	0.674	-0.0752	9.33	13.3	21	31.3	75.3	69.7
ENSG00000111237:Io005	VPS29	12.110499546.110502049	0.232	0.865	-0.0737	20.3	18.3	7.67	10.7	22.7	17.3
ENSG00000119912:I024	IDE	10.92508205.92508728	0.00584	0.359	-0.0744	10.3	9.33	4.33	13.3	24.7	26
ENSG00000011405:I037	PIK3C2A	11.17135029.17135111	0.207	0.846	-0.0748	26.3	28.3	25	25.7	62.3	46.7
ENSG00000023228:I001	NDUFS1	2.206124276.206126539	0.0808	0.716	0.0742	14.7	9.67	9	8.33	41.3	51.7
ENSG00000101004:I018	NINL	20.25498346.25500840	0.522	0.955	-0.0736	11	12.3	14.3	19	16.7	15.3
ENSG00000109920:Io006	FNBP4	11.47731561.47732537	0.0691	0.687	0.0751	82.3	76.7	41	47.3	8.67	15.3
ENSG00000065559:I010	MAP2K4	17.12095694.12107790	0.141	0.794	-0.0747	20.3	27	7.33	10.3	56.3	50
ENSG00000111237:I003	VPS29	12.110493231.110496012	0.00255	0.262	0.0747	10	3.33	8	7.67	43.7	51.7
ENSG00000186480:I004	INSIG1	7.155298697.155301566	0.0645	0.685	-0.0747	4.67	12	14	18.3	31.7	35
ENSG00000204764:I009	RANBP17	5.170911134.170914167	0.62	0.97	-0.0741	6.33	7.33	5	6.33	12.7	11
ENSG00000145675:I007	PIK3R1	5.68274013.68279602	0.00577	0.359	0.0746	22.7	14.7	16.7	11.7	88.7	110
ENSG00000124357:Io006	NAGK	2.71071827.71072641	0.481	0.948	0.074	9.33	10	7.67	7.33	15.3	22
ENSG00000134444:I030	RELCH	18.62279856.62280360	0.537	0.957	-0.0745	17.7	19.7	12	15.7	9.33	8
ENSG00000135093:I020	USP30	12.109082019.109082663	0.0823	0.72	0.0747	6.33	7	10	6.33	28.7	38.7
ENSG00000086589:E014	RBM22	5.150696705.150696791	0.113	0.774	-0.0744	5.67	11.7	5	8	35.3	38
ENSG00000153914:Io008	SREK1	5.66153596.66159219	0.182	0.822	0.074	34.3	40.7	22.3	18.7	11.3	16.7
ENSG00000133624:I003	ZNF767P	7.149550946.149551574	0.576	0.966	0.0748	8.33	11.3	7.67	8	6.33	10.3
ENSG00000204177:Io005	BMS1P1	10.46794915.46795806	0.0122	0.453	0.0739	13	6.33	5.33	8.67	9.67	10.7
ENSG00000173230:Io024	GOLGB1	3.121718501.121722262	0.322	0.902	0.0749	29.7	23	28	26.7	20	23.3
ENSG00000183474:I025	GTF2H2C	5.69582429.69585594	0.263	0.881	0.0745	9.33	7	4.67	6.67	6.33	8.33
ENSG00000158290:I009	CUL4B	X.120538209.120538660	0.0087	0.427	0.0749	21	15.7	20.3	13.3	87	109
ENSG00000176225:I043	RTTN	18.70128546.70134473	0.564	0.964	0.073	8.33	6.67	10.3	10.3	10.3	12.7
ENSG00000118762:Io002	PKD2	4.88019571.88036220	0.534	0.956	0.0753	23.3	21	20.7	19.7	8.67	11.3
ENSG00000174953:I026	DHX36	3.154311674.154315046	0.138	0.794	0.0744	18	12.7	21	22.7	27.3	34
ENSG00000138078:Io015	PREPL	2.44346390.44361380	0.233	0.867	-0.0738	16	21.7	10.3	11.7	42	36.7
ENSG00000109762:I019	SNX25	4.185351609.185353485	0.398	0.92	0.0743	7.33	7.67	16.7	15	22	29.3
ENSG00000114423:I016	CBLB	3.105704173.105720047	0.326	0.902	0.0742	9.67	7.67	13.7	13.7	23	30
ENSG00000073605:E012	GSDMB	17.39906271.39906961	0.525	0.955	0.0745	16.7	14.3	7.67	7.67	15.7	19.3
ENSG00000138036:I016	DYNC2LI1	2.43795958.43796718	0.278	0.887	0.0748	18.3	13	15.3	12.3	33.7	36.3
ENSG00000198420:I001	TCAF1	7.143854142.143857074	0.53	0.955	0.0725	14.7	12.3	7.67	7.67	15.3	18.7
ENSG00000151553:I006	FAM160B1	10.114843226.114843741	0.359	0.913	-0.0748	10	10.3	11	15	24.3	21
ENSG00000198160:I017	MIER1	1.66970959.66971655	0.00433	0.327	0.0743	14.3	7	9	8	60.3	78
ENSG00000198691:I006	ABCA4	1.94001992.94005441	0.28	0.888	0.0747	14.3	13.7	16.3	14.3	31.7	41.7
ENSG00000188177:I001	ZC3H6	2.112276026.112299849	0.387	0.918	-0.0745	9.67	10	17.3	22.3	26	22.7
ENSG00000145362:I087	ANK2	4.113373173.113373285	0.000433	0.104	-0.0743	6	14.3	5.67	13	93.3	89
ENSG00000101928:Io002	MOSPD1	X.134891640.134896817	0.269	0.883	0.0732	9.33	9.67	18	12.3	21.3	23.7
ENSG00000214517:I009	PPME1	11.74231002.74235901	0.36	0.913	-0.0742	8.33	10	10.7	11	28.7	22
ENSG00000205583:I008	STAG3L1	7.75366059.75366324	0.525	0.955	0.0723	9	11	12.7	12	10.3	14.7
ENSG00000183337:I017	BCOR	X.40071690.40072349	0.288	0.892	-0.0742	17.7	19	7.67	8.67	40.3	30.3
ENSG00000166405:I013	RIC3	11.8138347.8139967	0.515	0.953	0.0743	27.3	24.7	12	9.67	6.33	8
ENSG00000156256:I020	USP16	21.29048855.29050092	0.196	0.835	0.0736	8.33	5	11.7	11	23.3	27.3
ENSG00000133256:E033	PDE6B	4.663870.664114	0.405	0.923	-0.0739	12.3	15	15	15.3	26.3	21.3
ENSG00000101868:I022	POLA1	X.24733816.24735399	0.008	0.418	0.0739	16.3	7.33	10	13	22	23.7
ENSG00000197081:I009	IGF2R	6.160033107.160034419	0.38	0.916	-0.0747	9.33	11.3	11.7	16	28	25.7
ENSG00000115446:I004	UNC50	2.98610039.98610775	0.253	0.879	-0.074	18.7	24	13	15	44.3	38.3
ENSG00000282826:I004	FRG1CP	20.28582029.28583019	0.328	0.902	0.0741	10.7	6.67	12.3	9.33	25.7	26
ENSG00000265491:I006	RNF115	1.145771919.145784539	0.205	0.844	0.073	9	9.33	13.7	9.67	27.3	33.7
ENSG00000046651:Io002	OFD1	X.13735346.13736478	0.302	0.897	-0.0734	8.33	12.7	8	9.67	28.7	26.7
ENSG00000159579:Io002	RSPRY1	16.57205008.57208058	0.205	0.845	0.0739	17.7	16.7	21.3	16	37.3	44.3
ENSG00000115295:I016	CLIP4	2.29145367.29152685	0.107	0.76	0.0738	18.7	21.7	15.3	12.3	37.7	54.7
ENSG00000182150:I031	ERCC6L2	9.95973088.95978061	0.0658	0.685	-0.0736	8.67	15.7	10	9.33	34.3	31
ENSG00000068400:E004	GRIPAP1	X.48975309.48976018	0.271	0.884	0.0738	14.7	10.7	13.3	14.7	16.3	20
ENSG00000163660:E020	CCNL1	3.157149977.157150065	0.000945	0.163	-0.0736	14.7	26.3	12	27.3	127	132
ENSG00000188153:I029	COL4A5	X.108598870.108601393	0.206	0.846	-0.0734	52.7	63	39.7	40	42.7	35.3
ENSG00000082146:I013	STRADB	2.201475742.201477619	0.000146	0.0593	0.0737	17.7	18	26.3	10	87.7	96.3
ENSG00000105778:I019	AVL9	7.32576072.32580219	0.385	0.918	0.0732	17	17.7	23	19.3	19.3	24
ENSG00000170776:I037	AKAP13	15.85717402.85718007	0.384	0.917	-0.0738	5	7	8.33	10.3	24.3	21.3
ENSG00000106462:E019	EZH2	7.148817391.148817877	0.335	0.905	-0.0732	42.3	43.3	33.7	38.7	19.7	15
ENSG00000095787:I023	WAC	10.28611481.28611774	0.421	0.928	0.0738	37.7	39.7	19.7	19.3	7.33	11.3
ENSG00000159593:I006	NAE1	16.66808613.66808989	0.00135	0.193	0.0732	15.7	14.3	17.3	6.33	66.3	71.7
ENSG00000166037:I015	CEP57	11.95817903.95818827	0.16	0.813	0.073	17.7	13.3	8.67	7	41.7	50.7
ENSG00000048052:Io052	HDAC9	7.18591636.18593908	0.53	0.955	-0.0736	14.7	16.3	13.3	18	8.67	7.67
ENSG00000166411:Io005	IDH3A	15.78155275.78157548	0.616	0.97	0.0743	6.67	6.67	8.33	7.67	10.7	14
ENSG00000143776:I015	CDC42BPA	1.227035607.227040131	0.315	0.899	0.0735	20.7	14.7	18.7	17	25	27.3
ENSG00000157540:I013	DYRK1A	21.37421866.37425690	0.206	0.846	-0.0733	44	31	29.3	25.3	8	3.33
ENSG00000132824:I009	SERINC3	20.44512994.44513879	0.0304	0.579	-0.0737	14	18.3	7.67	15.3	63.7	60
ENSG00000128829:I044	EIF2AK4	15.40034444.40035027	0.262	0.881	-0.0736	13.7	17.3	9.67	18	20.7	23
ENSG00000143195:I016	ILDR2	1.166939570.166956733	0.165	0.814	0.074	15.3	10.7	20	13.7	47.3	49.3
ENSG00000132912:I007	DCTN4	5.150731156.150731416	0.207	0.846	0.073	11	9.67	23.7	15	36.3	37
ENSG00000115421:Io001	PAPOLG	2.60756349.60760134	0.404	0.922	0.0737	14	14.7	4.67	7.67	4.67	7.67
ENSG00000134759:I040	ELP2	18.36161004.36164475	0.000869	0.153	0.0738	8.67	12.7	20.3	9.33	47.7	58
ENSG00000203880:Io007	PCMTD2	20.64268010.64273221	0.012	0.453	-0.0731	6	12.7	6	9.33	66	59.3
ENSG00000148337:Io020	CIZ1	9.128167164.128169076	0.677	0.975	-0.0737	9.67	10.7	13	14	10.3	8.33
ENSG00000134744:Io008	TUT4	1.52436978.52438220	0.256	0.879	0.0738	35.3	33	45.3	34.7	24	27.3
ENSG00000144357:Io029	UBR3	2.170008940.170015281	0.369	0.913	-0.0724	18.3	19.7	28	31	38.7	31.3
ENSG00000144847:I007	IGSF11	3.118928716.118930112	0.375	0.915	-0.0738	13	16.3	10.3	10	25.3	20.7
ENSG00000182287:I001	AP1S2	X.15827372.15828192	0.43	0.932	0.074	18.3	13.7	14	11.3	24.7	26.3
ENSG00000106462:I006	EZH2	7.148814137.148814914	0.411	0.924	-0.0739	11.3	13	14	20.3	21.3	20.7
ENSG00000109332:I003	UBE2D3	4.102798977.102799407	0.449	0.94	0.0731	20.7	19.3	17.7	20.3	10.7	15
ENSG00000185664:I007	PMEL	12.55955863.55956103	0.0228	0.554	0.073	6.67	7	8.67	7.33	39.3	72.3
ENSG00000164292:I006	RHOBTB3	5.95732084.95736889	0.0423	0.623	-0.0726	5.67	11.7	10.3	19.7	60	66.7
ENSG00000168137:Io006	SETD5	3.9433950.9434277	0.182	0.822	-0.0731	43	42.7	37.7	47.3	16.3	12.3
ENSG00000104388:Io008	RAB2A	8.60558923.60572046	0.00191	0.236	0.0729	11	7.67	11.7	5.33	67	84
ENSG00000198315:I006	ZKSCAN8	6.28148838.28149483	0.632	0.97	-0.0728	12.3	17	7.67	9	7	6.67
ENSG00000123191:E044	ATP7B	13.51957607.51958311	0.0701	0.691	-0.074	6.67	4.33	5	9	10.3	8.67
ENSG00000187627:I029	RGPD1	2.86997758.87012513	0.19	0.828	-0.0737	4.33	8	10.7	12.3	26	24
ENSG00000197121:I019	PGAP1	2.196877636.196880076	0.306	0.897	0.0729	26	27.3	31	26	8	11
ENSG00000083067:I009	TRPM3	9.70603470.70610609	0.326	0.902	-0.0732	12	14	14	19	34	30.7
ENSG00000257267:E005	ZNF271P	18.35290391.35291010	0.463	0.942	-0.0736	7.33	11.3	5	8	19	20.7
ENSG00000117360:E024	PRPF3	1.150346136.150346408	0.369	0.913	0.0728	29	31	23.3	22	24.3	33
ENSG00000083896:I015	YTHDC1	4.68333397.68337027	0.0374	0.613	-0.0728	28.3	31.7	18.7	31	76.3	70.3
ENSG00000114744:I006	COMMD2	3.149751485.149752210	0.0361	0.605	0.0725	12.3	6	7.67	9.33	18.3	19.7
ENSG00000126777:Io033	KTN1	14.55661612.55663955	0.248	0.874	-0.0725	23.3	30.7	23	24.3	38.7	34
ENSG00000108349:I014	CASC3	17.40169446.40169598	0.115	0.775	0.0723	10.7	8.67	14	11.3	43.3	57
ENSG00000168137:I026	SETD5	3.9435906.9436068	0.27	0.883	0.0728	31	24	26.3	25.3	4.67	6.67
ENSG00000221914:Io002	PPP2R2A	8.26293740.26338890	0.0617	0.679	0.0726	15	17	18.7	12	35	43
ENSG00000145782:Io003	ATG12	5.115837764.115841390	0.356	0.913	-0.0723	10.3	13.7	12	17.3	32	31.3
ENSG00000078304:I024	PPP2R5C	14.101883349.101883432	0.0481	0.646	-0.0729	8	13	10.3	14.3	66.3	56.7
ENSG00000167232:I010	ZNF91	19.23342265.23358430	0.0667	0.686	-0.0728	42	58.7	45.7	46	13	9.67
ENSG00000134900:I035	TPP2	13.102645009.102646294	0.511	0.953	-0.073	22	26	20.3	24	19	16.7
ENSG00000160058:I001	BSDC1	1.32366654.32368447	0.246	0.873	0.0727	24.3	21.3	17	16	40	51
ENSG00000080802:I012	CNOT4	7.135398226.135410515	0.543	0.959	-0.0718	7.67	11.7	14.3	17.7	12.3	12.3
ENSG00000095739:E004	BAMBI	10.28681545.28681983	0.119	0.779	-0.0725	7	16.3	6.33	15.7	41	59.3
ENSG00000171307:I026	ZDHHC16	10.97456044.97456777	0.498	0.953	0.0727	18	16.3	13.7	14.3	15.7	20.3
ENSG00000159593:I007	NAE1	16.66809075.66810374	0.257	0.879	0.0726	24.3	17.7	20	17	38.3	41.7
ENSG00000112079:I008	STK38	6.36515492.36517717	0.392	0.92	-0.0734	12.7	8.67	28.3	25.7	20.3	12.7
ENSG00000165995:I015	CACNB2	10.18500948.18506471	0.189	0.827	-0.0736	4.33	9.67	8.67	10	13.3	14.7
ENSG00000198691:I012	ABCA4	1.94011385.94014543	0.28	0.888	0.0725	8.33	7	14	10	29.3	33.3
ENSG00000134283:Io002	PPHLN1	12.42335974.42351885	0.0611	0.677	-0.0731	5.33	8.33	9	5.33	13.3	9.33
ENSG00000075151:I020	EIF4G3	1.20886371.20892619	0.112	0.772	-0.0724	7	5.67	3.33	7	10	9
ENSG00000118473:Io030	SGIP1	1.66679752.66689148	0.441	0.937	0.0717	22.7	22	11.3	14.3	13.3	19
ENSG00000092199:I013	HNRNPC	14.21230366.21230958	0.0279	0.579	0.0725	43.7	38	32	18.7	77.3	82.3
ENSG00000132128:I007	LRRC41	1.46279614.46280192	0.35	0.911	-0.0725	6	7.67	8	12.3	25	24.3
ENSG00000152795:Io008	HNRNPDL	4.82426129.82427190	0.46	0.942	-0.0736	33.7	49	16.3	23.3	13.3	13.7
ENSG00000177189:I018	RPS6KA3	X.20188534.20193487	0.0127	0.456	0.0724	11	5.33	9.67	9	46.7	58.7
ENSG00000147162:Io001	OGT	X.71533336.71536208	0.299	0.896	-0.0723	8.33	11.7	48.3	57.3	8.67	6.67
ENSG00000007372:Io028	PAX6	11.31800856.31801762	0.286	0.889	0.0719	41.7	41.7	73.7	67.3	19.3	26
ENSG00000072210:Io004	ALDH3A2	17.19652632.19656366	0.316	0.899	-0.0728	8.33	11.3	8.33	15.3	24.3	27.3
ENSG00000092199:Io006	HNRNPC	14.21234229.21269298	0.0537	0.663	0.072	34	28.3	13.7	13.7	71.3	96.7
ENSG00000152256:Io018	PDK1	2.172566933.172570726	0.077	0.706	0.073	28.3	37.7	25.3	21	20	29.3
ENSG00000198722:Io008	UNC13B	9.35295930.35310467	0.483	0.948	-0.0739	9.33	11.7	16.7	16.3	13.3	10.7
ENSG00000163539:I026	CLASP2	3.33576275.33577202	0.223	0.859	0.0732	30	20.3	35	32	10.7	12.3
ENSG00000085274:I008	MYNN	3.169782643.169783477	0.278	0.887	0.0723	17.3	11.7	9.67	9	27.3	29.7
ENSG00000077782:Io013	FGFR1	8.38419735.38421797	0.244	0.873	-0.072	9	12.7	9	13.3	38	36.3
ENSG00000174501:I002	ANKRD36C	2.95851195.95851694	0.194	0.835	-0.072	14	13.3	8	11.7	29.7	24
ENSG00000058063:Io004	ATP11B	3.182829752.182836035	0.0605	0.675	0.0718	8.67	6.33	10.7	7.67	43	55.7
ENSG00000155229:I010	MMS19	10.97461007.97461496	0.116	0.777	0.0714	15	20.3	18	13.7	8.33	11.7
ENSG00000119787:I007	ATL2	2.38300328.38309379	0.32	0.902	0.0733	12.3	12.7	12.3	9.67	23	29.3
ENSG00000038219:I017	BOD1L1	4.13595944.13597104	0.08	0.714	-0.0717	18.3	17.7	6	9.67	46	35
ENSG00000066933:I020	MYO9A	15.71888116.71892965	0.654	0.973	0.0726	7.67	9	14.7	15.7	8.33	12.3
ENSG00000197323:Io009	TRIM33	1.114410316.114421436	0.457	0.941	-0.0716	10.3	14.3	16.7	24.7	26.7	28.3
ENSG00000196730:I007	DAPK1	9.87605175.87637943	0.414	0.926	-0.0722	12	13.3	12.7	14.7	30.7	25
ENSG00000206562:Io002	METTL6	3.15411437.15414021	0.627	0.97	0.0723	8	6.67	9	8	11.7	13.7
ENSG00000115904:I018	SOS1	2.39035310.39035390	0.155	0.81	-0.0723	5.33	8.67	5	9	34.3	34.7
ENSG00000138663:Io004	COPS4	4.83049984.83056926	0.0907	0.731	0.0727	17.3	14.7	8.67	4.33	34.7	38
ENSG00000133083:I008	DCLK1	13.35810968.35822729	0.261	0.88	-0.0718	15	19.7	18.3	19	39.3	33
ENSG00000067369:I037	TP53BP1	15.43481022.43491669	0.0319	0.587	-0.0716	7.33	14.7	13.3	14	49	44
ENSG00000156502:I014	SUPV3L1	10.69191766.69195188	0.127	0.791	0.0715	7	3	14.7	13.7	15.3	16
ENSG00000196365:I028	LONP1	19.5713253.5714183	0.0985	0.747	-0.0719	5	9.67	6.33	10.7	41.3	42.7
ENSG00000139668:I013	WDFY2	13.51758300.51759740	0.294	0.895	-0.0714	9.33	10	4	7.33	14	13.3
ENSG00000086666:Io019	ZFAND6	15.80072647.80098416	0.609	0.97	0.0725	20.3	22	11.3	12	9.67	14
ENSG00000066933:Io003	MYO9A	15.71830311.71848845	0.4	0.921	-0.0722	29	35.3	29	33.7	30.3	27
ENSG00000197694:I035	SPTAN1	9.128593042.128594175	0.504	0.953	0.0708	24	22.3	18.3	15.3	18.3	21.7
ENSG00000123552:Io005	USP45	6.99446463.99464604	0.64	0.971	0.0721	8.33	7.67	9.33	7.33	9.67	11
ENSG00000171843:I003	MLLT3	9.20353596.20354808	0.229	0.864	0.0719	9.67	6.67	11.7	8.67	32.7	36.3
ENSG00000102606:Io009	ARHGEF7	13.111244294.111267548	0.0247	0.56	0.0717	12	9.33	8.67	7	51.3	77
ENSG00000112983:I030	BRD8	5.138168078.138168470	0.385	0.918	0.0716	18	15	10	7.67	27	30.7
ENSG00000165359:I004	INTS6L	X.135546469.135546702	0.173	0.814	0.0715	11	9.33	7.67	5.67	32.3	41.7
ENSG00000108389:Io013	MTMR4	17.58508841.58511429	0.553	0.96	0.071	8.33	9.67	16	16.3	15.3	22
ENSG00000059804:I005	SLC2A3	12.7925948.7929684	0.00101	0.164	-0.0719	3	12.3	3.67	12	67.3	90
ENSG00000143995:Io016	MEIS1	2.66568756.66571246	0.163	0.814	-0.0716	32.3	38.7	67	64	20.7	14.7
ENSG00000087206:I016	UIMC1	5.176969706.176970742	0.512	0.953	-0.0717	12.3	14.3	7.33	8	22.7	18.7
ENSG00000078668:I010	VDAC3	8.42396680.42398712	0.12	0.78	-0.0712	7.67	12.7	9	9.67	41	35.3
ENSG00000119596:I018	YLPM1	14.74821137.74824256	0.303	0.897	-0.0718	25.3	27.3	29.7	38	36.3	32.3
ENSG00000243716:Io032	NPIPB5	16.22534448.22535940	0.33	0.902	0.0711	44.7	47.3	23	29	11	17.7
ENSG00000187109:I005	NAP1L1	12.76049525.76049756	0.213	0.849	0.0714	31.7	28	64	62.7	50.3	63.7
ENSG00000148700:I024	ADD3	10.110118736.110119211	0.245	0.873	0.0717	27.3	25.7	17	22	20	28.7
ENSG00000245694:I021	CRNDE	16.54920410.54923585	0.483	0.948	0.0718	18	19.3	10.7	10	17.7	24.3
ENSG00000052841:I022	TTC17	11.43444209.43445931	0.413	0.925	-0.0713	17.3	22.7	16.3	17	20.3	18
ENSG00000166986:I013	MARS1	12.57489558.57489896	0.347	0.91	-0.0711	11	15.7	13.3	15.7	31.3	29
ENSG00000110172:I009	CHORDC1	11.90210594.90211215	0.141	0.794	0.0717	26.3	16	25.7	19	59.7	58
ENSG00000049759:Io038	NEDD4L	18.58333892.58342906	0.664	0.974	0.0711	16.3	16	12.7	12.7	8	10.7
ENSG00000163161:I025	ERCC3	2.127289824.127290224	0.604	0.969	0.0709	13	16.3	15.3	17	8	12.7
ENSG00000163872:E033	YEATS2	3.183803335.183803987	0.406	0.923	0.0719	9.67	8.33	15.3	15.7	21.3	28.3
ENSG00000132485:I004	ZRANB2	1.71066934.71069276	0.173	0.814	0.0714	55.3	44.3	64.7	55.7	67	74.7
ENSG00000162601:I017	MYSM1	1.58671958.58673573	0.195	0.835	-0.0715	12	12.3	10	15	35	30.3
ENSG00000115446:Io004	UNC50	2.98616533.98618168	0.44	0.936	-0.0725	27	32	21.7	28.3	21.3	19.7
ENSG00000233016:E007	SNHG7	9.136724939.136725055	0.397	0.92	-0.0721	17.3	26	18.7	22	11.3	11
ENSG00000084070:I010	SMAP2	1.40413102.40414159	0.116	0.775	0.0717	11.7	10.7	5.33	9.67	17.7	30
ENSG00000138162:I045	TACC2	10.122238037.122241958	0.133	0.794	-0.072	12.7	9.67	8.67	12	27	19.7
ENSG00000165819:E007	METTL3	14.21499137.21499306	0.213	0.849	0.0713	73.3	77.7	45.3	44.3	15.3	23.3
ENSG00000163629:I023	PTPN13	4.86751124.86753009	0.419	0.927	-0.0718	10	13	19.7	22	26.3	23
ENSG00000168003:Io006	SLC3A2	11.62882999.62884457	2.66e-05	0.0303	-0.071	8.67	16.7	2	12.7	88.3	100
ENSG00000269226:I002	TMSB15B	X.104073324.104074241	0.567	0.964	0.07	15.3	10.3	13.3	10.3	16.3	15.7
ENSG00000100897:Io004	DCAF11	14.24115392.24115543	0.615	0.97	0.0711	8.33	7.33	10	9.33	13	16
ENSG00000076685:Io038	NT5C2	10.103100943.103101045	0.457	0.941	-0.0708	10.3	14	10	12.7	25.3	24
ENSG00000033178:I025	UBA6	4.67663947.67665189	0.0869	0.728	0.0708	13.7	9	9.33	5.33	47.3	50.3
ENSG00000156931:I024	VPS8	3.184849195.184849936	0.337	0.905	-0.0721	14.7	21.3	21.7	24	20.3	19
ENSG00000115084:I023	SLC35F5	2.113755544.113755855	0.463	0.942	0.0723	13.3	15.7	9.33	13.7	14.7	25.7
ENSG00000196914:I039	ARHGEF12	11.120478389.120479960	0.00979	0.427	-0.071	3	8.33	5.33	9.67	55.7	55
ENSG00000156171:Io006	DRAM2	1.111126294.111131424	0.113	0.775	0.0707	9.33	9.33	12.7	9	37	48.7
ENSG00000145147:I015	SLIT2	4.20510566.20511066	0.199	0.84	0.0707	5.67	6.33	8.33	7	24.3	37
ENSG00000134283:Io013	PPHLN1	12.42335974.42355161	0.23	0.864	-0.0702	5.33	8.33	8.33	7.33	18.7	15.3
ENSG00000173575:Io018	CHD2	15.92991517.92992859	0.0684	0.687	-0.0711	10.3	17.3	13.7	13.7	48	41.7
ENSG00000117114:I041	ADGRL2	1.81953025.81955877	0.338	0.905	-0.0717	12.7	12	22	27.7	25.3	21.7
ENSG00000096968:I018	JAK2	9.5078444.5080229	0.0227	0.553	0.0709	9.33	15.3	9.67	6	14	21.3
ENSG00000197121:I028	PGAP1	2.196898369.196902585	0.0802	0.714	0.0706	13.7	11.3	31	22	68	77.7
ENSG00000104067:I025	TJP1	15.29761286.29761601	0.0275	0.578	0.0705	14.7	6.67	13	11.3	48.7	50.7
ENSG00000198612:I014	COPS8	2.237097802.237098958	0.263	0.881	0.071	32.3	38.3	11.3	9.67	4	7
ENSG00000104723:Io012	TUSC3	8.15748465.15764203	0.301	0.896	0.0702	9.33	9.67	21.7	18.3	32	40.7
ENSG00000154380:I013	ENAH	1.225517990.225519198	0.678	0.975	-0.0702	4.67	7.67	4.67	8	10	12.3
ENSG00000171103:Io006	TRMT61B	2.28861308.28865017	0.699	0.977	-0.0698	12.3	12.7	10.3	10	9.33	7
ENSG00000114098:I015	ARMC8	3.138235114.138237309	0.33	0.902	0.0704	19	16	10.7	8.33	31.3	36.3
ENSG00000188529:Io013	SRSF10	1.23975080.23977911	0.414	0.925	-0.0702	35.3	54.7	25	40.3	16.7	19
ENSG00000024048:I048	UBR2	6.42684871.42688216	0.345	0.909	0.0702	9	9	11.7	9.67	25	32.7
ENSG00000107643:Io007	MAPK8	10.48424585.48425888	0.529	0.955	0.07	12.7	8	12	8	21	18.7
ENSG00000100523:Io014	DDHD1	14.53046949.53054438	0.42	0.928	0.0723	18.3	11.7	15.3	10.7	27.7	25.3
ENSG00000161551:I012	ZNF577	19.51873706.51877282	0.718	0.982	0.0706	7.33	6	9.67	8.33	8.33	9.33
ENSG00000274615:I003	AC233968.1	17.38111466.38114779	0.266	0.881	0.0709	20	20.7	11.7	7.67	7.67	9.33
ENSG00000106462:Io011	EZH2	7.148819687.148826469	0.288	0.892	-0.0699	40.3	36	16.3	18.7	32	23.3
ENSG00000148541:I009	FAM13C	10.59264166.59268553	0.558	0.962	-0.0701	14.3	15.7	10.3	13.7	13	11.7
ENSG00000152520:I016	PAN3	13.28272071.28277237	0.27	0.883	-0.0707	24.7	20.7	14	17	18.7	13.7
ENSG00000120709:Io014	FAM53C	5.138341866.138344825	0.0991	0.748	-0.0714	11.7	12	6.67	14.3	13.3	14.3
ENSG00000101849:Io003	TBL1X	X.9640360.9653545	0.535	0.956	-0.071	9	13.7	8	10.3	17.3	18
ENSG00000198431:Io023	TXNRD1	12.104287109.104288931	0.329	0.902	-0.0709	9.33	12.3	7.33	9	32.3	28
ENSG00000083750:I003	RRAGB	X.55719347.55722186	0.146	0.802	-0.0702	5	11.7	14	18.3	21.7	25
ENSG00000164199:I100	ADGRV1	5.90759588.90763305	0.232	0.865	-0.0709	21.3	18	16	17.3	46.3	31.7
ENSG00000162869:I021	PPP1R21	2.48491170.48495679	0.255	0.879	-0.07	8.67	15.3	10.3	12.7	27.7	29
ENSG00000135829:Io006	DHX9	1.182854178.182856532	0.0391	0.616	-0.0705	20.7	25.7	14.7	19.7	97.7	78.7
ENSG00000065978:Io008	YBX1	1.42693523.42696642	0.198	0.837	0.0705	28	25.3	20.3	24	37	51.3
ENSG00000185658:Io045	BRWD1	21.39210147.39210866	0.238	0.871	0.0702	14.7	18.3	45.3	46.7	3.33	6.67
ENSG00000076685:I015	NT5C2	10.103100019.103100752	0.303	0.897	-0.0705	16.7	20	13	11.7	33.3	26
ENSG00000163374:I002	YY1AP1	1.155661423.155668627	0.105	0.756	0.0703	12	9.33	12	7.33	43	48
ENSG00000101493:I006	ZNF516	18.76371571.76378855	0.188	0.827	0.0701	10.7	7	7.67	9	19	23.3
ENSG00000152683:I019	SLC30A6	2.32197392.32197707	0.31	0.898	-0.0687	7.67	10.7	11.3	9.67	10.7	8.67
ENSG00000072849:Io001	DERL2	17.5474789.5480054	0.0456	0.642	0.0699	6	2	10.7	8.67	32	33.7
ENSG00000100934:I017	SEC23A	14.39091713.39092541	0.0335	0.596	0.0701	15.7	12.3	11.3	6.33	56.7	67
ENSG00000138434:Io009	ITPRID2	2.181909971.181913845	0.349	0.91	0.0703	26.3	23	8	8.67	29	36.7
ENSG00000100354:Io012	TNRC6B	22.40280143.40285645	0.208	0.846	-0.0701	8	12.7	5.67	9.33	37	37.7
ENSG00000169684:I008	CHRNA5	15.78590636.78593092	0.759	0.987	-0.0701	7.67	5.67	9.33	7.33	8.67	5
ENSG00000138398:Io007	PPIG	2.169630987.169631775	0.118	0.779	0.0698	14	6.67	18	16.3	9	8.67
ENSG00000129946:I011	SHC2	19.436431.436630	0.401	0.922	0.0696	9.67	12	11	10.3	18	26.7
ENSG00000132356:Io006	PRKAA1	5.40771863.40775410	0.257	0.879	0.0699	13	11.3	9.33	5.67	24.7	26.7
ENSG00000198040:Io002	ZNF84	12.133041482.133047955	0.124	0.787	-0.0709	11.7	20	11.7	12.3	36.3	35.3
ENSG00000171202:I007	TMEM126A	11.85654256.85655594	0.471	0.946	-0.0698	8.33	10.7	16.7	20.7	26.3	24.3
ENSG00000160360:I011	GPSM1	9.136348767.136349587	0.313	0.899	0.0701	8	8	9.67	7	21.7	26.7
ENSG00000122970:I002	IFT81	12.110124861.110127360	0.39	0.919	0.0705	15	16	15.3	11.7	9	11
ENSG00000163512:I003	AZI2	3.28324454.28326832	0.254	0.879	0.0699	7.33	6	9	6.33	27.3	32.3
ENSG00000131389:I010	SLC6A6	3.14445851.14447582	0.161	0.814	-0.0693	6.33	12.7	10.3	18.7	42.7	51.7
ENSG00000104824:I005	HNRNPL	19.38841682.38843842	0.28	0.888	-0.0703	22.7	20.3	22.7	28	11	8.33
ENSG00000030066:I021	NUP160	11.47806312.47807070	0.337	0.905	-0.0708	7.67	9	23.7	19.7	21.3	14.7
ENSG00000174501:I031	ANKRD36C	2.95894275.95895399	0.486	0.949	-0.0694	21.3	26	5.67	9	9.67	9.33
ENSG00000060237:Io031	WNK1	12.862270.867866	0.581	0.966	0.0689	16	15.3	27.7	25	11	13.7
ENSG00000166912:I020	MTMR10	15.30975003.30976819	0.0127	0.456	-0.0696	8.67	9	7.67	14.7	72.3	57.3
ENSG00000175203:Io014	DCTN2	12.57535845.57538519	0.171	0.814	-0.0701	6	9.67	12	15.3	42.7	38.7
ENSG00000114982:Io018	KANSL3	2.96619762.96631312	0.46	0.942	0.0714	16	14	10	11.7	11.7	15.3
ENSG00000100991:I012	TRPC4AP	20.35021356.35035123	0.433	0.934	0.0701	7.67	6.33	9.33	10	16	21.3
ENSG00000132300:Io031	PTCD3	2.86125515.86127161	0.662	0.974	0.0691	8.67	8.33	10.7	8.67	8.33	9.67
ENSG00000115271:E023	GCA	2.162359157.162359494	0.243	0.873	0.0697	8.33	6	7.33	6	27	32.7
ENSG00000203930:E045	LINC00632	X.140774307.140774403	0.39	0.919	0.0683	40	29.3	38	31.3	10.3	11.7
ENSG00000013441:Io014	CLK1	2.200859746.200861238	0.032	0.587	0.0696	100	101	110	87	19.7	27.7
ENSG00000131446:I017	MGAT1	5.180809076.180809364	0.174	0.814	-0.0686	13.7	13.7	8	13.7	21.7	20.3
ENSG00000152952:I021	PLOD2	3.146123325.146124138	0.0188	0.517	-0.0696	8.67	22.3	11	13.7	49.3	58.3
ENSG00000118454:I013	ANKRD13C	1.70315566.70324853	0.213	0.849	0.069	14.3	7.67	14.7	12.3	27	25.7
ENSG00000054523:I047	KIF1B	1.10355396.10360929	0.503	0.953	0.071	11.3	9.67	13.3	12.7	18.7	23
ENSG00000132122:I005	SPATA6	1.48359770.48385309	0.354	0.913	-0.0698	6.67	7.67	7.33	9.33	29	23.7
ENSG00000136045:I011	PWP1	12.107699434.107702935	0.342	0.905	0.0697	9	6.67	13.3	10	29	31.7
ENSG00000113712:I016	CSNK1A1	5.149517877.149520290	0.378	0.915	-0.0689	32	27.3	19.3	21	13.7	9.33
ENSG00000160710:I001	ADAR	1.154585043.154585217	0.0403	0.617	0.0692	13.7	7.33	11.7	7.67	59.7	63.3
ENSG00000079785:I006	DDX1	2.15595553.15596734	0.038	0.615	-0.0698	7.33	12.3	11.7	14	66.3	54.3
ENSG00000119048:Io005	UBE2B	5.134374463.134376669	0.216	0.85	-0.0692	16	18	13.3	16	54.3	43.3
ENSG00000179094:I012	PER1	17.8146137.8146372	0.338	0.905	-0.0692	5.67	9.67	5	10	24	29.3
ENSG00000186001:I010	LRCH3	3.197829673.197830770	0.32	0.902	0.0692	12	9.67	12	8.33	30.3	33
ENSG00000106462:I002	EZH2	7.148809155.148809310	0.157	0.811	-0.0692	17.3	19.3	13.3	18	59.3	49.3
ENSG00000215114:I010	UBXN2B	8.58434948.58439633	0.226	0.862	0.0689	9.33	9.33	13.3	7.33	11	10.7
ENSG00000101198:Io006	NKAIN4	20.63241506.63242539	0.0109	0.437	-0.0698	7.67	5	5.67	13.3	8.67	9
ENSG00000168710:I022	AHCYL1	1.110020851.110021674	0.057	0.674	0.0692	16	14.3	29.3	22	73.3	90.7
ENSG00000143702:Io007	CEP170	1.243156455.243164284	0.295	0.895	0.069	15	13	33.7	32.7	38.3	48.7
ENSG00000100852:Io004	ARHGAP5	14.32094386.32117143	0.246	0.873	-0.0692	41.3	46.7	20.7	22.7	65.3	54
ENSG00000173744:I006	AGFG1	2.227523925.227524762	0.0649	0.685	0.0691	21.3	27.3	23.7	19.3	44	63.3
ENSG00000116984:I004	MTR	1.236806233.236808704	0.642	0.971	0.0698	13.3	13	13.7	12.7	11.7	14.7
ENSG00000067369:I012	TP53BP1	15.43416416.43420305	0.119	0.779	0.0691	19.7	14.3	14.3	17.3	27.7	35
ENSG00000135540:I003	NHSL1	6.138433680.138441983	0.339	0.905	-0.0688	12.3	18.7	14.3	16.7	29.3	28.7
ENSG00000164327:Io007	RICTOR	5.38947441.38949712	0.178	0.819	-0.0687	7	10.7	9	14.7	43.7	44
ENSG00000123552:I009	USP45	6.99465136.99466672	0.0896	0.731	0.0694	14	9.67	18	23.7	6	8.67
ENSG00000110619:Io002	CARS1	11.3002053.3002541	0.00731	0.402	0.0692	7.67	3.67	6.33	10.3	23.7	37
ENSG00000119787:Io001	ATL2	2.38296113.38298144	0.342	0.906	0.0698	39.7	34	19.7	21.3	13.7	17.3
ENSG00000058272:I025	PPP1R12A	12.79806333.79807226	0.295	0.895	-0.0692	10	15.7	11	15.3	36.3	37.3
ENSG00000005156:I021	LIG3	17.34998296.34998604	0.121	0.781	0.0694	7.67	6	9.33	7	35.7	46.3
ENSG00000165819:I005	METTL3	14.21499600.21499764	0.118	0.779	-0.0696	20	40	16.7	25.3	56.3	71
ENSG00000138764:I004	CCNG2	4.77158670.77159367	0.0212	0.535	-0.0693	13.7	24.3	16.3	22	94.3	89
ENSG00000164164:I018	OTUD4	4.145155996.145159503	0.586	0.966	0.0695	11.3	9.67	10	9	16.3	19.3
ENSG00000173575:Io051	CHD2	15.92997403.92998149	0.491	0.95	0.0679	18.3	15.3	17.7	18.3	9.33	11.7
ENSG00000073417:I029	PDE8A	15.85117839.85120797	0.0742	0.702	0.0691	9	10.3	9	5	24.7	31
ENSG00000112531:Io007	QKI	6.163566795.163570694	0.179	0.819	-0.0694	64	82.3	14.3	21.3	68.3	67.7
ENSG00000183054:Io012	RGPD6	2.110546677.110546845	0.255	0.879	0.0694	12	11	11.3	7	24.3	26.3
ENSG00000234545:I007	FAM133B	7.92577195.92577655	0.0107	0.436	0.0692	7.33	2	10	7.67	42.7	43.7
ENSG00000150316:E011	CWC15	11.94971065.94971375	0.00538	0.35	-0.0692	6	14	9	12.3	76.7	70
ENSG00000162869:I023	PPP1R21	2.48495771.48498493	0.474	0.947	-0.0685	18.3	18	15	15	33	24.3
ENSG00000171735:Io025	CAMTA1	1.6871840.6887654	0.559	0.963	-0.0693	20	29.7	11.7	15.3	7	7
ENSG00000090686:Io016	USP48	1.21724095.21728570	0.514	0.953	0.0697	23.3	21.7	27.7	23.3	11.7	14
ENSG00000090989:I011	EXOC1	4.55883928.55888888	0.457	0.941	-0.069	10.7	14.3	11.7	12.7	22.7	20.3
ENSG00000118985:I011	ELL2	5.95913934.95919424	0.243	0.873	0.0689	16	14.7	17	11.3	32.3	35.3
ENSG00000096746:I006	HNRNPH3	10.68337996.68338503	0.0637	0.684	0.0687	30.3	22.7	65.3	56.7	102	119
ENSG00000147133:I047	TAF1	X.71460803.71463824	0.171	0.814	0.0688	12.3	14	13.7	9.33	22.3	27.3
ENSG00000105819:E024	PMPCB	7.103312131.103312207	0.384	0.917	0.0684	17.7	14.7	26.3	20.3	33.3	35.7
ENSG00000071189:I005	SNX13	7.17801659.17803419	0.269	0.883	-0.0692	9.67	11	8	8	40.3	28.7
ENSG00000197381:I020	ADARB1	21.45171684.45175730	0.219	0.856	-0.069	14.7	19.3	26.3	30	54	47
ENSG00000151150:Io057	ANK3	10.60139087.60145968	0.658	0.973	0.0689	15.7	17.7	9.33	9.67	9	13
ENSG00000100503:Io033	NIN	14.50754867.50759857	0.528	0.955	-0.0699	8.67	11.3	9.33	16	11.3	13
ENSG00000092148:I047	HECTD1	14.31172122.31173156	0.0953	0.743	0.0683	11.7	12.3	17.7	11	36.7	42
ENSG00000143847:I024	PPFIA4	1.203048980.203049676	0.695	0.977	-0.0687	9	10	6.33	8.33	7	6.33
ENSG00000173744:I012	AGFG1	2.227533758.227534845	0.214	0.849	-0.0689	15	20.7	10	16	47.3	47.7
ENSG00000245526:Io020	LINC00461	5.88673028.88678348	0.00895	0.427	-0.0691	76.3	92.7	41.7	32.3	11.3	6.33
ENSG00000067369:I027	TP53BP1	15.43446914.43447366	0.184	0.824	0.0684	14.7	7.67	15.7	14.3	14.7	14
ENSG00000130508:I017	PXDN	2.1665074.1666214	0.363	0.913	-0.0687	17.7	24.3	12.3	15.7	37	36
ENSG00000110768:I015	GTF2H1	11.18347919.18351881	0.31	0.898	0.0673	11	14.3	17.7	16	18.3	25.7
ENSG00000174231:E025	PRPF8	17.1659548.1659841	0.00235	0.256	0.0687	11.3	12.3	20.3	10.3	74	94
ENSG00000179818:Io054	PCBP1-AS1	2.70085624.70085816	0.567	0.964	-0.069	11	13.3	10.3	12	20.3	18
ENSG00000070831:E024	CDC42	1.22086866.22089943	0.609	0.97	0.068	8.67	8.33	13	11	14.3	17
ENSG00000155229:I028	MMS19	10.97470203.97470775	0.201	0.842	-0.0689	22.7	23.3	6.67	10.7	29	25
ENSG00000136937:I003	NCBP1	9.97641662.97643204	0.564	0.964	0.0685	16.3	15.3	23	21.3	17.7	21.7
ENSG00000174718:I008	RESF1	12.31985957.31987239	0.51	0.953	-0.068	13.7	10.7	19.7	18	26.7	17.3
ENSG00000117625:I021	RCOR3	1.211304140.211312355	0.474	0.947	0.0687	17.7	16.3	37.7	30.7	19	21.3
ENSG00000240038:Io010	AMY2B	1.103555109.103565435	0.396	0.92	-0.0683	27.7	35	8	7.33	16.7	15
ENSG00000213639:I006	PPP1CB	2.28776982.28778351	0.566	0.964	-0.069	21.3	21.7	21.7	21	17	12.7
ENSG00000132323:I008	ILKAP	2.238185287.238188131	0.22	0.857	0.0689	12.3	14.7	11.7	8.67	19	25
ENSG00000278202:I002	AC243919.2	15.82420075.82431830	0.0935	0.737	0.0691	14.3	10.7	7.67	10	32	45
ENSG00000074657:I013	ZNF532	18.58920633.58931646	0.392	0.92	-0.0687	8.67	8.67	7.67	12	8.33	8
ENSG00000139163:Io004	ETNK1	12.22661205.22671272	0.468	0.944	0.0696	19.3	14.7	19.7	16.7	23.7	25.3
ENSG00000164329:I022	TENT2	5.79649190.79656958	0.18	0.82	0.0686	21.3	25.3	21	17.3	29.7	40
ENSG00000023287:I040	RB1CC1	8.52676571.52683549	0.119	0.779	0.0687	17	11.7	9.33	7.33	48	55.3
ENSG00000145348:I027	TBCK	4.106244764.106247139	0.109	0.766	-0.0687	16	17.7	10.7	19.3	36.7	36.7
ENSG00000107372:I004	ZFAND5	9.72360221.72360628	0.104	0.755	-0.0673	59	68.3	88	117	139	131
ENSG00000111596:Io039	CNOT2	12.70330469.70332791	0.396	0.92	0.0692	22.3	22.3	32	26.7	8	10.3
ENSG00000139292:E028	LGR5	12.71583912.71584495	0.185	0.826	-0.0681	9.67	6.33	21	24.7	11	8.33
ENSG00000070087:Io002	PFN2	3.149968550.149970725	0.0219	0.544	-0.0685	25.7	34.3	6	12.7	84	80
ENSG00000133624:I005	ZNF767P	7.149551826.149552801	0.533	0.956	-0.0677	8.67	17.7	9.33	15.3	13.7	19
ENSG00000138735:I021	PDE5A	4.119562970.119565321	0.321	0.902	0.0678	9	7	6.67	8.67	11	14.7
ENSG00000074800:Io019	ENO1	1.8874917.8876199	0.396	0.92	-0.0675	16.3	25.3	17	34	12.7	17
ENSG00000003987:I003	MTMR7	8.17304519.17305757	0.699	0.977	-0.069	6.67	11	7.67	13	10	12.7
ENSG00000068878:I012	PSME4	2.53887989.53888721	0.204	0.844	-0.0681	8	13.7	10.7	13	36	35.3
ENSG00000165219:I022	GAPVD1	9.125330218.125331926	0.293	0.894	-0.0681	8	13	12.3	14.7	29.3	28.7
ENSG00000147274:Io004	RBMX	X.136872345.136875086	0.066	0.685	0.068	94	83.7	86.7	98.7	54.3	72.7
ENSG00000117625:Io004	RCOR3	1.211271309.211274210	0.339	0.905	-0.0679	15.3	20.3	15.3	16	33	29
ENSG00000080200:I010	CRYBG3	3.97889390.97892860	0.0522	0.658	-0.0684	82.3	101	46.3	40.7	98.7	82.3
ENSG00000129292:E048	PHF20L1	8.132825157.132825264	0.636	0.97	0.068	20.3	16	17.3	14	14	14.7
ENSG00000136021:Io001	SCYL2	12.100267396.100282943	0.11	0.767	-0.0682	5.67	11.7	10.7	15	44	46
ENSG00000198231:Io006	DDX42	17.63798099.63799589	0.328	0.902	-0.068	25.7	29	27.3	33.7	45.7	40.7
ENSG00000164070:I014	HSPA4L	4.127808129.127811437	0.539	0.958	-0.0685	8.67	10	5.33	7	19	16.7
ENSG00000112701:I007	SENP6	6.75633726.75634707	0.245	0.873	0.0678	31.7	31.3	17	14	41.7	52.7
ENSG00000133026:I034	MYH10	17.8548408.8548644	0.191	0.83	0.0678	7.67	8.33	17	14	36.3	49
ENSG00000116679:I007	IVNS1ABP	1.185301563.185305536	0.0943	0.741	0.0681	23.7	26.3	37.3	28.7	48	58.3
ENSG00000049759:I059	NEDD4L	18.58341797.58342906	0.519	0.954	-0.0678	12	14.3	12.7	12.7	21	17.3
ENSG00000067992:I003	PDK3	X.24498900.24503327	0.436	0.936	0.068	22.3	17	27.7	22	30.7	31.7
ENSG00000121892:I037	PDS5A	4.39922748.39925836	0.0146	0.477	0.0681	11.3	8	12.7	6	63.7	70.3
ENSG00000094975:Io003	SUCO	1.172551626.172555869	0.455	0.941	0.0667	19.7	14.7	13	13	12.3	13.7
ENSG00000163938:I012	GNL3	3.52689206.52690592	0.249	0.875	0.0681	22.3	20	8.67	10.7	31.3	43
ENSG00000143669:Io022	LYST	1.235734659.235741422	0.142	0.795	0.0673	8.33	6	10.7	13	24.3	35
ENSG00000114098:I007	ARMC8	3.138209893.138221926	0.453	0.941	0.0682	9.67	4.67	6.67	3.67	23	17.3
ENSG00000151092:Io002	NGLY1	3.25720191.25729133	0.0136	0.464	0.0679	7	9	23.7	12.7	49.7	53.7
ENSG00000005302:Io007	MSL3	X.11763938.11765467	0.408	0.923	0.0671	9.33	8.33	7.33	10	10.3	15
ENSG00000088538:I025	DOCK3	3.51275206.51277608	0.661	0.974	-0.0671	9	10.7	18.3	20	7.67	6.33
ENSG00000025156:Io010	HSF2	6.122423686.122431430	0.203	0.842	0.0674	11.7	9.33	8	7.33	34.3	45.3
ENSG00000186908:Io012	ZDHHC17	12.76842981.76845709	0.475	0.947	0.0674	30	28.3	20.3	19	24.3	30
ENSG00000139220:I027	PPFIA2	12.81325870.81339180	0.0766	0.706	-0.0677	10.7	11	7	12.7	44.7	39
ENSG00000198589:I064	LRBA	4.150896456.150897739	0.0127	0.456	-0.0675	8.67	13	7	11.7	86	69.3
ENSG00000117114:I001	ADGRL2	1.81306509.81326717	0.551	0.96	-0.0671	12.3	9	17.3	16	13	8.33
ENSG00000077235:I021	GTF3C1	16.27478531.27481079	0.148	0.803	-0.0678	19.3	30	11.7	20.3	59.7	66.7
ENSG00000117523:Io040	PRRC2C	1.171589605.171591587	0.462	0.942	0.0673	23	26.7	29	29	10	14.7
ENSG00000158321:I039	AUTS2	7.70775386.70777103	0.148	0.803	0.0689	7	8.67	8	4.67	12.7	15.3
ENSG00000131051:Io005	RBM39	20.35709256.35713019	0.0287	0.579	0.0677	38.7	33.7	16	7	42.7	42.7
ENSG00000138036:Io006	DYNC2LI1	2.43794643.43795890	0.195	0.835	0.0675	16.3	11.3	17.3	18.7	23.3	27.7
ENSG00000170893:Io002	TRH	3.129976015.129976699	0.105	0.757	-0.0674	18	25.7	9.33	6.67	7.67	6.67
ENSG00000176915:Io007	ANKLE2	12.132741485.132743154	0.18	0.82	-0.0673	24.7	19.3	12.7	15.7	25.7	18.3
ENSG00000002016:I008	RAD52	12.916820.925450	0.501	0.953	0.0676	8.67	9.67	9	7.33	11	14
ENSG00000159592:I008	GPBP1L1	1.45642499.45654543	0.109	0.765	0.0675	12.3	9.67	12.7	7.33	46	49.7
ENSG00000110321:Io037	EIF4G2	11.10806010.10807255	0.199	0.839	-0.068	54	77.3	20	21	23.3	23
ENSG00000064393:I011	HIPK2	7.139614493.139620401	0.268	0.883	-0.0684	14	12.3	11.7	15	29.3	23
ENSG00000183735:Io002	TBK1	12.64455957.64460189	0.459	0.941	-0.0675	5.33	8.67	7	9.67	20.7	21.7
[truncated: 12,128 more rows]
