# Supplementary material for: PRPF8-associated retinitis pigmentosa variant induces human neural retina-autonomous photoreceptor defects
Source: Sci Rep. 2026 Feb 23;16:10264. doi: 10.1038/s41598-026-40376-y (PMC13031808; doi:10.1038/s41598-026-40376-y)
Supplement: Supplementary file 5 — Supplementary Information 5. [file 41598_2026_40376_MOESM5_ESM.xlsx]

## Sheet: ES
differentially skipped exons in PRPF8-Y2334N organoids (delta_PSI_Y2334N-WT ≥ 0.05 and p < 0.05)
	symbol	J3	pvalue	FDR	dPSI	countsJ1.Y2334N	countsJ1.WT	countsJ2.Y2334N	countsJ2.WT	countsJ3.Y2334N	countsJ3.WT
ENSG00000163913:E052	IFT122	3.129488397.129495446	0.00249	0.63	0.295	11.3	7.67	11.3	4.67	6	11
ENSG00000167840:E017	ZNF232	17.5109868.5111800	0.00178	0.63	-0.267	3.67	8	10	17.7	16.3	10
ENSG00000127527:E010	EPS15L1	19.16355851.16385129	0.0216	0.739	-0.239	8.67	7.67	7	10.7	8	3.33
ENSG00000159082:E030	SYNJ1	21.32673531.32678645	0.0181	0.739	0.23	12	7.67	15	7	7.67	10.7
ENSG00000285756:E061	BX890604.2	X.3892414.3930849	0.0264	0.739	-0.207	16	18.7	10.3	15	10.7	5.33
ENSG00000160584:E035	SIK3	11.116875451.116876253	0.0218	0.739	-0.2	13	16.3	16.3	17	8	3
ENSG00000122376:E009	SHLD2	10.87170974.87180075	0.0407	0.849	-0.197	10.3	9.67	10.3	14.7	9.33	4.67
ENSG00000189339:E006	SLC35E2B	1.1668472.1675463	0.0187	0.739	-0.193	22.7	26.3	11.7	15.7	14.7	7.67
ENSG00000122126:E028	OCRL	X.129576552.129587002	0.00359	0.63	0.189	27	21.3	40	28.7	15.3	25.3
ENSG00000206560:E039	ANKRD28	3.15711813.15738548;3.15716096.15738552	1.95e-07	0.000217	-0.188	31.7	31	19.7	26.3	143	55.7
ENSG00000285756:E060	BX890604.2	X.3892414.3930849	0.0282	0.75	-0.182	20	26.7	16	18.7	10.7	5.33
ENSG00000273611:E009	ZNHIT3	17.36486785.36492813	0.0442	0.851	-0.171	10	17.7	15.3	19	12.7	9
ENSG00000198015:E009	MRPL42	12.93469355.93476954	0.00371	0.63	-0.154	12.7	17.7	7.33	14	38.3	28
ENSG00000135976:E011	ANKRD36	2.97118517.97142640	0.0395	0.849	0.145	34	24	36.7	25.7	14	18.7
ENSG00000005339:E045	CREBBP	16.3774693.3778011	0.0426	0.849	-0.141	16.3	21.7	33.3	39.7	11.7	6.67
ENSG00000182628:E014	SKA2	17.59112345.59155131;17.59119495.59155131	0.0131	0.732	0.13	46.7	42.7	61.7	47.3	13.7	22.3
ENSG00000143207:E034	COP1	1.176163891.176184633	0.00833	0.63	-0.127	29.7	44.3	26	25.7	9	4.67
ENSG00000197381:E033	ADARB1	21.45183510.45184923	0.00415	0.63	-0.126	30.3	38.7	71	65.7	22.7	11.7
ENSG00000268043:E043	NBPF12	1.146987651.146992413;1.146987888.146992647;1.146988949.146994332	0.0166	0.739	0.126	49.7	50	38.3	42.7	34.3	60
ENSG00000137177:E008	KIF13A	6.17764946.17771908	0.0125	0.732	0.127	11.3	7.67	6.33	3	25	34.3
ENSG00000268043:E042	NBPF12	1.146986639.146991401;1.146987651.146992413;1.146987888.146992647;1.146988949.146994332	0.00778	0.63	0.124	42	52	49.7	50	41.7	76.7
ENSG00000163539:E031	CLASP2	3.33560971.33570727	0.0138	0.735	0.124	38.3	22.7	43.3	25.3	48.7	48.3
ENSG00000151693:E011	ASAP2	2.9335179.9344532	0.022	0.739	0.119	10	6	15	8.67	32	38
ENSG00000188554:E019	NBR1	17.43190776.43193094	0.0257	0.739	-0.118	32	38.7	33.7	34.7	8.67	3.67
ENSG00000264538:E008	SUZ12P1	17.30709811.30759491;17.30709811.30743301;17.30732123.30759491	0.0491	0.856	0.117	20.7	14.7	24	19	32.7	41.3
ENSG00000136861:E041	CDK5RAP2	9.120458622.120467860	0.0315	0.816	-0.114	21.7	19.7	22.7	33.7	16.3	12
ENSG00000122912:E014	SLC25A16	10.68493198.68503632	0.0323	0.819	0.111	46	47.7	23	24	2.67	8
ENSG00000102078:E020	SLC25A14	X.130349345.130358640	0.0217	0.739	0.11	6.67	11.7	16	11	4	6.67
ENSG00000172071:E025	EIF2AK3	2.88593405.88595469	0.0254	0.739	-0.108	11	20.3	10	11	36.7	31.7
ENSG00000268043:E039	NBPF12	1.146986228.146990990;1.146986431.146991193;1.146986639.146991401;1.146987651.146992413;1.146987888.146992647	0.00564	0.63	0.108	41	35.7	66	78	62	103
ENSG00000135164:E084	DMTF1	7.87194102.87195031	0.0172	0.739	0.108	51	37.3	55	50	7.67	13.3
ENSG00000163618:E048	CADPS	3.62536581.62549903	0.0125	0.732	0.103	99.7	85.3	93.7	80.7	27.7	40
ENSG00000120685:E030	PROSER1	13.39031631.39037198	0.0391	0.849	0.102	25	17.7	27	31.3	6	10
ENSG00000115977:E012	AAK1	2.69466551.69505569	0.0486	0.856	-0.0993	4.33	7.67	15.3	10.7	10.7	6.67
ENSG00000138246:E037	DNAJC13	3.132483577.132484588	0.0388	0.849	-0.1	9.67	7	5.33	9.67	18.3	13
ENSG00000140367:E018	UBE2Q2	15.75883424.75899427	0.0269	0.739	-0.0981	33.7	42.3	36	37.7	6.67	2.67
ENSG00000196924:E050	FLNA	X.154355072.154357434	0.0452	0.851	0.0963	12.7	8.67	14.7	14.3	33	47
ENSG00000089022:E015	MAPKAPK5	12.111867669.111870271	0.0259	0.739	-0.0932	30.7	27.3	8	14.7	7.33	4.67
ENSG00000023516:E010	AKAP11	13.42308609.42313894	0.0256	0.739	0.0888	32	27.3	19.7	10	42.3	45.7
ENSG00000211456:E013	SACM1L	3.45689497.45703438	0.0424	0.849	-0.086	4	8	6.33	6.67	35.3	27
ENSG00000149294:E042	NCAM1	11.113235164.113255877;11.113235164.113246368	0.00968	0.675	0.0849	71	54.3	28	22.3	114	138
ENSG00000174501:E043	ANKRD36C	2.95901087.95906794;2.95901206.95908502;2.95901354.95906971;2.95901758.95907375;2.95904833.95910540	0.00548	0.63	-0.0827	28.7	23.3	36.3	59.7	62.7	56.3
ENSG00000152234:E044	ATP5F1A	18.46095123.46104137	0.0209	0.739	-0.0828	102	130	21.7	23.3	11.7	6.33
ENSG00000134744:E040	TUT4	1.52446667.52461134	0.0369	0.849	0.0826	39.3	47.7	45	40.7	4	9
ENSG00000168137:E063	SETD5	3.9453868.9464425	0.00847	0.63	-0.0636	8.33	19.3	9.33	8.33	53.7	53.7
ENSG00000099783:E012	HNRNPM	19.8455574.8463497	0.0154	0.739	0.059	96.7	80.3	70	83.7	10	16.3
ENSG00000078668:E031	VDAC3	8.42401836.42405433	0.0458	0.851	-0.0569	24.3	32.7	43.7	36	7.67	5
ENSG00000130985:E009	UBA1	X.47190950.47198803;X.47194024.47198803	0.0128	0.732	-0.0541	5.33	10.7	28.3	31.3	118	96.3
ENSG00000104112:E004	SCG3	15.51681837.51683079	0.00568	0.63	0.0525	94	85.7	133	134	3	9.33
ENSG00000131375:E026	CAPN7	3.15242253.15246732	0.0357	0.849	0.0503	14	6	16.7	16	45.3	43.3

## Sheet: total
	symbol	J3	pvalue	FDR	dPSI	countsJ1.Y2334N	countsJ1.WT	countsJ2.Y2334N	countsJ2.WT	countsJ3.Y2334N	countsJ3.WT
ENSG00000163913:E052	IFT122	3.129488397.129495446	0.00249	0.63	0.295	11.3	7.67	11.3	4.67	6	11
ENSG00000167840:E017	ZNF232	17.5109868.5111800	0.00178	0.63	-0.267	3.67	8	10	17.7	16.3	10
ENSG00000127527:E010	EPS15L1	19.16355851.16385129	0.0216	0.739	-0.239	8.67	7.67	7	10.7	8	3.33
ENSG00000159082:E030	SYNJ1	21.32673531.32678645	0.0181	0.739	0.23	12	7.67	15	7	7.67	10.7
ENSG00000150627:E033	WDR17	4.176163293.176168672	0.0961	0.98	-0.213	8	8	7.67	9	7.67	3.33
ENSG00000285756:E061	BX890604.2	X.3892414.3930849	0.0264	0.739	-0.207	16	18.7	10.3	15	10.7	5.33
ENSG00000160584:E035	SIK3	11.116875451.116876253	0.0218	0.739	-0.2	13	16.3	16.3	17	8	3
ENSG00000122376:E009	SHLD2	10.87170974.87180075	0.0407	0.849	-0.197	10.3	9.67	10.3	14.7	9.33	4.67
ENSG00000189339:E006	SLC35E2B	1.1668472.1675463	0.0187	0.739	-0.193	22.7	26.3	11.7	15.7	14.7	7.67
ENSG00000135824:E005	RGS8	1.182646917.182665969	0.0897	0.98	0.19	8	7.67	8.67	12	3.67	9.67
ENSG00000122126:E028	OCRL	X.129576552.129587002	0.00359	0.63	0.189	27	21.3	40	28.7	15.3	25.3
ENSG00000206560:E039	ANKRD28	3.15711813.15738548;3.15716096.15738552	1.95e-07	0.000217	-0.188	31.7	31	19.7	26.3	143	55.7
ENSG00000285756:E060	BX890604.2	X.3892414.3930849	0.0282	0.75	-0.182	20	26.7	16	18.7	10.7	5.33
ENSG00000275832:E039	ARHGAP23	17.38497826.38500597	0.0909	0.98	-0.177	7.33	14	6.33	8.33	10	8
ENSG00000138798:E039	EGF	4.110004622.110011202	0.0922	0.98	0.175	8	10	15.3	17.7	7.33	17.7
ENSG00000273611:E009	ZNHIT3	17.36486785.36492813	0.0442	0.851	-0.171	10	17.7	15.3	19	12.7	9
ENSG00000145390:E006	USP53	4.119212873.119217550	0.0853	0.98	-0.171	7.67	7.33	9.67	14.3	10.7	6.67
ENSG00000132549:E041	VPS13B	8.99502950.99507770	0.0669	0.909	0.17	21.3	17	12	9.67	10	16
ENSG00000112234:E004	FBXL4	6.98875727.98899268	0.131	0.998	0.161	19.3	18	22.7	17.3	8.67	14.7
ENSG00000268043:E024	NBPF12	1.146969269.146975565;1.146969596.146976929	0.102	0.996	-0.157	11	14.3	7.67	8.33	17.3	11
ENSG00000072682:E013	P4HA2	5.132195480.132198321	0.0722	0.915	-0.154	3	9.67	5.67	9.33	10	11.3
ENSG00000198015:E009	MRPL42	12.93469355.93476954	0.00371	0.63	-0.154	12.7	17.7	7.33	14	38.3	28
ENSG00000063245:E009	EPN1	19.55688994.55689867	0.0965	0.98	0.148	15.7	16	23	26.7	7.33	15.7
ENSG00000154813:E005	DPH3	3.16260829.16264769	0.09	0.98	0.147	13.7	9.67	8.33	10.3	6	10
ENSG00000135976:E011	ANKRD36	2.97118517.97142640	0.0395	0.849	0.145	34	24	36.7	25.7	14	18.7
ENSG00000115827:E022	DCAF17	2.171458075.171468888	0.162	0.998	-0.144	4.67	8.33	4.67	7	13.3	11.3
ENSG00000148019:E045	CEP78	9.78265543.78266442	0.16	0.998	-0.143	7.33	8	5.33	9.33	10	7.67
ENSG00000111224:E017	PARP11	12.3830018.3873212	0.214	0.998	0.143	11.3	10.3	7.67	8	8.33	14.3
ENSG00000005339:E045	CREBBP	16.3774693.3778011	0.0426	0.849	-0.141	16.3	21.7	33.3	39.7	11.7	6.67
ENSG00000172943:E025	PHF8	X.53992839.53995693	0.102	0.996	-0.141	25.7	29	14	15.3	10	5.33
ENSG00000139793:E012	MBNL2	13.97357635.97366459	0.123	0.998	0.138	10.3	11.3	12	11.3	13	23.7
ENSG00000264538:E009	SUZ12P1	17.30709811.30759491;17.30732123.30759491	0.054	0.881	0.137	39	33	26	24	17.7	27.3
ENSG00000099204:E019	ABLIM1	10.114445403.114451624	0.133	0.998	-0.136	23	29	8.67	9.33	6.67	3.67
ENSG00000075303:E025	SLC25A40	7.87858751.87860572	0.215	0.998	-0.131	5	8.67	6	11	13.7	13.7
ENSG00000130382:E014	MLLT1	19.6222684.6230570	0.123	0.998	-0.131	13	9.67	11	13.3	13	7.33
ENSG00000174353:E014	STAG3L3	7.72999859.73003021	0.0712	0.915	-0.13	13	23.3	18.3	24	19	17
ENSG00000182628:E014	SKA2	17.59112345.59155131;17.59119495.59155131	0.0131	0.732	0.13	46.7	42.7	61.7	47.3	13.7	22.3
ENSG00000142875:E017	PRKACB	1.84175056.84179177	0.396	0.998	0.127	8	7.67	10.3	11.3	3.67	6.67
ENSG00000143207:E034	COP1	1.176163891.176184633	0.00833	0.63	-0.127	29.7	44.3	26	25.7	9	4.67
ENSG00000139668:E005	WDFY2	13.51660663.51703596	0.2	0.998	0.128	11.3	17.7	15.3	19.3	4	10.3
ENSG00000197381:E033	ADARB1	21.45183510.45184923	0.00415	0.63	-0.126	30.3	38.7	71	65.7	22.7	11.7
ENSG00000268043:E043	NBPF12	1.146987651.146992413;1.146987888.146992647;1.146988949.146994332	0.0166	0.739	0.126	49.7	50	38.3	42.7	34.3	60
ENSG00000137177:E008	KIF13A	6.17764946.17771908	0.0125	0.732	0.127	11.3	7.67	6.33	3	25	34.3
ENSG00000082438:E022	COBLL1	2.164700756.164704444	0.0545	0.881	0.124	39.7	45.7	12.7	13.3	3	8.67
ENSG00000268043:E042	NBPF12	1.146986639.146991401;1.146987651.146992413;1.146987888.146992647;1.146988949.146994332	0.00778	0.63	0.124	42	52	49.7	50	41.7	76.7
ENSG00000163539:E031	CLASP2	3.33560971.33570727	0.0138	0.735	0.124	38.3	22.7	43.3	25.3	48.7	48.3
ENSG00000268043:E021	NBPF12	1.146969269.146975565;1.146969596.146976929	0.18	0.998	-0.125	25.7	28	13.7	14	17.3	11
ENSG00000197467:E038	COL13A1	10.69895576.69902748	0.287	0.998	-0.124	11	14.3	12.3	13.3	8.67	6
ENSG00000165533:E012	TTC8	14.88824821.88839452	0.166	0.998	0.122	11.7	16.7	15.3	15.3	5	10.3
ENSG00000197321:E045	SVIL	10.29524715.29529705	0.256	0.998	0.119	16.7	12.3	8	8	9	12
ENSG00000268043:E025	NBPF12	1.146969269.146975565;1.146969596.146976929	0.233	0.998	-0.12	7.67	8.33	24.3	24.7	17.3	11
ENSG00000151693:E011	ASAP2	2.9335179.9344532	0.022	0.739	0.119	10	6	15	8.67	32	38
ENSG00000188554:E019	NBR1	17.43190776.43193094	0.0257	0.739	-0.118	32	38.7	33.7	34.7	8.67	3.67
ENSG00000110811:E011	P3H3	12.6830770.6831216	0.304	0.998	0.117	17.7	14.7	10	10.3	4.67	7.33
ENSG00000130779:E039	CLIP1	12.122341697.122352726	0.141	0.998	-0.118	7	9.67	6.33	13.3	16.3	16.7
ENSG00000077458:E013	FAM76B	11.95778957.95779607	0.122	0.998	-0.117	6.67	11	9.67	10.3	19.7	15.3
ENSG00000067141:E035	NEO1	15.73274005.73278131	0.0841	0.979	-0.117	18.7	26.3	19.3	28.7	30	27
ENSG00000264538:E008	SUZ12P1	17.30709811.30759491;17.30709811.30743301;17.30732123.30759491	0.0491	0.856	0.117	20.7	14.7	24	19	32.7	41.3
ENSG00000011258:E014	MBTD1	17.51201696.51202701	0.0802	0.961	0.114	39.3	35	24.7	25.3	5	10
ENSG00000136861:E041	CDK5RAP2	9.120458622.120467860	0.0315	0.816	-0.114	21.7	19.7	22.7	33.7	16.3	12
ENSG00000135824:E011	RGS8	1.182666973.182671657	0.465	0.998	-0.112	6.67	7.67	9.67	10.7	9.33	6.67
ENSG00000214425:E008	LRRC37A4P	17.45512685.45516679;17.45512820.45516814;17.45513162.45517156	0.108	0.998	-0.113	8.67	8.33	51.3	38.3	68.7	32.7
ENSG00000150627:E021	WDR17	4.176142069.176148133	0.23	0.998	-0.112	6	9.33	11.7	11	7	5
ENSG00000139116:E018	KIF21A	12.39311553.39319906	0.198	0.998	0.11	19	17	19.7	18.3	17.3	24.7
ENSG00000122912:E014	SLC25A16	10.68493198.68503632	0.0323	0.819	0.111	46	47.7	23	24	2.67	8
ENSG00000105429:E047	MEGF8	19.42370831.42375507	0.342	0.998	0.111	18	14	13.3	12	6.67	9
ENSG00000268043:E035	NBPF12	1.146986228.146990990;1.146986431.146991193;1.146986639.146991401	0.0601	0.904	0.11	44.7	46.7	57.3	54.3	33.7	52
ENSG00000102078:E020	SLC25A14	X.130349345.130358640	0.0217	0.739	0.11	6.67	11.7	16	11	4	6.67
ENSG00000175455:E047	CCDC14	3.123949132.123961144	0.142	0.998	0.109	15	11	47.3	33.7	5	7.33
ENSG00000152256:E016	PDK1	2.172566933.172570726	0.0843	0.979	0.109	42.3	37.7	50.3	46.7	20	29.3
ENSG00000172071:E025	EIF2AK3	2.88593405.88595469	0.0254	0.739	-0.108	11	20.3	10	11	36.7	31.7
ENSG00000268043:E039	NBPF12	1.146986228.146990990;1.146986431.146991193;1.146986639.146991401;1.146987651.146992413;1.146987888.146992647	0.00564	0.63	0.108	41	35.7	66	78	62	103
ENSG00000188517:E029	COL25A1	4.108859733.108863319	0.321	0.998	0.107	20.7	18.7	10.7	11.3	3.67	6.33
ENSG00000135164:E084	DMTF1	7.87194102.87195031	0.0172	0.739	0.108	51	37.3	55	50	7.67	13.3
ENSG00000135241:E025	PNPLA8	7.108515574.108526029	0.0714	0.915	0.106	10.7	7	8	10	15.3	22.7
ENSG00000134775:E021	FHOD3	18.36681570.36693209	0.23	0.998	0.105	15	12.3	18	12	17.3	19.7
ENSG00000101639:E022	CEP192	18.13030608.13048859	0.137	0.998	0.108	28.3	27.7	30.3	23.7	13.7	19
ENSG00000268043:E020	NBPF12	1.146969269.146975565	0.197	0.998	-0.105	22.3	20.3	30.3	31.7	12.7	7.33
ENSG00000118762:E018	PKD2	4.88056267.88061906	0.205	0.998	0.106	36.7	29.3	24.7	20.3	11.7	15.3
ENSG00000116641:E095	DOCK7	1.62578966.62586507	0.203	0.998	-0.106	22.3	26	20.7	29	11.3	8.67
ENSG00000047932:E008	GOPC	6.117575352.117578900	0.263	0.998	-0.105	14	16	9.33	12.3	21.7	17
ENSG00000108306:E016	FBXL20	17.39282855.39297127	0.156	0.998	0.103	27.7	26.3	22.7	17.3	4.67	7.67
ENSG00000131626:E067	PPFIA1	11.70362488.70372215	0.429	0.998	-0.104	6	11	5	7.67	11.7	12.7
ENSG00000135976:E067	ANKRD36	2.97209709.97211546	0.661	0.998	0.103	48.3	48.7	28.3	31.7	12.3	21.3
ENSG00000165819:E013	METTL3	14.21499802.21503173	0.0612	0.904	-0.103	28	32.3	33.7	35	7	3
ENSG00000124406:E032	ATP8A1	4.42556040.42574619	0.346	0.998	0.102	13.7	17	13.7	13.7	8	13.7
ENSG00000163618:E048	CADPS	3.62536581.62549903	0.0125	0.732	0.103	99.7	85.3	93.7	80.7	27.7	40
ENSG00000120685:E030	PROSER1	13.39031631.39037198	0.0391	0.849	0.102	25	17.7	27	31.3	6	10
ENSG00000178104:E080	PDE4DIP	1.148974605.148989184	0.097	0.98	-0.101	22.3	26.7	35.7	31.7	11.7	6.67
ENSG00000115977:E012	AAK1	2.69466551.69505569	0.0486	0.856	-0.0993	4.33	7.67	15.3	10.7	10.7	6.67
ENSG00000138246:E037	DNAJC13	3.132483577.132484588	0.0388	0.849	-0.1	9.67	7	5.33	9.67	18.3	13
ENSG00000100266:E013	PACSIN2	22.42879169.42882184	0.321	0.998	0.1	12	9	12.7	11.3	14.7	18.3
ENSG00000168724:E019	DNAJC21	5.34945803.34950170	0.187	0.998	-0.1	5.33	7.67	7	11.3	24	21.7
ENSG00000125247:E033	TMTC4	13.100668794.100674744	0.299	0.998	0.0998	28	30	11.3	10.3	6.67	11
ENSG00000227345:E019	PARG	10.49885295.49915917	0.307	0.998	-0.0994	19	18	17.7	19.3	17.7	12
ENSG00000270629:E057	NBPF14	1.148572327.148575524	0.637	0.998	-0.0984	23	28.7	6.33	7.33	17.3	14.3
ENSG00000140367:E018	UBE2Q2	15.75883424.75899427	0.0269	0.739	-0.0981	33.7	42.3	36	37.7	6.67	2.67
ENSG00000162929:E010	KIAA1841	2.61071792.61076920	0.437	0.998	-0.0979	9.67	11.7	15	20.3	9	7.67
ENSG00000196924:E050	FLNA	X.154355072.154357434	0.0452	0.851	0.0963	12.7	8.67	14.7	14.3	33	47
ENSG00000099889:E016	ARVCF	22.19975757.19977415	0.208	0.998	0.0971	17	12.7	13.3	10.7	24.3	29
ENSG00000143553:E006	SNAPIN	1.153658886.153659448	0.221	0.998	-0.0965	7.33	9.33	17	13	7.33	4.33
ENSG00000054523:E038	KIF1B	1.10324895.10334520	0.0964	0.98	0.0961	49.7	38	47	41.7	23	28.7
ENSG00000164048:E010	ZNF589	3.48247677.48260813	0.278	0.998	-0.0953	13.3	12.3	11.3	15.3	12.7	9.67
ENSG00000265491:E005	RNF115	1.145750500.145752978	0.41	0.998	0.0953	12.3	12.3	16	19	5	8.67
ENSG00000196912:E053	ANKRD36B	2.97560860.97584944;2.97560860.97578906	0.153	0.998	0.0948	10	7.67	13	8	25.7	28.7
ENSG00000100280:E007	AP1B1	22.29328895.29330378	0.574	0.998	-0.0941	5.67	13	7.33	14.7	5.33	7.67
ENSG00000089022:E015	MAPKAPK5	12.111867669.111870271	0.0259	0.739	-0.0932	30.7	27.3	8	14.7	7.33	4.67
ENSG00000143437:E037	ARNT	1.150839654.150846263	0.355	0.998	-0.094	11.7	18.3	11.3	16	17.3	17.7
ENSG00000056586:E007	RC3H2	9.122851229.122853952	0.217	0.998	-0.0925	27	30.3	35.3	37	12	7.67
ENSG00000134152:E010	KATNBL1	15.34145491.34148632	0.399	0.998	0.0912	25.7	23.3	17	15.3	7.67	10.7
ENSG00000011566:E035	MAP4K3	2.39299801.39309461	0.0984	0.98	0.0922	27	21.7	29.3	21	42	47.7
ENSG00000180747:E036	SMG1P3	16.21484535.21519828;16.21484535.21501777	0.189	0.998	0.0917	19.7	10.3	12.3	8.33	28.3	25.3
ENSG00000277072:E018	STAG3L2	7.74884524.74887683	0.237	0.998	-0.0928	15	15.7	8.33	13.3	11.3	9.67
ENSG00000186111:E003	PIP5K1C	19.3633169.3638884	0.117	0.998	0.0922	7	9.67	11.3	7.33	5.67	7.67
ENSG00000114331:E029	ACAP2	3.195320813.195326885	0.353	0.998	0.0923	12	11.7	10	7.67	13.7	17.7
ENSG00000117523:E056	PRRC2C	1.171588505.171591587;1.171588505.171591152	0.106	0.998	-0.0915	21.3	31	14.7	18.7	45	41
ENSG00000082397:E036	EPB41L3	18.5406968.5410566	0.157	0.998	0.0915	28	20.7	26.3	22	33.3	38.3
ENSG00000185565:E006	LSAMP	3.115810414.115841845	0.464	0.998	0.0904	16.3	18.3	15	18.3	6.67	11.7
ENSG00000151150:E069	ANK3	10.60109054.60114225	0.194	0.998	0.0908	43.7	40	40.3	33.7	13.7	18.7
ENSG00000117054:E010	ACADM	1.75724817.75732644	0.218	0.998	0.0903	22.7	20.3	33.3	34	5	8.67
ENSG00000132549:E042	VPS13B	8.99507203.99511104	0.0911	0.98	-0.0898	10	16	13.3	11	12	9.67
ENSG00000023516:E010	AKAP11	13.42308609.42313894	0.0256	0.739	0.0888	32	27.3	19.7	10	42.3	45.7
ENSG00000134755:E003	DSC2	18.31068212.31068894	0.318	0.998	-0.0887	8	8.67	7.33	8.67	23.7	17.3
ENSG00000117543:E013	DPH5	1.100990631.100995110	0.334	0.998	-0.0886	21	18.7	23.3	23.3	7.33	4
ENSG00000188517:E012	COL25A1	4.108824227.108827135	0.335	0.998	0.0892	21	17.7	16.3	17.3	7.33	10.3
ENSG00000072682:E014	P4HA2	5.132198271.132198879	0.596	0.998	0.0873	10	11.3	11.7	13.3	5.67	9.33
ENSG00000183354:E013	KIAA2026	9.5929159.5954016	0.479	0.998	0.0888	11	8.67	14	12	12.7	15
ENSG00000113966:E017	ARL6	3.97788119.97798024;3.97791826.97798024	0.328	0.998	0.0878	27.7	19.3	25	20.3	17.7	19
ENSG00000077279:E010	DCX	X.111301743.111330919;X.111301743.111330904	0.338	0.998	0.0881	29.3	24.7	47	39.7	24	29
ENSG00000083642:E048	PDS5B	13.32770560.32773189	0.189	0.998	0.0867	38.3	36	50.3	49.3	12.3	18.7
ENSG00000134769:E050	DTNA	18.34820915.34827593	0.0802	0.961	-0.0874	7.67	12.3	11.3	19.3	43.7	43.7
ENSG00000140367:E019	UBE2Q2	15.75883424.75899427	0.0781	0.957	-0.0872	36	37.7	37	36.3	6.67	2.67
ENSG00000100296:E047	THOC5	22.29549158.29553671	0.415	0.998	0.0876	15.7	12	8.67	8	14.7	17.3
ENSG00000116095:E005	PLEKHA3	2.178485757.178490659	0.435	0.998	0.085	11.7	8	14	12	13.3	14.7
ENSG00000196295:E086	GARS1-DT	7.30578091.30579231	0.0654	0.904	-0.0859	30	26.7	24.3	32	6.67	3.67
ENSG00000087076:E005	HSD17B14	19.48813348.48813663	0.573	0.998	-0.0865	5	10	10.7	19	7.67	10
ENSG00000211456:E013	SACM1L	3.45689497.45703438	0.0424	0.849	-0.086	4	8	6.33	6.67	35.3	27
ENSG00000149294:E042	NCAM1	11.113235164.113255877;11.113235164.113246368	0.00968	0.675	0.0849	71	54.3	28	22.3	114	138
ENSG00000083067:E021	TRPM3	9.70625331.70635211	0.257	0.998	-0.0854	8.67	9.33	8	12.3	21.7	19
ENSG00000175455:E040	CCDC14	3.123949132.123961144	0.498	0.998	0.0848	18.3	18	15.7	14.3	5	7.33
ENSG00000166526:E019	ZNF3	7.100075630.100081635	0.499	0.998	0.0849	18	15.3	16.3	15	8.67	11
ENSG00000135837:E008	CEP350	1.179987286.179992062	0.19	0.998	-0.0842	17.7	25.3	30	31.7	15	12.3
ENSG00000154864:E060	PIEZO2	18.10773629.10784784	0.187	0.998	0.0841	7	8	11.7	6.67	6.33	7
ENSG00000165029:E004	ABCA1	9.104786390.104787920	0.533	0.998	-0.0839	17.3	12.7	13	11	11	6
ENSG00000259429:E006	UBE2Q2P2	15.82404751.82414601	0.052	0.88	0.0852	59.3	47.3	35.7	40	12.7	18.3
ENSG00000101493:E008	ZNF516	18.76362557.76371467	0.429	0.998	-0.0836	19.7	23.3	12	14.7	21	18
ENSG00000135048:E037	CEMIP2	9.71732520.71740063	0.198	0.998	-0.0835	37.7	31	38	34	10	4.67
ENSG00000144711:E006	IQSEC1	3.12901522.12908349	0.527	0.998	-0.0837	10.7	16.7	11.7	21	7.67	9
ENSG00000171204:E011	TMEM126B	11.85628688.85631687	0.364	0.998	-0.0824	10	13.3	14	15.7	22.7	19.3
ENSG00000175455:E045	CCDC14	3.123949132.123961144	0.241	0.998	0.0829	28	28.3	15	11	5	7.33
ENSG00000131473:E022	ACLY	17.41893174.41897749	0.354	0.998	0.0828	28.7	27	29	29	12.3	17.3
ENSG00000174501:E043	ANKRD36C	2.95901087.95906794;2.95901206.95908502;2.95901354.95906971;2.95901758.95907375;2.95904833.95910540	0.00548	0.63	-0.0827	28.7	23.3	36.3	59.7	62.7	56.3
ENSG00000082805:E040	ERC1	12.1190052.1236769	0.256	0.998	0.0827	13.3	9.67	17	14.3	28	32.7
ENSG00000050748:E027	MAPK9	5.180269409.180280440	0.195	0.998	0.0831	21.7	28	26.7	25.3	10.7	17
ENSG00000152234:E044	ATP5F1A	18.46095123.46104137	0.0209	0.739	-0.0828	102	130	21.7	23.3	11.7	6.33
ENSG00000134744:E040	TUT4	1.52446667.52461134	0.0369	0.849	0.0826	39.3	47.7	45	40.7	4	9
ENSG00000107897:E015	ACBD5	10.27219857.27223338	0.317	0.998	0.0816	10.7	9.67	16	12.3	23.3	28
ENSG00000138592:E040	USP8	15.50482065.50489801	0.0984	0.98	0.0824	23.3	14.7	18.7	18.7	27.3	30.7
ENSG00000106070:E037	GRB10	7.50703908.50732272	0.453	0.998	-0.0831	10.7	13.3	3.67	6.67	8.67	8.67
ENSG00000165819:E012	METTL3	14.21499802.21503173	0.0631	0.904	-0.0818	52	51	28	32.3	7	3
ENSG00000071054:E050	MAP4K4	2.101870415.101873647	0.273	0.998	0.0816	31.3	26	38.7	35	23.3	28.3
ENSG00000164830:E030	OXR1	8.106713985.106739458;8.106726309.106739458	0.185	0.998	0.0814	30	25	37	32.3	40.3	48.3
ENSG00000177034:E006	MTX3	5.79983794.79986950	0.325	0.998	0.0821	9.33	9	8.33	5.67	15.7	19
ENSG00000178104:E081	PDE4DIP	1.148974605.148989184	0.215	0.998	-0.0806	35.7	31.7	39	39.7	11.7	6.67
ENSG00000185565:E007	LSAMP	3.115810414.115841845	0.498	0.998	0.08	15	18.3	22.7	26.7	6.67	11.7
ENSG00000159147:E024	DONSON	21.33582246.33584590	0.519	0.998	0.0802	18.3	19.3	19.7	20	7.33	11
ENSG00000154265:E013	ABCA5	17.69250621.69253573	0.536	0.998	0.0788	14.7	13	12.7	10.7	14	16.7
ENSG00000131876:E012	SNRPA1	15.101285801.101286908	0.272	0.998	-0.0795	22	33.7	37	50	11.3	10.3
ENSG00000140386:E072	SCAPER	15.76857879.76883812	0.124	0.998	-0.0791	46.3	52	35.7	43	9	5.33
ENSG00000150593:E022	PDCD4	10.110887814.110890600	0.0543	0.881	-0.0786	83	93.3	93.3	95.3	27.7	18
ENSG00000103423:E031	DNAJA3	16.4450497.4455546	0.217	0.998	-0.0782	6.33	8.33	4.33	9.67	18	20.3
ENSG00000107643:E023	MAPK8	10.48420320.48424514	0.345	0.998	0.0775	21.7	17.3	14.3	12.7	26.3	30.7
ENSG00000112972:E018	HMGCS1	5.43298975.43313356	0.172	0.998	-0.0784	12.7	16.3	9	17.3	26.7	29
ENSG00000100815:E016	TRIP11	14.92007852.92014215	0.375	0.998	0.077	27.7	25.7	19.7	15	15	17.7
ENSG00000135655:E034	USP15	12.62355475.62381490	0.213	0.998	-0.0764	8.67	15.7	10	11.3	20.7	21.3
ENSG00000268043:E040	NBPF12	1.146986228.146990990;1.146986431.146991193;1.146986639.146991401;1.146987651.146992413;1.146987888.146992647;1.146988949.146994332;1.146988949.146991113	0.0963	0.98	0.077	52.3	60.3	58.3	67.3	75.7	121
ENSG00000153956:E022	CACNA2D1	7.81982627.81984635	0.485	0.998	0.0761	24.7	20.7	26.7	21.7	7.33	9
ENSG00000213741:E007	RPS29	14.49575163.49586617	0.0566	0.902	-0.0764	571	650	622	715	1200	990
ENSG00000173852:E020	DPY19L1	7.34955367.34966894	0.406	0.998	0.0757	40	39.3	21	20.3	9	13
ENSG00000106462:E029	EZH2	7.148829848.148846470	0.306	0.998	-0.0757	44.3	46	19.3	21	9	5.67
ENSG00000135040:E020	NAA35	9.86009931.86013719	0.218	0.998	0.0754	30.3	24.3	32	34	12.3	16.3
ENSG00000171735:E009	CAMTA1	1.6785575.6825092	0.188	0.998	0.0754	28.3	28.7	34.3	27.3	28.7	34.7
ENSG00000166747:E035	AP1G1	16.71765584.71769623	0.436	0.998	0.0751	28.3	24.7	31.3	28	18	21.7
ENSG00000166025:E006	AMOTL1	11.94768560.94799390	0.601	0.998	0.0742	12.7	12.7	18.3	16.3	8.33	10.7
ENSG00000102710:E029	SUPT20H	13.37024442.37026204	0.145	0.998	0.0748	32	33.3	35.3	44.3	3.33	7.67
ENSG00000165813:E023	CCDC186	10.114163329.114174015	0.489	0.998	0.0743	15.3	15.3	8.67	8.33	18.3	25
ENSG00000082515:E009	MRPL22	5.154941265.154956371	0.463	0.998	-0.0751	14.7	17.7	19.3	27.7	13.3	13
ENSG00000140396:E019	NCOA2	8.70141399.70148273	0.42	0.998	0.0747	14.7	15.7	22.7	19	7.67	10
ENSG00000130177:E027	CDC16	13.114259398.114262879	0.224	0.998	0.0751	38	53	33.3	35.3	13.7	24
ENSG00000143748:E050	NVL	1.224317930.224330071	0.256	0.998	0.0747	13.7	16.7	27.3	23	12.7	16.7
ENSG00000114796:E013	KLHL24	3.183635793.183650296	0.114	0.998	0.074	53	50	105	88.3	18.7	25
ENSG00000141380:E014	SS18	18.26035127.26038555	0.489	0.998	-0.0736	18.7	22.7	13	16.7	21.7	20
ENSG00000143612:E018	C1orf43	1.154214574.154220342	0.0949	0.98	-0.0732	51	71	86.7	104	26.7	22.7
ENSG00000185246:E027	PRPF39	14.45109780.45110094	0.474	0.998	-0.0743	10.7	13.3	6.67	7.67	21.7	18.7
ENSG00000127603:E120	MACF1	1.39435761.39437777	0.16	0.998	-0.0733	55	60	53.3	58.3	14	9
ENSG00000131626:E069	PPFIA1	11.70362488.70372215	0.639	0.998	-0.0734	5	7.67	5.67	8.33	11.7	12.7
ENSG00000153310:E044	CYRIB	8.129871496.129903312	0.541	0.998	0.0724	12	13.3	12	10.3	5.67	7.67
ENSG00000018189:E010	RUFY3	4.70722751.70762519	0.0601	0.904	-0.0725	17.3	28	26.3	35.7	80.7	79.7
ENSG00000096063:E015	SRPK1	6.35869901.35870934	0.172	0.998	0.0726	33	30.3	35	23.7	7.33	9
ENSG00000046651:E034	OFD1	X.13762444.13767127	0.442	0.998	-0.0705	16.7	14.7	20	22	21.7	16.3
ENSG00000147044:E043	CASK	X.41610025.41626604	0.104	0.998	0.0715	28.7	19.7	30	20.3	71.7	71.3
ENSG00000144674:E014	GOLGA4	3.37251484.37281958	0.0521	0.88	0.0712	44.3	36.7	42	50.7	8.67	13.7
ENSG00000038427:E016	VCAN	5.83512396.83537007	0.0704	0.915	-0.0715	7.33	14	15	13.3	12.3	11.3
ENSG00000163618:E016	CADPS	3.62466413.62474173	0.322	0.998	0.0704	37.7	29	43.7	30.3	31.3	30.3
ENSG00000081148:E004	IMPG2	3.101226981.101232781;3.101229590.101232781	0.11	0.998	-0.0703	69.7	78	102	119	26.3	19.3
ENSG00000160310:E009	PRMT2	21.46635763.46636896	0.339	0.998	-0.0704	10.3	13	18	27.7	29.3	31
ENSG00000100815:E017	TRIP11	14.92007852.92014215	0.368	0.998	0.0699	19.7	15	22	22	15	17.7
ENSG00000174501:E041	ANKRD36C	2.95900542.95906159;2.95901087.95906794;2.95901206.95908502;2.95901354.95906971;2.95901758.95907375;2.95904833.95910540	0.108	0.998	0.0702	37.7	30.3	26.7	15.7	68	68.7
ENSG00000109686:E020	SH3D19	4.151144050.151147922	0.334	0.998	0.0714	10.3	8.67	7	7.33	21.7	29.3
ENSG00000114867:E019	EIF4G1	3.184314674.184317717;3.184314674.184317321;3.184314674.184315763	0.327	0.998	-0.0701	8	15	11	14	17	19.3
ENSG00000122257:E044	RBBP6	16.24567505.24568745	0.533	0.998	0.07	25.3	29.7	13	13.3	11.3	17
ENSG00000114904:E015	NEK4	3.52746904.52751932	0.625	0.998	0.0707	17.3	14	11.7	10.3	11.7	13
ENSG00000186314:E019	PRELID2	5.145823134.145835177	0.45	0.998	0.0702	49.3	61	6.67	7	10	17
ENSG00000111906:E020	HDDC2	6.125292909.125300538	0.591	0.998	-0.0688	10.7	17	12.3	17	13.7	15.3
ENSG00000136051:E046	WASHC4	12.105152451.105157236	0.549	0.998	0.0701	10.7	16	15.3	18.7	6.67	12
ENSG00000138050:E010	THUMPD2	2.39755960.39761331	0.0684	0.909	0.0689	11.7	8	4.67	8.33	7.33	9.67
ENSG00000163946:E021	TASOR	3.56633843.56639986	0.14	0.998	0.07	55.3	54.7	52.7	45.3	7	11.3
ENSG00000091129:E044	NRCAM	7.108223836.108226208	0.0939	0.98	0.0694	141	127	91	80.3	29.7	39
ENSG00000093167:E023	LRRFIP2	3.37083806.37094792	0.194	0.998	-0.0695	5.67	8	5.33	9	34.7	32.7
ENSG00000163629:E025	PTPN13	4.86751124.86758260	0.0677	0.909	0.0693	26.3	23	16	12	64.3	80.7
ENSG00000204130:E036	RUFY2	10.68394451.68401620	0.307	0.998	0.0688	39.3	46	38.7	43.3	7	12.7
ENSG00000138162:E068	TACC2	10.122242001.122248643	0.544	0.998	0.0688	9.67	7.67	9.33	6	16	15.7
ENSG00000048052:E051	HDAC9	7.18594029.18634627	0.289	0.998	0.0688	31	35	21.7	18.7	16	21.7
ENSG00000115966:E033	ATF2	2.175118369.175130138	0.184	0.998	0.0691	49.3	49.7	51.3	47	57.3	73
ENSG00000196739:E008	COL27A1	9.114183075.114195959	0.583	0.998	0.0688	8	9.67	11.3	17.7	5.67	10.7
ENSG00000147180:E006	ZNF711	X.85246022.85247547	0.593	0.998	-0.0693	13.7	10.3	9.33	9	10	6.33
ENSG00000165506:E002	DNAAF2	14.49626048.49633287	0.381	0.998	-0.0682	9.33	11.3	9.67	7.67	15	11.3
ENSG00000198691:E061	ABCA4	1.94108716.94112973	0.129	0.998	0.0683	81.3	79.7	42	36.3	8	13
ENSG00000145247:E018	OCIAD2	4.48897857.48904484	0.286	0.998	0.0688	42.3	45.7	35	32.3	9.67	14.3
ENSG00000101639:E021	CEP192	18.13030608.13048859	0.442	0.998	0.0692	15	17.7	28.3	27.7	13.7	19
ENSG00000173517:E023	PEAK1	15.77252526.77286423	0.14	0.998	0.0681	54.3	61	11	7.67	14	20
ENSG00000257103:E019	LSM14A	19.34221738.34227365	0.195	0.998	0.0678	33	34	48	45	56.7	73.7
ENSG00000054523:E014	KIF1B	1.10272306.10275428	0.219	0.998	0.0679	80	73.7	67.7	61	32.7	40.3
ENSG00000151150:E074	ANK3	10.60134373.60138964	0.675	0.998	0.0667	13.3	13	16.7	15.3	9.67	12
ENSG00000172292:E011	CERS6	2.168765748.168769510	0.347	0.998	-0.0667	8.33	10	7	10	30	27
ENSG00000176986:E014	SEC24C	10.73760849.73763490	0.333	0.998	0.0667	9.67	11	8.67	8.33	24.7	37.7
ENSG00000204580:E123	DDR1	6.30894671.30896621	0.268	0.998	0.0665	38.7	45	40.7	44	42.7	62.7
ENSG00000151532:E019	VTI1A	10.112527164.112538246	0.49	0.998	0.0671	13	12.7	10	12	17	24.3
ENSG00000268043:E041	NBPF12	1.146986228.146990990;1.146986431.146991193;1.146986639.146991401;1.146987651.146992413;1.146987888.146992647;1.146988949.146994332;1.146988949.146991113	0.153	0.998	0.0666	58.3	67.3	34.3	43	75.7	121
ENSG00000163539:E036	CLASP2	3.33573354.33576169	0.28	0.998	0.0662	64.3	53.7	61.3	51.7	57.3	62.7
ENSG00000137693:E012	YAP1	11.102206074.102223622;11.102206086.102223622	0.391	0.998	-0.0657	11.7	14.7	15	17	34.3	30
ENSG00000100813:E061	ACIN1	14.23081836.23090522	0.141	0.998	-0.0652	35.3	45.3	39.3	39.7	7.33	4.67
ENSG00000136813:E044	ECPAS	9.111422200.111425418	0.18	0.998	0.065	37.7	44.3	34.7	48.7	3.67	8.67
ENSG00000134717:E009	BTF3L4	1.52056379.52064825	0.171	0.998	-0.064	77.3	82.7	75.3	74.3	21.3	14.3
ENSG00000118292:E009	C1orf54	1.150276632.150280835	0.109	0.998	0.0641	3.67	10.3	14	17	7.67	15.3
ENSG00000163125:E009	RPRD2	1.150441023.150443231	0.476	0.998	0.0642	16.3	14	15	14.7	24	29
ENSG00000168137:E063	SETD5	3.9453868.9464425	0.00847	0.63	-0.0636	8.33	19.3	9.33	8.33	53.7	53.7
ENSG00000198482:E006	ZNF808	19.52527711.52543266	0.683	0.998	0.0628	15.7	19.3	13	14.7	5.67	9
ENSG00000107263:E032	RAPGEF1	9.131643417.131650810	0.504	0.998	-0.0629	8.33	12	6.67	8.67	24	24
ENSG00000182149:E052	IST1	16.71922680.71924769	0.074	0.917	-0.0626	64	73.7	38.7	47.3	6.33	3
ENSG00000278540:E079	ACACA	17.37284970.37330173	0.698	0.998	0.0622	10.7	12	8.67	11.7	6.33	10
ENSG00000136682:E009	CBWD2	2.113438022.113441351	0.357	0.998	-0.0629	13	18	16	19.3	38.3	36.7
ENSG00000197959:E016	DNM3	1.172081902.172131175	0.7	0.998	0.0628	15.3	13.3	17.3	15.7	8	9.33
ENSG00000147044:E029	CASK	X.41555635.41559779	0.35	0.998	0.0623	38.7	35.7	20.3	16.7	38	43.7
ENSG00000151150:E051	ANK3	10.60080618.60082615	0.393	0.998	0.0627	18.3	19	23.3	19.7	25	30
ENSG00000132424:E035	PNISR	6.99414686.99425215;6.99414690.99425215	0.178	0.998	0.061	136	129	141	131	71.3	87.3
ENSG00000135365:E023	PHF21A	11.45946003.45948886	0.366	0.998	0.0614	21	16.7	18.3	20	17.3	20.7
ENSG00000117335:E034	CD46	1.207785682.207793519	0.121	0.998	0.0616	45.7	44.3	34	26.7	72	85
ENSG00000148516:E027	ZEB1	10.31373173.31387124	0.729	0.998	-0.0612	8	6	7.67	5.67	17.7	10
ENSG00000048342:E061	CC2D2A	4.15574326.15579968	0.295	0.998	0.0618	17	19.7	12	8.67	5.33	7
ENSG00000080345:E044	RIF1	2.151468146.151468641	0.576	0.998	0.0618	17	18	25.3	27.7	18.3	25.3
ENSG00000115414:E042	FN1	2.215379317.215382212	0.337	0.998	-0.0626	11	11.7	7.67	13	12.3	12.7
ENSG00000143995:E041	MEIS1	2.66568756.66571246	0.298	0.998	-0.0615	67.7	70.7	51	49	20.7	14.7
ENSG00000163875:E012	MEAF6	1.37495918.37501804	0.549	0.998	-0.0605	38	38.3	26.7	26.3	20	15.3
ENSG00000145730:E067	PAM	5.103019843.103028185;5.103019843.103028182	0.422	0.998	-0.0594	8.67	11	64	68	22.7	19
ENSG00000141664:E010	ZCCHC2	18.62542574.62550348	0.633	0.998	0.0589	16.7	19	12	11.3	7.33	10
ENSG00000059588:E042	TARBP1	1.234460396.234465656	0.753	0.998	-0.0586	11.7	12.7	9.33	9.33	11.7	9.67
ENSG00000182670:E024	TTC3	21.37073364.37108392;21.37073473.37108392;21.37091413.37095350	0.216	0.998	0.0588	109	104	99.7	97	41	52
ENSG00000122566:E007	HNRNPA2B1	7.26190460.26192495	0.539	0.998	0.0585	138	138	42.7	37.3	5.67	11.7
ENSG00000099783:E012	HNRNPM	19.8455574.8463497	0.0154	0.739	0.059	96.7	80.3	70	83.7	10	16.3
ENSG00000197746:E016	PSAP	10.71822007.71825837	0.12	0.998	0.0582	195	245	204	252	88.3	143
ENSG00000122884:E012	P4HA1	10.73030370.73046925;10.73030370.73044981	0.178	0.998	-0.0583	63	81	83	90.3	35.3	31.3
ENSG00000164742:E028	ADCY1	7.45708464.45713693	0.262	0.998	-0.0576	25.3	24.7	20.3	28	7	5.67
ENSG00000130508:E047	PXDN	2.1684151.1691928	0.471	0.998	0.058	46.7	49.3	39.7	44.3	18.7	26.3
ENSG00000051825:E046	MPHOSPH9	12.123203084.123210056	0.382	0.998	0.0587	8	7.67	11.3	6.67	14.7	14
ENSG00000138468:E027	SENP7	3.101372126.101417593	0.389	0.998	-0.0575	49.3	48.3	38	37.3	10	6.33
ENSG00000139116:E017	KIF21A	12.39311553.39319906;12.39311553.39318073	0.53	0.998	0.0574	19.7	21.3	14.7	13.7	21.7	28
ENSG00000123124:E003	WWP1	8.86342930.86374030	0.76	0.998	0.0577	7	8.33	21.3	25	8	12
ENSG00000164548:E027	TRA2A	7.23521840.23531789;7.23522432.23531789	0.408	0.998	-0.0568	13.3	15.3	12	12.7	42.7	35
ENSG00000123684:E003	LPGAT1	1.211746919.211778918	0.473	0.998	0.0567	52.7	51.7	44.3	44	20.3	26
ENSG00000078668:E031	VDAC3	8.42401836.42405433	0.0458	0.851	-0.0569	24.3	32.7	43.7	36	7.67	5
ENSG00000138798:E034	EGF	4.109988709.109999679	0.618	0.998	-0.0573	17.7	23.3	18.7	21.7	6.33	5.67
ENSG00000119844:E014	AFTPH	2.64579546.64585422	0.473	0.998	-0.0568	11.7	12	7.67	11.3	15	14.3
ENSG00000196220:E020	SRGAP3	3.9026995.9032650	0.462	0.998	0.0559	14.7	10.7	7.67	7.33	25.3	27
ENSG00000172456:E022	FGGY	1.59321750.59339958	0.506	0.998	0.0554	7.33	7	12.7	9.33	22.3	24
ENSG00000140367:E013	UBE2Q2	15.75873568.75883366	0.261	0.998	-0.0559	41.3	56.7	38.7	45.7	7.67	6
ENSG00000153707:E024	PTPRD	9.8449837.8460411	0.58	0.998	0.0563	28	22.7	22	18.7	26.7	27.7
ENSG00000154310:E028	TNIK	3.171101633.171108065	0.691	0.998	-0.0553	16	22	10.7	17.3	14.7	17.3
ENSG00000172661:E040	WASHC2C	10.45785631.45787035	0.676	0.998	-0.0556	8.67	9.67	10	8.67	9.33	7.33
ENSG00000134152:E016	KATNBL1	15.34145491.34148632	0.695	0.998	0.0549	15	15.3	20	22.7	7.67	10.7
ENSG00000167232:E028	ZNF91	19.23362725.23395325;19.23362725.23374638	0.124	0.998	0.0553	55.3	61.3	64.3	53.3	20.7	26
ENSG00000145734:E050	BDP1	5.71562520.71564754	0.615	0.998	-0.0556	12.7	16	9.67	9.67	16	14.7
ENSG00000117114:E072	ADGRL2	1.81985355.81990391;1.81985355.81987289	0.452	0.998	0.0546	37.3	33.3	17.3	16.3	40.7	46.7
ENSG00000130985:E009	UBA1	X.47190950.47198803;X.47194024.47198803	0.0128	0.732	-0.0541	5.33	10.7	28.3	31.3	118	96.3
ENSG00000183185:E007	GABRR3	3.98001767.98012344	0.752	0.998	0.0556	11.3	11.7	12	11	9.33	11.3
ENSG00000180628:E017	PCGF5	10.91264520.91278269	0.616	0.998	-0.0556	14.7	15.7	8	11	11.3	10.7
ENSG00000114331:E027	ACAP2	3.195308837.195320701	0.417	0.998	0.0541	8	5.67	7	7.67	17.7	20.7
ENSG00000135298:E002	ADGRB3	6.68636000.68638661	0.757	0.998	-0.0519	9.67	11.7	16.3	19.7	15.7	15.3
ENSG00000068305:E019	MEF2A	15.99645764.99671520	0.444	0.998	0.0535	33.3	37.3	30.7	29.3	6.33	9.33
ENSG00000106701:E020	FSD1L	9.105512936.105534496;9.105512936.105534493	0.449	0.998	-0.053	17.3	14.7	6.67	8	24	18
ENSG00000275066:E010	SYNRG	17.37519071.37520538	0.803	0.998	-0.0526	7.33	8.33	9	9.33	10.7	9.33
ENSG00000138802:E007	SEC24B	4.109473186.109491327	0.608	0.998	0.0538	23	25.7	18.7	21.7	22.7	32
ENSG00000101868:E016	POLA1	X.24724451.24726933	0.6	0.998	0.0532	30	25.3	32.3	28.3	6	7.33
ENSG00000125354:E010	SEPTIN6	X.119616742.119629318;X.119618786.119629318	0.514	0.998	0.0538	28.3	26.3	32	27.7	32.7	36.3
ENSG00000108175:E044	ZMIZ1	10.79307571.79312642	0.733	0.998	-0.0534	18	24.7	15.7	21.3	7.33	7.67
ENSG00000134986:E028	NREP	5.111735507.111757136	0.161	0.998	0.0521	219	187	223	206	125	139
ENSG00000142192:E021	APP	21.25982477.26021840	0.183	0.998	-0.0545	143	183	175	238	135	144
ENSG00000143776:E051	CDC42BPA	1.227213219.227254064	0.446	0.998	-0.0535	13.7	17.3	11	12.3	40.7	37
ENSG00000105058:E010	FAM32A	19.16185765.16190887	0.119	0.998	-0.0529	34	39	48.7	39.7	9	5.67
ENSG00000172785:E068	CBWD1	9.175784.178816	0.231	0.998	-0.0532	8.33	15	13	15.3	36	38.7
ENSG00000107736:E027	CDH23	10.71617393.71645831	0.526	0.998	0.0533	30.3	32.7	35.3	33.7	19	24
ENSG00000175203:E049	DCTN2	12.57535845.57546028	0.451	0.998	0.0529	42.7	38.7	39	35	47.7	53.3
ENSG00000104112:E004	SCG3	15.51681837.51683079	0.00568	0.63	0.0525	94	85.7	133	134	3	9.33
ENSG00000117335:E019	CD46	1.207767195.207770321	0.272	0.998	0.0528	16.3	12.3	27.3	22.7	64	69.3
ENSG00000120071:E058	KANSL1	17.46067667.46094560	0.312	0.998	0.0523	43.7	47.3	47.3	57.3	5	9.33
ENSG00000074219:E017	TEAD2	19.49355419.49357252	0.658	0.998	0.0528	12.3	14.3	11.3	14.7	18	27.7
ENSG00000130177:E032	CDC16	13.114263014.114272184	0.135	0.998	-0.0523	70.7	82.7	65.7	72.3	9.33	5.67
ENSG00000184432:E040	COPB2	3.139383435.139389548	0.0931	0.98	-0.0524	10	16.3	7.67	9	72	65.7
ENSG00000101639:E018	CEP192	18.13030608.13048859	0.624	0.998	0.0521	24.7	29.3	15.7	16	13.7	19
ENSG00000205583:E004	STAG3L1	7.75362088.75365255	0.193	0.998	-0.0514	14.3	12	15	22	8.67	8
ENSG00000186314:E015	PRELID2	5.145818054.145819945	0.417	0.998	-0.0512	25.3	31.7	23.3	29.7	59.3	59
ENSG00000174501:E040	ANKRD36C	2.95900542.95906159;2.95901087.95906794;2.95901206.95908502;2.95901354.95906971;2.95901758.95907375	0.619	0.998	0.0506	117	102	53	43.3	52.7	55.7
ENSG00000061987:E044	MON2	12.62565380.62566322	0.696	0.998	-0.0511	16.3	19.7	16.7	17.3	9	8
ENSG00000166797:E008	CIAO2A	15.64075537.64088687	0.24	0.998	-0.0513	25.7	27.7	20.7	32	21.3	22.3
ENSG00000160201:E018	U2AF1	21.43100519.43104315	0.494	0.998	0.0509	28.3	29.3	23.7	20.7	27.7	32.7
ENSG00000151092:E029	NGLY1	3.25733982.25751098	0.338	0.998	0.0509	57.3	46.3	56.3	47	6	8
ENSG00000107862:E007	GBF1	10.102351951.102353600	0.624	0.998	-0.0507	25.3	30	32.7	37	9.33	8
ENSG00000174501:E039	ANKRD36C	2.95891860.95904761;2.95900542.95906159;2.95901087.95906794;2.95901206.95908502;2.95901354.95906971;2.95901758.95907375	0.308	0.998	0.0503	63	64	112	93.7	58	64.3
ENSG00000136536:E023	MARCHF7	2.159762993.159767284	0.346	0.998	-0.0506	63.7	62.7	62	61.7	12	7.67
ENSG00000131375:E026	CAPN7	3.15242253.15246732	0.0357	0.849	0.0503	14	6	16.7	16	45.3	43.3
ENSG00000097033:E008	SH3GLB1	1.86724405.86734602	0.453	0.998	-0.0509	20.7	27.3	5.33	8	39.7	41.7
ENSG00000007062:E040	PROM1	4.16033509.16038946	0.307	0.998	-0.0505	67	82.7	79.7	89.3	24.7	21.7
ENSG00000182670:E014	TTC3	21.37073364.37108392;21.37073473.37108392	0.405	0.998	0.05	102	99	48.3	49.7	24	30.7
ENSG00000282826:E007	FRG1CP	20.28583110.28586299	0.589	0.998	-0.0508	9.67	12.3	14	14.3	21.7	19.7
ENSG00000140367:E014	UBE2Q2	15.75873568.75883366	0.447	0.998	-0.0501	38.7	45.7	39.7	48	7.67	6
ENSG00000100697:E047	DICER1	14.95130192.95132515	0.0272	0.739	0.05	24.3	33.3	26.3	18.3	6.67	9
ENSG00000135829:E010	DHX9	1.182854178.182856532	0.188	0.998	-0.05	31.3	36	25	23.3	97.7	78.7
ENSG00000137145:E009	DENND4C	9.19290876.19298056	0.129	0.998	0.0494	92	93	90.3	100	7.33	13.7
ENSG00000071054:E029	MAP4K4	2.101859864.101864930	0.801	0.998	-0.0503	20.7	18.3	8	7.67	10	7.33
ENSG00000198780:E012	FAM169A	5.74814019.74838965	0.227	0.998	0.0498	49	53	45.7	62	8.33	14.3
ENSG00000157827:E032	FMNL2	2.152640914.152647796;2.152640914.152645434	0.502	0.998	0.0501	11.3	7.67	9.67	7.33	32.7	31.3
ENSG00000135976:E052	ANKRD36	2.97193053.97198463;2.97193811.97199418;2.97194376.97199985;2.97196041.97199782	0.316	0.998	-0.0498	127	124	77	76	41.7	31.7
ENSG00000140367:E016	UBE2Q2	15.75873568.75883366	0.456	0.998	-0.0494	39.7	48	34	37.7	7.67	6
ENSG00000224078:E091	SNHG14	15.25078995.25081091	0.0331	0.821	0.0504	19	12.7	19	27	8.67	11.3
ENSG00000047849:E013	MAP4	3.47857512.47870813	0.0651	0.904	-0.0494	95.7	98.7	63	88	27	24
ENSG00000125991:E034	ERGIC3	20.35548865.35555044	0.386	0.998	-0.0494	20.3	26.3	26	34.3	62.7	64.7
ENSG00000135976:E051	ANKRD36	2.97193053.97198463;2.97193811.97199418;2.97194376.97199985;2.97196041.97199782	0.241	0.998	-0.0493	110	113	127	124	41.7	31.7
ENSG00000215114:E004	UBXN2B	8.58411469.58416850	0.7	0.998	-0.0496	9	12	14.7	16	9.33	9
ENSG00000123595:E005	RAB9A	X.13689288.13708721	0.0642	0.904	-0.0482	7.33	2.67	11	12	12.7	8.33
ENSG00000120438:E032	TCP1	6.159787871.159789405	0.283	0.998	0.0485	62	80.7	53	64	5	10.7
ENSG00000138443:E034	ABI2	2.203380384.203391046	0.541	0.998	0.0493	38.3	36.7	35.3	33	41	47.3
ENSG00000166887:E053	VPS39	15.42191560.42199896	0.635	0.998	-0.049	7.33	9.33	8	11	25	25.7
ENSG00000125970:E015	RALY	20.34073635.34075874	0.571	0.998	0.0493	61.7	68.7	28.7	31.7	19.7	27.3
ENSG00000204371:E030	EHMT2	6.31888747.31889228	0.318	0.998	0.0489	8.67	9.67	10.7	6.67	11	11.3
ENSG00000075539:E009	FRYL	4.48501733.48505547	0.449	0.998	0.0489	11	12.7	16	13	19.7	23
ENSG00000151092:E023	NGLY1	3.25733982.25751098	0.459	0.998	0.0482	40.3	34.7	46	43.3	6	8
ENSG00000186908:E025	ZDHHC17	12.76816019.76822406	0.368	0.998	0.0476	23.7	20	28.7	26.3	64	72.3
ENSG00000099783:E031	HNRNPM	19.8471427.8474167	0.228	0.998	0.0486	119	106	71	53.7	29.7	32
ENSG00000282826:E014	FRG1CP	20.28600461.28602609	0.792	0.998	-0.0473	17	17.7	11	12.3	14.7	13
ENSG00000167766:E040	ZNF83	19.52660843.52690443	0.231	0.998	0.0478	8.33	6	7.33	5	46.3	51.3
ENSG00000152520:E007	PAN3	13.28177935.28220231	0.591	0.998	-0.0477	24	30.3	20	21.3	22	21.3
ENSG00000147133:E057	TAF1	X.71458366.71459552	0.271	0.998	-0.0474	12	18	14.3	17	62.7	61.7
ENSG00000085832:E024	EPS15	1.51447105.51461091	0.547	0.998	-0.0478	40.7	44.3	28.7	29.3	7.67	5.67
ENSG00000116698:E043	SMG7	1.183546337.183549208	0.401	0.998	0.0474	17.3	20.3	24.3	20.3	7	8.67
ENSG00000151092:E028	NGLY1	3.25733982.25751098	0.319	0.998	0.0474	46	43.3	57.3	46.3	6	8
ENSG00000142949:E036	PTPRF	1.43598913.43603416	0.362	0.998	-0.0471	13.3	16.7	14	20	56.3	57.3
ENSG00000113300:E014	CNOT6	5.180550117.180564489	0.158	0.998	-0.0475	52.7	52.3	45.3	58.3	8.33	6
ENSG00000135976:E080	ANKRD36	2.97221436.97226284	0.0421	0.849	0.0473	92.7	96	64.7	57.7	2.33	6.33
ENSG00000130723:E046	PRRC2B	9.131492260.131495740	0.511	0.998	-0.0473	33.3	42.7	53.3	62	30	29.7
ENSG00000078018:E031	MAP2	2.209700338.209705580	0.393	0.998	-0.0473	50.3	58.3	35.7	37	73.3	66.7
ENSG00000078018:E032	MAP2	2.209700338.209705580	0.364	0.998	-0.0472	35.7	37	39.7	47	73.3	66.7
ENSG00000140455:E017	USP3	15.63532707.63537025	0.257	0.998	-0.0458	20.3	28.7	21.3	21.7	48.7	47.7
ENSG00000100354:E014	TNRC6B	22.40267036.40273425	0.644	0.998	-0.0466	6.67	11.3	11.3	16	20.3	25
ENSG00000132405:E019	TBC1D14	4.7001251.7010653	0.521	0.998	0.0464	33.3	35	27.3	32.7	4.33	7
ENSG00000214135:E014	AC132008.2	3.197621868.197623220	0.623	0.998	-0.0452	29.3	24.7	23.3	23	23	17.3
ENSG00000084234:E053	APLP2	11.130135715.130140398	0.32	0.998	0.0465	43.3	44.7	56.3	61.7	94.7	125
ENSG00000188895:E019	MSL1	17.40129627.40132034	0.463	0.998	-0.0459	28	33.3	38.3	39	42.7	38.7
ENSG00000132405:E020	TBC1D14	4.7001251.7010653	0.624	0.998	0.046	27.3	32.7	26.3	29	4.33	7
ENSG00000117868:E015	ESYT2	7.158749723.158759486	0.744	0.998	-0.0434	12.3	13.7	16.3	15.7	16.7	14.3
ENSG00000105968:E010	H2AZ2	7.44841012.44847969	0.0657	0.904	-0.0451	101	103	74	93.7	10.7	6.67
ENSG00000197121:E034	PGAP1	2.196890911.196893140	0.449	0.998	-0.0451	47	49.3	73	85.7	29.7	27
ENSG00000132405:E022	TBC1D14	4.7001251.7010653	0.579	0.998	0.0454	26.3	29	19.3	25.3	4.33	7
ENSG00000104723:E026	TUSC3	8.15748465.15764203	0.601	0.998	0.0452	49.3	52.7	46.3	48.3	32	40.7
ENSG00000134644:E053	PUM1	1.30995220.31028796	0.0399	0.849	-0.0453	141	148	78.7	87.3	10	4.67
ENSG00000085185:E015	BCORL1	X.130022977.130028635	0.447	0.998	0.045	7.33	10.3	14	12.7	5.33	7
ENSG00000259692:E020	AC104041.1	15.81926025.81967068	0.766	0.998	-0.045	19	15	22.3	19.3	7.67	5
ENSG00000173905:E011	GOLIM4	3.168036994.168041392	0.744	0.998	0.0449	18	16.7	30.7	26.3	16	17
ENSG00000073792:E011	IGF2BP2	3.185658409.185675296	0.23	0.998	0.0458	19	23.7	27.3	22.3	10.7	13
ENSG00000102181:E020	CD99L2	X.150795486.150831231	0.599	0.998	-0.045	35.7	33	16	18	11	8.67
ENSG00000060718:E047	COL11A1	1.102979435.102984138	0.485	0.998	-0.0445	50.7	57.7	40.3	47.3	73.3	70.3
ENSG00000168916:E005	ZNF608	5.124637906.124639133	0.388	0.998	-0.0443	13.3	18	7.67	10	57.3	56.3
ENSG00000097033:E010	SH3GLB1	1.86724405.86734602	0.588	0.998	0.0445	25	23	32.3	27	39.7	41.7
ENSG00000163629:E011	PTPN13	4.86689190.86701241	0.0812	0.964	0.0439	101	105	126	121	5	10.7
ENSG00000028203:E037	VEZT	12.95252071.95262906;12.95252071.95257150	0.647	0.998	-0.0436	34.3	36.7	16	17.7	40.3	36.3
ENSG00000138640:E041	FAM13A	4.88790627.88822976	0.849	0.998	0.0442	15.3	10.7	18.3	13.3	7.67	6.67
ENSG00000173706:E024	HEG1	3.125013990.125019262	0.801	0.998	-0.0441	9	14.3	21	31	6.33	7.67
ENSG00000137955:E027	RABGGTB	1.75790057.75791285	0.386	0.998	0.0441	10.3	11.7	12	10.3	42.7	56.3
ENSG00000013441:E027	CLK1	2.200859746.200861238	0.224	0.998	0.0436	99.7	113	113	109	19.7	27.7
ENSG00000158528:E026	PPP1R9A	7.95268707.95286206	0.774	0.998	-0.0434	18.3	16	10	10.3	8.67	6.67
ENSG00000089682:E015	RBM41	X.107088839.107115352	0.2	0.998	-0.0435	71.3	62	51.7	55	9.33	5.67
ENSG00000135976:E009	ANKRD36	2.97118517.97142640;2.97118517.97127067	0.625	0.998	0.0434	30.7	28.7	25.7	20.7	23.7	24.7
ENSG00000106976:E029	DNM1	9.128222860.128226035	0.492	0.998	0.0439	18	17.7	11.3	7.67	8	8.33
ENSG00000015171:E017	ZMYND11	10.210048.236838	0.608	0.998	0.0431	33.7	35.7	39	38.7	34	41.3
ENSG00000218336:E028	TENM3	4.182743419.182751800	0.877	0.998	0.0436	10.3	6.67	11.3	7.67	11	8.67
ENSG00000165525:E054	NEMF	14.49832277.49834363	0.678	0.998	-0.0428	28	36.3	17	19	10.3	10.3
ENSG00000173681:E031	BCLAF3	X.19953892.19965044	0.593	0.998	0.0426	45.7	39.7	40	37.7	8	9.67
ENSG00000165322:E023	ARHGAP12	10.31831800.31843461	0.658	0.998	-0.0429	30.7	31	36.7	40.3	13	11
ENSG00000099331:E067	MYO9B	19.17209709.17210715	0.827	0.998	-0.0435	17.7	21	14.7	16.7	12	11.7
ENSG00000165322:E024	ARHGAP12	10.31831800.31843461	0.662	0.998	-0.0428	36.7	40.3	36	37.3	13	11
ENSG00000270629:E070	NBPF14	1.148589247.148595607;1.148589364.148595724	0.273	0.998	-0.0421	17.7	24.7	24.3	23	34.7	33
ENSG00000225648:E007	SBDSP1	7.72829783.72831602	0.806	0.998	0.0427	7.67	9	31.3	34.7	7	9.67
ENSG00000071054:E019	MAP4K4	2.101834463.101839819	0.494	0.998	0.0429	40.7	45.7	64.3	68.7	7.33	11.3
ENSG00000270629:E059	NBPF14	1.148575811.148577983	0.0609	0.904	-0.0423	12.7	23.7	42.7	44.3	9	8.67
ENSG00000182670:E018	TTC3	21.37073364.37108392;21.37073473.37108392	0.355	0.998	0.0415	107	102	92.7	97	24	30.7
ENSG00000178691:E005	SUZ12	17.31940486.31966147	0.531	0.998	-0.0428	53.3	60	46.7	47	16.3	13.7
ENSG00000074054:E019	CLASP1	2.121401870.121404371	0.359	0.998	0.0413	7	6	11.7	7.33	46	45.7
ENSG00000136930:E010	PSMB7	9.124384656.124412352	0.402	0.998	0.0416	72.7	60	56.3	51	7	9
ENSG00000087274:E066	ADD1	4.2926112.2928171	0.555	0.998	0.0418	22	24	32	30.7	38.7	46.7
ENSG00000138798:E033	EGF	4.109988709.109999679	0.562	0.998	-0.0416	27.3	29	17.7	23.3	6.33	5.67
ENSG00000083168:E047	KAT6A	8.42049302.42051901	0.516	0.998	-0.0412	19.3	27.7	50.7	62	35	38
ENSG00000138668:E025	HNRNPD	4.82359639.82374298;4.82359639.82373446	0.436	0.998	0.0402	120	110	157	146	122	133
ENSG00000113360:E062	DROSHA	5.31515219.31526079;5.31515219.31521123	0.603	0.998	-0.0415	27.3	36	22.3	25.3	29.3	30.7
ENSG00000021645:E029	NRXN3	14.78968346.78988022	0.124	0.998	0.041	12	7.33	11.7	7.67	86	86.3
ENSG00000054523:E053	KIF1B	1.10352736.10360929	0.504	0.998	-0.0416	11	14.3	18.7	23	56.3	56
ENSG00000138069:E009	RAB1A	2.65088690.65097971	0.363	0.998	0.0413	85.7	91.7	104	109	12.7	19
ENSG00000138069:E008	RAB1A	2.65088690.65097971	0.423	0.998	0.0414	77.3	86.3	85.7	91.7	12.7	19
ENSG00000164615:E003	CAMLG	5.134738792.134743987	0.668	0.998	0.0416	26.7	27.7	36.7	41.7	7.33	10.3
ENSG00000135976:E050	ANKRD36	2.97193053.97198463;2.97193811.97199418;2.97194376.97199985	0.378	0.998	-0.04	127	126	110	113	33.7	26.3
ENSG00000122958:E010	VPS26A	10.69133047.69157007	0.628	0.998	0.0409	55	57.3	37	39	8.67	12
ENSG00000196693:E008	ZNF33B	10.42594699.42631929	0.846	0.998	-0.041	7.67	10	6.67	8.33	15.3	16.3
ENSG00000009694:E014	TENM1	X.124481964.124497016	0.744	0.998	-0.0398	20.3	20.7	21.7	19	13	10.3
ENSG00000115875:E009	SRSF7	2.38745187.38746694	0.408	0.998	0.0408	51	52.7	76	67.7	11.7	14.7
ENSG00000198919:E008	DZIP3	3.108589839.108608089	0.581	0.998	0.0403	27.7	22.7	51.7	48.3	8	9.33
ENSG00000146282:E017	RARS2	6.87530942.87555408	0.675	0.998	-0.0406	36.7	44.3	18	24	7	6.67
ENSG00000182670:E017	TTC3	21.37073364.37108392;21.37073473.37108392	0.356	0.998	0.04	103	108	107	102	24	30.7
ENSG00000174501:E068	ANKRD36C	2.95935644.95938987	0.726	0.998	-0.0406	37.3	38	42.7	42	19	15.7
ENSG00000092199:E057	HNRNPC	14.21234229.21269298	0.258	0.998	0.0401	286	312	210	229	71.3	96.7
ENSG00000167978:E080	SRRM2	16.2761698.2771304	0.303	0.998	0.0401	66	70	74	84	5.67	10
ENSG00000088179:E028	PTPN4	2.119920241.119932424	0.882	0.998	-0.0394	13.3	19	16.7	23.3	11.7	14
ENSG00000070081:E050	NUCB2	11.17312120.17330127	0.499	0.998	0.0404	58.3	64	28.7	26.7	10	13.3
ENSG00000075151:E049	EIF4G3	1.20981227.21002713;1.20997633.21002713	0.257	0.998	-0.0393	5.33	10.7	7	8	35.3	40.3
ENSG00000122970:E015	IFT81	12.110136860.110146953	0.399	0.998	-0.0392	62.7	53.3	52	51.7	10.7	7
ENSG00000143353:E016	LYPLAL1	1.219179246.219210532	0.556	0.998	-0.0397	7.33	9.33	69.7	101	7.67	8
ENSG00000182670:E016	TTC3	21.37073364.37108392;21.37073473.37108392	0.55	0.998	0.0397	48.3	49.7	103	108	24	30.7
ENSG00000138674:E046	SEC31A	4.82857764.82863318;4.82861708.82863318	0.626	0.998	0.0395	45.7	54.3	40	45.3	37.7	51.3
ENSG00000112706:E020	IMPG1	6.76034787.76072422	0.419	0.998	0.0393	44.3	36.3	46	46.7	20.7	22.7
ENSG00000082641:E041	NFE2L1	17.48056598.48057344	0.411	0.998	-0.0392	5.33	11	6	9.33	38	50
ENSG00000151923:E023	TIAL1	10.119580010.119581922	0.565	0.998	0.0385	44.7	51	13	12.3	34	43.7
ENSG00000147649:E007	MTDH	8.97687605.97690952	0.364	0.998	0.0388	65	67.7	75.3	72	6.33	9.67
ENSG00000270629:E072	NBPF14	1.148589247.148595607;1.148589364.148595724	0.411	0.998	-0.0389	7	10.3	9.33	9.33	34.7	33
ENSG00000136504:E014	KAT7	17.49805445.49811476	0.654	0.998	0.0381	35	40.3	34	35.3	7.67	10.7
ENSG00000034053:E026	APBA2	15.29093220.29098490	0.813	0.998	0.0383	10	9	11	11.3	14.7	16.7
ENSG00000076685:E043	NT5C2	10.103101326.103105706	0.204	0.998	0.0385	18.7	14.7	14.7	9	88.7	87
ENSG00000087076:E009	HSD17B14	19.48815141.48832666	0.00709	0.63	0.039	10.7	17.7	18.3	10.7	5.67	6.67
ENSG00000077264:E012	PAK3	X.111097684.111123077	0.765	0.998	-0.0384	18	22.3	40.3	46.7	17.3	17.3
ENSG00000113360:E063	DROSHA	5.31515219.31526079;5.31515564.31526079	0.735	0.998	0.0383	34.7	35	35	37.7	17	21
ENSG00000157985:E012	AGAP1	2.235717644.235740963	0.633	0.998	0.0383	53.3	50.7	78.7	73.3	19.3	22.3
ENSG00000182400:E009	TRAPPC6B	14.39151839.39158285	0.406	0.998	-0.037	40.7	39.7	22.3	28.7	14.7	13.3
ENSG00000132300:E030	PTCD3	2.86125515.86127161	0.748	0.998	0.0383	26.3	25.7	35.3	32	8.33	9.67
ENSG00000164190:E053	NIPBL	5.37052566.37058891	0.533	0.998	0.0377	62.3	63	55	59	7.33	10.7
ENSG00000160953:E028	PWWP3A	19.1362351.1369265	0.383	0.998	0.038	58.7	59.3	62	65.7	4.33	7.33
ENSG00000135976:E010	ANKRD36	2.97118517.97142640;2.97118517.97127067;2.97122993.97127067	0.646	0.998	0.0384	14.3	12	13	9.33	35	33.3
ENSG00000057935:E018	MTA3	2.42609584.42644127	0.583	0.998	0.0379	78.7	70	37.7	36	10	12
ENSG00000047849:E035	MAP4	3.47877523.47921765;3.47917174.47921765	0.501	0.998	-0.0384	44	55	63	69.3	14.3	13
ENSG00000171634:E011	BPTF	17.67875020.67886128	0.458	0.998	-0.0382	77.3	95.7	53.7	67.3	11.3	10
ENSG00000007062:E013	PROM1	4.15971082.15980422;4.15971082.15979881	0.395	0.998	-0.0374	20.3	23.3	25.3	23.3	75.7	63.3
ENSG00000129351:E028	ILF3	19.10677310.10679097	0.425	0.998	-0.0377	15.3	19.7	95	98.7	14	11.7
ENSG00000114120:E025	SLC25A36	3.140963227.140970927;3.140967036.140970927	0.557	0.998	-0.0373	6	7.67	9.33	11.7	44.3	42.7
ENSG00000138688:E088	KIAA1109	4.122325320.122328104	0.733	0.998	-0.0378	19.7	21	15	18.7	20	19.7
ENSG00000127603:E096	MACF1	1.39372596.39379203	0.437	0.998	-0.0373	54.3	50	66	72.7	26.7	22.7
ENSG00000162664:E011	ZNF326	1.90005092.90010088	0.796	0.998	0.0369	7.33	8	27.7	34	15.3	21.3
ENSG00000010244:E028	ZNF207	17.32360967.32362914	0.358	0.998	0.0372	79.7	78.3	83.3	73.3	9	12
ENSG00000128567:E017	PODXL	7.131509585.131510828	0.121	0.998	0.0376	12	8.67	6	9.67	22.7	28
ENSG00000119707:E023	RBM25	14.73099750.73103192	0.531	0.998	-0.038	19.7	20.3	8.67	11.3	42.3	39
ENSG00000163319:E009	MRPS18C	4.83456958.83459740	0.746	0.998	0.0361	17	19	20	26.3	7.33	10.7
ENSG00000175216:E021	CKAP5	11.46759442.46760612	0.499	0.998	0.0365	14.7	11	15	12.3	61	61.7
ENSG00000160953:E025	PWWP3A	19.1362351.1369265	0.33	0.998	0.0368	58.3	58	85.7	84	4.33	7.33
ENSG00000132670:E012	PTPRA	20.2923285.2964272	0.67	0.998	0.037	42.7	40.3	53.7	51	8.33	10.3
ENSG00000244754:E056	N4BP2L2	13.32518003.32535769	0.559	0.998	-0.0366	20	21	92.3	92	9.67	7
ENSG00000086666:E021	ZFAND6	15.80072647.80120328	0.643	0.998	-0.0369	9.67	14	28.3	32.7	13	13.7
ENSG00000223509:E005	AC135983.3	15.32523213.32526813	0.604	0.998	0.0367	19.7	21.3	13	11	23.7	27.3
ENSG00000119004:E014	CYP20A1	2.203266681.203278573	0.862	0.998	0.037	8.33	9.67	8.67	11.7	5	7.33
ENSG00000126858:E013	RHOT1	17.32171101.32173831	0.184	0.998	-0.0378	35	47	58	59.7	105	102
ENSG00000167632:E046	TRAPPC9	8.140405698.140435112	0.52	0.998	-0.0364	16.3	13.3	11.7	13.7	9.67	8
ENSG00000150471:E039	ADGRL3	4.62044549.62070109	0.845	0.998	0.036	12	10.7	14.7	13.3	20.3	21.3
ENSG00000086758:E085	HUWE1	X.53625258.53627410	0.272	0.998	0.0355	32.7	24.7	45.3	47	14.3	15.7
ENSG00000010270:E008	STARD3NL	7.38178420.38207447	0.49	0.998	-0.0363	5.67	10	6.33	7.33	23.7	27.7
ENSG00000132953:E026	XPO4	13.20862858.20868596	0.783	0.998	0.0373	15	18.7	7.33	11	11.7	18
ENSG00000074054:E024	CLASP1	2.121407715.121410866	0.659	0.998	0.0368	53.3	54.7	53	54.7	10.7	14
ENSG00000174501:E032	ANKRD36C	2.95891860.95904761;2.95891860.95899145	0.577	0.998	0.0361	89	86.3	54.3	56.7	16	20
ENSG00000060237:E024	WNK1	12.862270.878215;12.862270.878212	0.264	0.998	0.0358	32	39	34.3	30.3	32.3	39
ENSG00000204843:E053	DCTN1	2.74371728.74377432	0.663	0.998	0.0355	21.7	21	23.7	20	36.7	38.7
ENSG00000113240:E036	CLK4	5.178618778.178623256	0.639	0.998	0.0356	8.33	7.33	9.33	8.67	35.3	40.7
ENSG00000174501:E036	ANKRD36C	2.95891860.95904761;2.95893724.95901015;2.95895590.95902886;2.95895672.95901289;2.95897342.95903053	0.456	0.998	0.0354	10.7	11.3	45.7	37.7	62.3	64.3
ENSG00000219481:E021	NBPF1	1.16579256.16585553	0.894	0.998	0.0366	12.3	12	15.7	14.7	9.33	10.3
ENSG00000153707:E050	PTPRD	9.8525035.8528591	0.615	0.998	0.0356	17.3	14.3	16	13	52	52.3
ENSG00000176406:E018	RIMS2	8.103886223.103910321	0.849	0.998	-0.0352	27	25.3	27.7	26.7	20.7	17
ENSG00000060237:E030	WNK1	12.878361.881692;12.878361.880721	0.658	0.998	-0.0349	26	28	13.3	16.7	39	38
ENSG00000174501:E031	ANKRD36C	2.95891860.95904761;2.95891860.95899145	0.449	0.998	0.0353	31.3	36.7	89	86.3	16	20
ENSG00000174501:E035	ANKRD36C	2.95891860.95904761;2.95891860.95899145;2.95893724.95901015	0.758	0.998	0.0347	79	75.3	27.7	28	37.3	41.7
ENSG00000139116:E044	KIF21A	12.39342124.39351777	0.493	0.998	-0.0347	22	30.3	22.3	22	15.7	16
ENSG00000169398:E072	PTK2	8.140761262.140764234	0.494	0.998	-0.0353	76.7	81	58	68	95.7	91.7
ENSG00000197043:E013	ANXA6	5.151109846.151117127	0.617	0.998	-0.035	44.3	55	44	58.3	8.33	8
ENSG00000123983:E005	ACSL3	2.222861258.222908733	0.565	0.998	0.0349	29	33	41	39.7	5.67	7.67
ENSG00000135976:E049	ANKRD36	2.97193053.97198463;2.97193811.97199418;2.97194376.97199985	0.501	0.998	-0.0339	92	83.7	127	126	33.7	26.3
ENSG00000107282:E009	APBA1	9.69457139.69467823	0.341	0.998	0.0344	13	8.67	10	11.3	13.7	13.7
ENSG00000145362:E116	ANK2	4.113373449.113381457	0.699	0.998	-0.0345	16.3	18.7	18.7	21.3	47.7	46
ENSG00000151914:E029	DST	6.56466195.56469883	0.757	0.998	-0.0339	47.7	49.7	49.3	50.3	30.7	27.3
ENSG00000101079:E018	NDRG3	20.36688784.36721679	0.649	0.998	0.0342	45.3	53.3	40	44.7	5.33	8.33
ENSG00000078369:E016	GNB1	1.1815862.1825397	0.0232	0.739	0.034	135	152	128	128	2.67	8
ENSG00000075539:E041	FRYL	4.48548793.48550592	0.663	0.998	-0.0345	30.3	27.7	75.7	73.3	11.3	8.33
ENSG00000146282:E019	RARS2	6.87530942.87555408;6.87541994.87555408	0.764	0.998	0.0333	34.3	31.3	27	27.3	9.33	10.7
ENSG00000143195:E013	ILDR2	1.166927180.166956733	0.704	0.998	0.0346	79	73.3	27	24	12.7	14.3
ENSG00000176406:E030	RIMS2	8.103921784.103931263	0.762	0.998	-0.0332	14.7	14.7	10.7	13.7	22.7	22
ENSG00000163257:E004	DCAF16	4.17804756.17810447;4.17804771.17810447	0.861	0.998	-0.0338	19.7	20.7	8.33	9.33	20	18.7
ENSG00000154265:E034	ABCA5	17.69284072.69285898	0.669	0.998	-0.0327	19.3	18.7	26	30.7	22	21
ENSG00000273136:E045	NBPF26	1.120830608.120837362;1.120830703.120837457;1.120830815.120837569;1.120831253.120838007;1.120831349.120838103;1.120831715.120838469;1.120831863.120838621;1.120831922.120838680	0.27	0.998	0.0324	126	126	139	141	407	495
ENSG00000184349:E005	EFNA5	5.107381376.107387706	0.677	0.998	-0.0322	9.67	16	16.3	21	8.33	10.3
ENSG00000197121:E025	PGAP1	2.196875821.196880076	0.326	0.998	0.0334	13.3	11.7	8	11	42	55.7
ENSG00000143727:E016	ACP1	2.271939.272192	0.567	0.998	-0.0325	51.3	45.7	9.67	11.3	15.3	12.3
ENSG00000100416:E019	TRMU	22.46337944.46346422	0.89	0.998	0.0332	10	12.3	10.3	14	8.33	12.3
ENSG00000125462:E033	C1orf61	1.156404601.156426798	0.128	0.998	-0.0314	29.3	19	12.3	14.7	13.7	9.67
ENSG00000196912:E054	ANKRD36B	2.97560860.97584944	0.801	0.998	0.0324	28.7	25.7	22.7	22.7	10	11
ENSG00000272168:E077	CASC15	6.22063240.22110747	0.769	0.998	-0.0309	16.3	19.7	10.3	13.7	34.7	37.3
ENSG00000151466:E015	SCLT1	4.128936851.128946007	0.733	0.998	-0.0323	38	37.3	31.7	28.3	8	6
ENSG00000134644:E052	PUM1	1.30995220.31028796	0.0587	0.904	-0.0319	164	159	141	148	10	4.67
ENSG00000151914:E021	DST	6.56463764.56466078	0.462	0.998	0.0313	33	28	23	22.3	98	107
ENSG00000168137:E033	SETD5	3.9434485.9434824	0.686	0.998	0.0323	21.3	18	15.3	13.7	53.3	55
ENSG00000099622:E041	CIRBP	19.1269410.1270928	0.55	0.998	-0.0324	188	217	191	219	135	136
ENSG00000100227:E016	POLDIP3	22.42599793.42602770	0.544	0.998	-0.0309	36.3	40.7	29.3	40	10.7	11
ENSG00000138336:E005	TET1	10.68647005.68652501	0.802	0.998	0.0313	35	34	54.7	51	14.3	16
ENSG00000134283:E035	PPHLN1	12.42375074.42387456	0.184	0.998	-0.0319	7.33	11.3	8.67	6.67	40	36.3
ENSG00000198625:E016	MDM4	1.204532246.204538209	0.788	0.998	-0.0308	8	10	41.3	45	21.7	21.3
ENSG00000275895:E020	U2AF1L5	21.6487412.6493044	0.742	0.998	0.0311	47.7	47.7	26	28.7	24.3	28.7
ENSG00000125814:E014	NAPB	20.23395185.23402993	0.567	0.998	0.0308	17.3	22.3	12.7	12	19	24.7
ENSG00000110321:E029	EIF4G2	11.10797881.10802294;11.10801087.10802049	0.209	0.998	0.0313	274	277	315	321	42	55.3
ENSG00000147140:E015	NONO	X.71283721.71297843;X.71284406.71300519	0.106	0.998	0.031	319	364	385	413	40.3	60
ENSG00000157216:E033	SSBP3	1.54257186.54281438	0.615	0.998	-0.031	12.7	13	13.3	16.7	52.3	49.7
ENSG00000076685:E051	NT5C2	10.103106706.103139406	0.688	0.998	-0.0311	19.7	21.3	9.67	8.67	38.7	34
ENSG00000178691:E012	SUZ12	17.31976614.31988320	0.251	0.998	0.0312	78.3	75.7	80	95.7	10	14.3
ENSG00000174501:E034	ANKRD36C	2.95891860.95904761;2.95891860.95899145;2.95893724.95901015	0.77	0.998	0.0302	42.7	44.3	79	75.3	37.3	41.7
ENSG00000144674:E050	GOLGA4	3.37355187.37366080	0.567	0.998	0.0311	24	32.7	25.7	28.3	29.7	41.3
ENSG00000145362:E036	ANK2	4.113237172.113240485	0.578	0.998	0.0306	64	74.7	49.7	50.7	26.3	33.3
ENSG00000163960:E015	UBXN7	3.196403019.196432327	0.27	0.998	0.0304	58.7	86.3	79.7	100	4	8.67
ENSG00000166377:E036	ATP9B	18.79207012.79253381	0.361	0.998	-0.0305	27	24.3	14	18.7	12.3	11.3
ENSG00000075413:E023	MARK3	14.103428440.103451918	0.309	0.998	0.0304	71	82	85	87.3	4.33	7.67
ENSG00000154556:E031	SORBS2	4.185630598.185646668	0.329	0.998	-0.0301	21	21.7	4.67	7.67	56.3	53.3
ENSG00000007372:E069	PAX6	11.31801776.31806402;11.31801776.31802704	0.729	0.998	-0.029	116	128	51.3	52.3	102	97.3
ENSG00000143889:E014	HNRNPLL	2.38577532.38581913	0.59	0.998	-0.0303	14.7	17	20.3	21.7	77.3	70.7
ENSG00000123636:E049	BAZ2B	2.159429260.159432757	0.184	0.998	0.03	156	161	217	215	11.3	18
ENSG00000116560:E007	SFPQ	1.35177399.35189003	0.0413	0.849	-0.0303	153	148	32	43.3	7	4
ENSG00000115760:E018	BIRC6	2.32433804.32436053	0.109	0.998	0.0306	52.7	44.7	47.3	59	22.7	27
ENSG00000129003:E103	VPS13C	15.62023520.62033441	0.665	0.998	-0.0303	36.7	42.7	25	30	74	75.7
ENSG00000101198:E006	NKAIN4	20.63241506.63244024	0.454	0.998	0.0301	8.67	9	9.67	6	8.67	8
ENSG00000129351:E034	ILF3	19.10679927.10681019	0.615	0.998	0.03	73	83.7	85.3	99.7	12	17.7
ENSG00000106610:E008	STAG3L4	7.67309715.67330263	0.316	0.998	-0.0298	26	30	14.3	10.7	7	6
ENSG00000114439:E062	BBX	3.107778519.107791240	0.548	0.998	-0.03	12	12	12	9	51.3	37.3
ENSG00000166313:E026	APBB1	11.6401688.6402082	0.886	0.998	0.0298	16	16.3	24.3	24.7	18.3	21
ENSG00000196498:E083	NCOR2	12.124449867.124466173	0.35	0.998	0.0298	45.3	52	40.7	36	37	42.7
ENSG00000138468:E031	SENP7	3.101493968.101513091	0.524	0.998	0.0299	35	38.3	39	34.7	14.3	16.3
ENSG00000152683:E008	SLC30A6	2.32175361.32184273	0.732	0.998	0.0295	6	6.67	10	9	26.3	30.7
ENSG00000165487:E006	MICU2	13.21495318.21502926	0.632	0.998	0.0298	42.7	50	40.3	41.7	7	9.67
ENSG00000117151:E008	CTBS	1.84566012.84570582	0.469	0.998	-0.0297	33.3	43	26.3	26.3	31.3	32.3
ENSG00000159592:E030	GPBP1L1	1.45661225.45686993;1.45661225.45686412	0.83	0.998	0.0304	35	41	23.3	29.7	19.7	27
ENSG00000099204:E024	ABLIM1	10.114451671.114465698	0.777	0.998	0.0298	18.3	15.7	9.67	10	18.3	19
ENSG00000253729:E014	PRKDC	8.47779093.47782378	0.612	0.998	-0.0291	40	40	54.3	47	10.7	8
ENSG00000118513:E011	MYB	6.135186020.135189791	0.694	0.998	0.0296	42.3	36.3	51	49	16	17
ENSG00000174938:E005	SEZ6L2	16.29872526.29873240	0.757	0.998	-0.028	12	11.7	9.67	12	13.7	13.3
ENSG00000174501:E037	ANKRD36C	2.95891860.95904761;2.95893724.95901015;2.95895590.95902886;2.95895672.95901289;2.95897342.95903053	0.279	0.998	0.0295	45.7	37.7	6.67	9	62.3	64.3
ENSG00000147421:E016	HMBOX1	8.28970519.29009072	0.754	0.998	0.0284	63.3	60.3	41.7	37.3	11.3	12.7
ENSG00000177189:E030	RPS6KA3	X.20186366.20188497	0.733	0.998	0.0293	42	49	48.3	53.3	7	10
ENSG00000135976:E064	ANKRD36	2.97204096.97207934;2.97204263.97209681	0.78	0.998	0.0294	49.3	41	58	50.7	16.3	16.3
ENSG00000138592:E013	USP8	15.50424514.50439009;15.50424654.50439009	0.64	0.998	0.0299	9.67	6.67	15.3	13.7	31.7	30
ENSG00000158528:E024	PPP1R9A	7.95268707.95286206	0.229	0.998	-0.0291	16	19.3	38	29.7	8.67	6.67
ENSG00000143727:E019	ACP1	2.272150.275140	0.194	0.998	-0.0289	25	23.7	22.7	33	36.7	38.7
ENSG00000169398:E082	PTK2	8.140764290.140789474	0.639	0.998	-0.028	47.3	58.3	68.3	79	97	102
ENSG00000171681:E042	ATF7IP	12.14424170.14436195	0.442	0.998	0.0285	63.7	71.7	124	129	7.67	11.7
ENSG00000061987:E032	MON2	12.62543198.62544898	0.872	0.998	0.0289	15.3	14.7	14.7	14	24.3	26.3
ENSG00000067057:E019	PFKP	10.3103944.3105393	0.766	0.998	-0.0279	57.3	71.7	52.7	62	17.7	18.3
ENSG00000122565:E008	CBX3	7.26201561.26206368	0.00825	0.63	0.0284	153	165	240	232	2.67	8.67
ENSG00000171365:E027	CLCN5	X.50086870.50088698	0.681	0.998	0.0284	10.3	8.33	9.67	10.7	10.3	11
ENSG00000171681:E050	ATF7IP	12.14456634.14460495	0.425	0.998	-0.0282	108	126	88	90.3	17	14.7
ENSG00000147180:E013	ZNF711	X.85265255.85268294	0.491	0.998	-0.0277	12	14.7	6	10.7	36.3	43.3
ENSG00000183185:E006	GABRR3	3.98001767.98012344	0.902	0.998	0.0294	9.67	11	11.3	11.7	9.33	11.3
ENSG00000131127:E006	ZNF141	4.337986.372664	0.209	0.998	-0.0282	34.7	35	23	34.3	7.33	7.33
ENSG00000255794:E047	RMST	12.97494881.97530655	0.66	0.998	0.028	157	166	130	133	80.3	94.3
ENSG00000099246:E017	RAB18	10.27526889.27533928	0.19	0.998	-0.028	91.7	119	124	138	9.33	7
ENSG00000074657:E016	ZNF532	18.58864529.58865470	0.881	0.998	-0.0284	9.67	8.67	29.7	29.3	8.33	7
ENSG00000134376:E008	CRB1	1.197329003.197356831;1.197344476.197356831	0.705	0.998	0.0271	147	139	159	153	75	81
ENSG00000145730:E035	PAM	5.102867393.102913934	0.63	0.998	-0.0279	45.7	55	63.7	71.3	8	7
ENSG00000081148:E003	IMPG2	3.101226981.101232781	0.378	0.998	-0.0281	137	133	83.7	88.7	12.3	8.67
ENSG00000123066:E094	MED13L	12.116232156.116237468	0.766	0.998	-0.0274	22	19	15	15.7	9.67	8
ENSG00000164649:E019	CDCA7L	7.21908507.21916754	0.815	0.998	0.0281	31.3	40	13	14.7	15.7	21.7
ENSG00000116584:E041	ARHGEF2	1.155965412.155966416	0.87	0.998	-0.0274	20	19.3	24.3	25.7	8.33	7.33
ENSG00000198648:E009	STK39	2.168063570.168074982	0.529	0.998	-0.0266	107	123	81	103	19.7	19.3
ENSG00000141027:E083	NCOR1	17.16149517.16151946	0.68	0.998	0.0275	30	33	42	40.7	50	57.3
ENSG00000268043:E034	NBPF12	1.146986228.146990990	0.806	0.998	0.0261	35	41.3	44.7	46.7	12.3	15.7
ENSG00000135049:E030	AGTPBP1	9.85677582.85681268	0.646	0.998	0.027	72.3	65	75.3	74.7	13.7	15.7
ENSG00000111832:E008	RWDD1	6.116571655.116580295	0.757	0.998	-0.0276	15.7	18.7	19	19	23.3	22.7
ENSG00000151923:E010	TIAL1	10.119576750.119577080	0.51	0.998	-0.0264	10	12.7	19.7	19.7	72.7	66.3
ENSG00000155970:E007	MICU3	8.17064237.17077783	0.836	0.998	-0.0259	18	24.7	18	28	8	10.3
ENSG00000130294:E045	KIF1A	2.240726940.240737063	0.651	0.998	0.0261	37.3	39.3	43.3	43	101	118
ENSG00000169599:E016	NFU1	2.69419604.69431902	0.924	0.998	0.0262	24	21.3	18	16.3	13.3	13.3
ENSG00000137073:E034	UBAP2	9.33960878.33971651	0.575	0.998	-0.0266	74.7	85	39.3	38.7	11	9.67
ENSG00000185222:E005	TCEAL9	X.103356606.103357615	0.668	0.998	-0.0269	47.7	53.3	27.7	36.3	43.7	46.7
ENSG00000023516:E006	AKAP11	13.42295742.42298533	0.725	0.998	-0.0264	51	53.7	61.3	68	10	8.67
ENSG00000135316:E014	SYNCRIP	6.85640564.85642797	0.61	0.998	0.0272	66.7	83.3	42.3	46.7	10.7	15.3
ENSG00000169398:E020	PTK2	8.140668424.140674298	0.856	0.998	-0.0267	36	34.3	33	32.3	38	33
ENSG00000273136:E046	NBPF26	1.120831349.120838103;1.120831715.120838469;1.120831863.120838621;1.120831922.120838680	0.603	0.998	0.0249	139	141	17.7	16	208	239
ENSG00000106278:E055	PTPRZ1	7.122055087.122059753	0.452	0.998	-0.0262	110	110	78	73.7	8.67	5.67
ENSG00000133706:E055	LARS1	5.146152002.146153734	0.495	0.998	0.0264	46.3	45.7	68.3	56.7	7	8
ENSG00000060718:E078	COL11A1	1.103025613.103026216	0.187	0.998	0.0258	22.7	13	21	18	125	111
ENSG00000196233:E036	LCOR	10.96907747.96949008	0.445	0.998	-0.0267	32.3	36.3	40.3	35.3	10.3	8.67
ENSG00000197323:E008	TRIM33	1.114397860.114399457	0.278	0.998	0.026	29.3	22.3	23.3	26.3	35	36
ENSG00000132466:E031	ANKRD17	4.73135265.73141741	0.682	0.998	0.0264	48.7	49.7	77	73.7	8.33	10.3
ENSG00000104177:E046	MYEF2	15.48166128.48168631	0.799	0.998	-0.0258	53.7	56.3	66.3	67.3	45.7	42.3
ENSG00000156239:E005	N6AMT1	21.28878333.28882160	0.676	0.998	0.0249	11.7	12	6	8.67	12.3	16
ENSG00000135365:E060	PHF21A	11.46092223.46120935	0.9	0.998	0.026	8.67	9.33	7.67	8.33	19	23.3
ENSG00000162368:E010	CMPK1	1.47373107.47375197	0.513	0.998	0.0258	95.7	100	116	128	9.67	14
ENSG00000078177:E005	N4BP2	4.40073551.40102075	0.734	0.998	0.0256	21.7	16.7	24.7	23	9.67	9.33
ENSG00000135976:E063	ANKRD36	2.97204096.97207934;2.97204263.97209681	0.772	0.998	0.0256	98.3	84.3	49.3	41	16.3	16.3
ENSG00000153214:E008	TMEM87B	2.112067067.112081057	0.935	0.998	-0.0264	18	21.3	16	19	11	11.7
ENSG00000196912:E051	ANKRD36B	2.97558994.97560832	0.672	0.998	0.0248	16	20.3	28.3	29	9.33	11.7
ENSG00000172977:E023	KAT5	11.65713058.65713593	0.687	0.998	0.0246	14	15.3	20.3	17.3	13	13.7
ENSG00000162613:E040	FUBP1	1.77968203.77969925	0.509	0.998	-0.0252	29	40.7	27	30.7	73.7	83
ENSG00000088387:E013	DOCK9	13.98807807.98809352	0.872	0.998	0.0246	15.3	10.3	9.33	7.33	23.3	18.7
ENSG00000101333:E022	PLCB4	20.9372403.9380054	0.536	0.998	-0.0245	37	36.7	19	24.3	17.7	17.3
ENSG00000147140:E040	NONO	X.71284406.71300519	0.062	0.904	0.0254	413	422	410	422	25	38
ENSG00000170667:E014	RASA4B	7.102488598.102493116	0.782	0.998	-0.0259	40.7	48.3	41.7	45.7	11	10.7
ENSG00000147140:E039	NONO	X.71284406.71300519	0.0733	0.917	0.0253	363	388	413	422	25	38
ENSG00000128595:E007	CALU	7.128748804.128754529	0.706	0.998	0.0252	53.3	58.7	59.7	59	14.3	17.3
ENSG00000100523:E011	DDHD1	14.53046949.53054438	0.817	0.998	0.0255	9	7.67	8.67	6.33	27.7	25.3
ENSG00000111605:E019	CPSF6	12.69257905.69258590	0.715	0.998	-0.0251	22.3	24.3	25.7	25.7	80.3	73
ENSG00000078674:E020	PCM1	8.17939861.17947186	0.487	0.998	0.025	15	15.7	13	10.3	67.3	75.3
ENSG00000198947:E019	DMD	X.31173604.31178669	0.864	0.998	0.0251	19.7	21	16.3	19.7	7.33	9.33
ENSG00000126777:E064	KTN1	14.55661612.55670729	0.139	0.998	0.025	88.3	96.7	95.3	79.7	6	8.33
ENSG00000139163:E022	ETNK1	12.22661205.22671272	0.723	0.998	-0.024	11	14.7	7	7	23.7	25.3
ENSG00000127914:E039	AKAP9	7.92042771.92045008	0.545	0.998	0.0244	35.3	44	40.7	41	14	17.7
ENSG00000132613:E015	MTSS2	16.70678409.70679630	0.842	0.998	0.025	12.7	11.3	15	15.7	16.7	18
ENSG00000150471:E034	ADGRL3	4.61998265.62031442	0.721	0.998	0.0245	8	7.67	7.67	8.67	37.3	46.7
ENSG00000151914:E111	DST	6.56600221.56610427	0.574	0.998	0.025	17.7	13.3	34	26.7	118	109
ENSG00000147649:E012	MTDH	8.97691188.97706626	0.837	0.998	0.0241	46	44.3	40.3	41.3	12.3	14
ENSG00000133026:E053	MYH10	17.8569812.8577236	0.667	0.998	-0.0244	35.3	40.7	9.67	8.67	35	34.7
ENSG00000270629:E071	NBPF14	1.148589247.148595607;1.148589364.148595724	0.375	0.998	-0.0243	24.3	23	7	10.3	34.7	33
ENSG00000270231:E026	NBPF8	1.120461333.120462874	0.785	0.998	-0.0248	53.7	49	89	83.3	14.3	11
ENSG00000130066:E008	SAT1	X.23783678.23784338	0.397	0.998	-0.0246	321	336	291	301	58	49.7
ENSG00000154864:E059	PIEZO2	18.10773629.10784784	0.824	0.998	0.0246	10.3	9.33	7	8	6.33	7
ENSG00000094975:E030	SUCO	1.172579267.172588760	0.628	0.998	0.0244	57	56.7	61.3	54.7	6.67	8
ENSG00000049759:E086	NEDD4L	18.58333892.58349537;18.58333892.58342906	0.526	0.998	0.0233	27	29.7	21	17.3	17.3	18.7
ENSG00000143486:E014	EIF2D	1.206599092.206600263	0.935	0.998	-0.0246	7.33	7.67	8	9	14.3	14
ENSG00000122884:E013	P4HA1	10.73030370.73046925;10.73043957.73046925	0.514	0.998	0.0241	23.7	19.7	33	33.3	94.7	102
ENSG00000141252:E039	VPS53	17.655953.697418	0.865	0.998	-0.0242	28.7	34	30.7	38.3	7.67	8
ENSG00000056097:E011	ZFR	5.32379210.32385508	0.562	0.998	0.0237	49.3	52.7	100	93	8.67	10.7
ENSG00000005810:E089	MYCBP2	13.77225554.77243059	0.843	0.998	0.0244	15	14	14.3	15.3	21.7	24
ENSG00000061676:E045	NCKAP1	2.183023916.183037992	0.792	0.998	0.0239	26.7	33	18.7	21.7	52.7	71.3
ENSG00000219481:E020	NBPF1	1.16579256.16585553	0.939	0.998	0.0245	16.7	17	12.3	12	9.33	10.3
ENSG00000204120:E020	GIGYF2	2.232697392.232735155;2.232697392.232703424	0.368	0.998	-0.024	8	11.3	9	8	58	54
ENSG00000174501:E038	ANKRD36C	2.95891860.95904761;2.95897342.95903053;2.95900542.95906159;2.95901087.95906794;2.95901206.95908502;2.95901206.95903053;2.95901354.95906971;2.95901758.95907375	0.541	0.998	0.0238	14.3	11.3	34.3	34.3	86.7	94
ENSG00000106462:E022	EZH2	7.148818117.148819596	0.601	0.998	-0.0227	32.3	26.3	28.7	29.3	12.7	10.3
ENSG00000083896:E019	YTHDC1	4.68332197.68333308	0.322	0.998	0.0238	69	76.3	72.7	63.3	15.7	18
ENSG00000135049:E026	AGTPBP1	9.85657643.85669485	0.877	0.998	0.0232	34.7	34.3	35.7	33.3	12	13
ENSG00000198952:E021	SMG5	1.156266380.156267470	0.782	0.998	0.0235	55	58.3	39	43.3	5.67	7.67
ENSG00000143195:E015	ILDR2	1.166927180.166956733;1.166936737.166956733	0.636	0.998	0.0232	41.3	50.3	47.3	49.3	28	34.7
ENSG00000102003:E014	SYP	X.49193463.49198968	0.651	0.998	-0.0234	55.3	61.7	51.7	64.7	9	8.67
ENSG00000132424:E012	PNISR	6.99402710.99404603	0.872	0.998	-0.0239	56.3	61.3	30.7	32.7	28.3	27.7
ENSG00000023516:E002	AKAP11	13.42272228.42286300	0.843	0.998	0.0233	33	31.7	56.7	58	29.7	32.7
ENSG00000136717:E010	BIN1	2.127051243.127059011	0.922	0.998	0.0237	15.7	17.3	22.3	23.3	8.67	10.3
ENSG00000182095:E029	TNRC18	7.5359569.5361897	0.625	0.998	-0.0225	47	48.3	35.7	43.3	12.7	12.3
ENSG00000128641:E043	MYO1B	2.191400468.191408115	0.223	0.998	-0.0228	18.3	13.3	12.3	15.7	9.33	8
ENSG00000175387:E024	SMAD2	18.47896809.47930800;18.47896809.47930361	0.115	0.998	0.023	13.3	12.7	11	6	121	128
ENSG00000159023:E043	EPB41	1.29053312.29064982	0.703	0.998	0.0229	15.7	16	24.7	21.7	61	64.7
ENSG00000198408:E010	OGA	10.101787523.101792839	0.267	0.998	-0.0232	105	106	88	106	8.33	6.33
ENSG00000176986:E005	SEC24C	10.73744437.73746805	0.505	0.998	-0.0234	9	13.3	9	9	43.3	46
ENSG00000065548:E022	ZC3H15	2.186504214.186505740	0.505	0.998	-0.023	39.7	45.3	39.3	55	7	7.33
ENSG00000107669:E011	ATE1	10.121870038.121899866	0.836	0.998	-0.0227	17.7	20.7	24.3	25.7	39	39
ENSG00000089597:E037	GANAB	11.62633514.62634821	0.405	0.998	0.0228	15	15.3	25.3	18.3	70.7	67.7
ENSG00000100380:E007	ST13	22.40827143.40832625	0.112	0.998	0.0228	296	343	99	109	5.33	11.7
ENSG00000148481:E018	MINDY3	10.15837318.15838228	0.922	0.998	0.0222	22	21.7	14.7	14.3	29.3	31.7
ENSG00000143977:E010	SNRPG	2.70288192.70293618	0.378	0.998	-0.0229	188	182	191	205	24.7	19.7
ENSG00000152894:E019	PTPRK	6.127992709.127995462	0.896	0.998	-0.0217	13.3	16.7	12.3	16	31.7	36.3
ENSG00000244754:E047	N4BP2L2	13.32518003.32535769	0.411	0.998	-0.0229	127	136	119	130	9.67	7
ENSG00000154310:E035	TNIK	3.171138379.171140399	0.904	0.998	-0.0227	12.7	15.3	9.67	10.3	13.7	14.3
ENSG00000116560:E016	SFPQ	1.35177399.35189003	0.335	0.998	-0.0227	67.3	68	157	146	7	4
ENSG00000065427:E030	KARS1	16.75641723.75647578	0.386	0.998	-0.0228	10.7	9.33	8	11.7	33	32.7
ENSG00000132155:E029	RAF1	3.12604289.12608766	0.572	0.998	0.0221	54	56	42	52	8	10.7
ENSG00000064666:E019	CNN2	19.1032696.1036416	0.146	0.998	-0.0227	30.3	52.7	24.7	27.7	8.33	10.7
ENSG00000125351:E017	UPF3B	X.119838527.119841076	0.872	0.998	0.0222	10	11	10	10	29	34.3
ENSG00000087274:E055	ADD1	4.2908604.2914884	0.219	0.998	0.022	8	5	6	6.33	82	94.3
ENSG00000153944:E015	MSI2	17.57257138.57262151	0.442	0.998	0.0222	10.3	9.33	266	284	11.7	16.3
ENSG00000073910:E073	FRY	13.32254394.32261616	0.919	0.998	0.0221	9	10.7	10.7	11.3	14.7	18
ENSG00000033627:E054	ATP6V0A1	17.42507627.42513861	0.914	0.998	-0.0216	37.7	42	31	35.3	17	17.3
ENSG00000091039:E043	OSBPL8	12.76450979.76487510;12.76450988.76487510	0.883	0.998	0.0215	32	33.7	26.3	30	13	15.7
ENSG00000166986:E083	MARS1	12.57500490.57516495	0.687	0.998	0.0218	44	57	95	111	11.7	16.7
ENSG00000064042:E042	LIMCH1	4.41619440.41644500	0.934	0.998	-0.0226	30.7	32.7	32.7	34.7	17.3	16.7
ENSG00000065978:E008	YBX1	1.42693523.42696642	0.264	0.998	0.0218	343	376	422	455	37	51.3
ENSG00000151150:E084	ANK3	10.60139087.60166824	0.858	0.998	-0.0208	18.3	19.7	14.3	14	40	37.3
ENSG00000184863:E010	RBM33	7.155680908.155700773	0.309	0.998	-0.0218	9	10.3	5.67	9.33	96.7	96.7
ENSG00000081148:E002	IMPG2	3.101226981.101232781	0.497	0.998	-0.0216	139	137	137	133	12.3	8.67
ENSG00000123562:E014	MORF4L2	X.103677051.103685171;X.103678600.103685171;X.103678620.103685171;X.103678651.103685171	0.273	0.998	-0.0214	21	31	50	60	225	243
ENSG00000105426:E021	PTPRS	19.5218532.5219310	0.617	0.998	0.021	127	131	118	126	12.3	16.3
ENSG00000159023:E044	EPB41	1.29053312.29064982;1.29058852.29064982	0.462	0.998	0.0212	16	12.3	12.3	13.3	69.7	74
ENSG00000151914:E016	DST	6.56460254.56463565	0.727	0.998	0.0214	48.3	40	59	54.7	51	49
ENSG00000116754:E024	SRSF11	1.70228555.70232268	0.861	0.998	0.0213	10	9.67	39	42	35	40.3
ENSG00000160213:E007	CSTB	21.43774330.43776204	0.716	0.998	-0.0206	116	141	67.7	88.3	19	20.3
ENSG00000099246:E018	RAB18	10.27526889.27533928	0.399	0.998	-0.021	124	138	141	160	9.33	7
ENSG00000204843:E016	DCTN1	2.74363427.74365075	0.939	0.998	-0.0222	8.67	10	8.33	10.3	15.3	16.7
ENSG00000082269:E015	FAM135A	6.70426532.70428304	0.902	0.998	0.0199	6.67	7.33	6.67	6.33	17.3	19.7
ENSG00000163597:E013	SNHG16	17.76557857.76561288	0.172	0.998	-0.0206	37	48.7	28.7	25.3	84.7	86.3
ENSG00000049759:E087	NEDD4L	18.58333892.58349537	0.854	0.998	-0.0207	29	28	64.7	66	9.33	8
ENSG00000147140:E029	NONO	X.71283721.71297843;X.71284406.71300519	0.379	0.998	0.0205	378	463	298	361	40.3	60
ENSG00000166912:E030	MTMR10	15.30975003.30990777	0.366	0.998	-0.0205	72.3	57.3	62.7	62.3	9.67	7
ENSG00000120694:E016	HSPH1	13.31141259.31145563	0.628	0.998	0.0203	55.7	59.7	48	44.3	5.33	6.67
ENSG00000176406:E019	RIMS2	8.103910201.103912053	0.828	0.998	0.0196	20.7	17	14.7	14.3	27.7	26.7
ENSG00000087095:E015	NLK	17.28172618.28191021	0.313	0.998	-0.0208	106	91.7	114	118	10.3	7.33
ENSG00000077232:E027	DNAJC10	2.182732542.182740299	0.594	0.998	0.0202	43.3	34.3	41.7	40	9	9
ENSG00000104177:E012	MYEF2	15.48143071.48149163	0.72	0.998	0.0201	93.7	100	91.3	94.7	10	13
ENSG00000189180:E008	ZNF33A	10.38010783.38016871	0.788	0.998	0.02	27	32	33.7	35	6.33	8
ENSG00000131725:E005	WDR44	X.118346580.118387340	0.692	0.998	-0.0202	37.3	46.3	48.7	52.7	9.67	9.67
ENSG00000143702:E049	CEP170	1.243172846.243186259	0.296	0.998	0.0204	83	86.3	81.3	67	10.7	12
ENSG00000106771:E019	TMEM245	9.109080943.109087173	0.829	0.998	-0.0201	6	7.67	6.33	7	32.7	33.7
ENSG00000082898:E051	XPO1	2.61522683.61526420	0.581	0.998	-0.0208	37	45.7	21.7	29.7	134	151
ENSG00000198408:E012	OGA	10.101787523.101792839	0.275	0.998	-0.0203	88	106	134	136	8.33	6.33
ENSG00000134909:E034	ARHGAP32	11.129123530.129124803	0.753	0.998	-0.0202	26	31.3	27.7	28.7	32.3	33.3
ENSG00000163605:E015	PPP4R2	3.73061060.73064003	0.676	0.998	-0.02	81.3	81.3	71.7	75.3	7.33	5.67
ENSG00000166377:E028	ATP9B	18.79154555.79193183	0.902	0.998	-0.0199	43	47	27.3	31.3	12	12
ENSG00000135390:E014	ATP5MC2	12.53669948.53676053	0.257	0.998	0.02	202	225	54	67.3	3.67	7.33
ENSG00000136717:E012	BIN1	2.127051243.127059011	0.91	0.998	0.0204	22.3	23.3	17	19.3	8.67	10.3
ENSG00000054965:E009	FAM168A	11.73419999.73430690	0.939	0.998	-0.0205	14	20	18	24.3	13.3	17
ENSG00000145362:E074	ANK2	4.113330470.113333054	0.847	0.998	-0.0202	14.7	14.7	17	19.3	33.3	32.7
ENSG00000198752:E025	CDC42BPB	14.102952603.102954602	0.158	0.998	-0.0183	14	15	11.3	22.7	9.67	13.3
ENSG00000180964:E005	TCEAL8	X.103254017.103255078	0.846	0.998	0.021	65.3	69.7	82	85.3	106	121
ENSG00000143612:E015	C1orf43	1.154212624.154214457	0.708	0.998	0.0195	85	99.7	67	79.7	5.33	8.33
ENSG00000101868:E006	POLA1	X.24699549.24704389	0.209	0.998	-0.0192	23.3	27.3	37.3	28.7	7	5.67
ENSG00000172915:E032	NBEA	13.35164509.35171272	0.744	0.998	0.0196	79	72.3	73.3	72	9	10.3
ENSG00000168813:E005	ZNF507	19.32345783.32352829	0.241	0.998	0.0194	9.33	6	10.3	13	7.33	7.67
ENSG00000108669:E017	CYTH1	17.78692493.78698269;17.78692495.78698268	0.885	0.998	-0.0202	31.7	32.3	38	41.3	23.3	22.7
ENSG00000100503:E037	NIN	14.50763964.50766780	0.855	0.998	-0.0191	45	51.3	41	49.3	7.67	7.67
ENSG00000126777:E043	KTN1	14.55650418.55651890;14.55650637.55651890	0.696	0.998	0.0192	18.3	14	19	16.7	86.3	81.3
ENSG00000101928:E006	MOSPD1	X.134889192.134896817	0.346	0.998	-0.0185	17.7	12.7	21.3	23.7	14.7	12.7
ENSG00000033867:E029	SLC4A7	3.27421779.27424037	0.788	0.998	0.0188	10	10.7	10.7	10.7	56.3	67.7
ENSG00000137145:E044	DENND4C	9.19369987.19372037	0.807	0.998	-0.019	46.7	46.3	33.7	30.3	7.33	6
ENSG00000080345:E017	RIF1	2.151420379.151428784	0.933	0.998	0.0189	30	25.7	27.7	22.7	12	11
ENSG00000113712:E026	CSNK1A1	5.149513209.149520290	0.25	0.998	0.0186	17.3	16	13.7	9.33	166	177
ENSG00000055917:E030	PUM2	2.20318645.20327310	0.406	0.998	0.0184	21	21.3	18.7	16.3	165	193
ENSG00000150471:E023	ADGRL3	4.61909745.61934840	0.643	0.998	-0.0183	26.7	25	23	27	24.7	24
ENSG00000120693:E006	SMAD9	13.36865758.36872658	0.879	0.998	-0.0191	14.7	13.3	9.33	10	10	9
ENSG00000273136:E037	NBPF26	1.120823360.120833603;1.120830563.120837317;1.120830608.120837362;1.120830703.120837457;1.120830815.120837569;1.120831253.120838007	0.894	0.998	0.0182	67	79	66.3	66.7	268	330
ENSG00000185009:E013	AP3M1	10.74138382.74150755	0.749	0.998	0.0177	16.7	13.3	9.67	10	23.7	22.7
ENSG00000136758:E024	YME1L1	10.27136385.27145428	0.677	0.998	0.0182	83	80.3	66.7	72	10	12
ENSG00000071626:E018	DAZAP1	19.1422396.1428842	0.91	0.998	0.0182	42	41	51.7	50.3	10	11
ENSG00000091129:E052	NRCAM	7.108234688.108239959	0.893	0.998	-0.0186	62.7	62	48.7	48.7	60.3	55.7
ENSG00000152952:E033	PLOD2	3.146121248.146124138	0.854	0.998	-0.0169	41	49.3	49.3	58.3	106	116
ENSG00000127603:E157	MACF1	1.39463686.39468615	0.637	0.998	0.0172	15.7	12.3	11.3	12.3	26.3	26
ENSG00000196586:E068	MYO6	6.75908627.75914063	0.907	0.998	0.0182	20.3	20.3	15	14.3	38.7	41.3
ENSG00000135976:E054	ANKRD36	2.97193811.97199418;2.97194376.97199985;2.97196041.97199782;2.97198491.97200334	0.831	0.998	0.018	13.3	12.7	33.7	28.3	59.7	57
ENSG00000094975:E029	SUCO	1.172579267.172588760	0.85	0.998	0.0179	58.7	59.3	57	56.7	6.67	8
ENSG00000130066:E013	SAT1	X.23783883.23785328	0.401	0.998	0.0179	58	49.7	19.3	18.3	273	286
ENSG00000138757:E008	G3BP2	4.75648741.75655066	0.561	0.998	-0.0182	13	15.3	7.33	10.3	105	108
ENSG00000198722:E052	UNC13B	9.35400443.35403167	0.741	0.998	-0.0169	9	10.7	7.33	11.7	19	24
ENSG00000114416:E051	FXR1	3.180970358.180976122	0.0446	0.851	-0.0178	20.7	31.3	32.3	27.3	80.3	81
ENSG00000144935:E008	TRPC1	3.142736533.142748258	0.861	0.998	0.0167	24	24.3	35	31.7	19.3	19.7
ENSG00000090857:E013	PDPR	16.70130544.70132151	0.727	0.998	-0.0176	9	14	8.67	10	6.33	8
ENSG00000075151:E048	EIF4G3	1.20981227.21002713;1.20981227.21001199	0.713	0.998	-0.0175	22.3	25.3	15.7	22	25	29
ENSG00000149273:E026	RPS3	11.75401733.75404760;11.75401733.75404020;11.75402379.75404672	0.607	0.998	0.0172	77	83	613	676	56.3	71
ENSG00000182534:E007	MXRA7	17.76677702.76685072;17.76680879.76685072	0.0469	0.855	0.0174	5.67	8.67	8.67	5	96	124
ENSG00000133226:E045	SRRM1	1.24653032.24654855	0.539	0.998	0.0169	9.33	10.3	7.67	6	65.3	75
ENSG00000185658:E035	BRWD1	21.39238573.39250796	0.751	0.998	-0.0171	87.3	80	74	68.3	6.67	4.67
ENSG00000135976:E062	ANKRD36	2.97204096.97207934;2.97204263.97209681	0.776	0.998	0.0171	65.7	61.3	98.3	84.3	16.3	16.3
ENSG00000118473:E023	SGIP1	1.66643719.66670995	0.939	0.998	-0.0172	25.7	28.7	32.7	38	16.7	17.7
ENSG00000151914:E077	DST	6.56527734.56529448	0.49	0.998	-0.017	164	142	136	133	14.7	10.7
ENSG00000142949:E039	PTPRF	1.43603533.43604903	0.705	0.998	-0.0171	69.7	75	71	85.3	13.7	13.7
ENSG00000127914:E014	AKAP9	7.91980333.91992885	0.771	0.998	0.0172	21.3	23.7	29	28.7	70	79.7
ENSG00000170832:E024	USP32	17.60211514.60213581	0.754	0.998	0.0173	43.7	43.3	37	32	11.7	12
ENSG00000136521:E015	NDUFB5	3.179604939.179616983	0.924	0.998	0.0168	28	27.7	40	41.3	7.67	8.67
ENSG00000136021:E018	SCYL2	12.100315734.100317803	0.912	0.998	0.0159	19.7	23.7	25.7	28.3	28.3	34.7
ENSG00000127481:E084	UBR4	1.19145930.19146826;1.19145933.19146826	0.596	0.998	-0.0168	9.33	9	7	9.67	46.3	46.7
ENSG00000182473:E038	EXOC7	17.76089320.76094414	0.228	0.998	0.0167	12	6	16	15	32	26
ENSG00000114098:E018	ARMC8	3.138187599.138221926;3.138187599.138209817	0.955	0.998	-0.0159	11.3	10.7	17	15.7	29.7	25.7
ENSG00000171634:E012	BPTF	17.67875744.67891844	0.708	0.998	-0.0166	47.7	59	51	55	17.3	18.3
ENSG00000122705:E011	CLTA	9.36204179.36211603;9.36204179.36210625	0.714	0.998	0.0159	17.3	17.3	9.33	9.67	100	120
ENSG00000147044:E015	CASK	X.41520596.41523951	0.591	0.998	0.0169	14	12.7	10.3	13	43.7	51
ENSG00000132912:E018	DCTN4	5.150731489.150733368	0.965	0.998	-0.0158	14.3	15.3	21.3	22.7	20.7	20.7
ENSG00000196712:E045	NF1	17.31249119.31258344	0.915	0.998	0.0162	24.7	23.7	19.3	17.3	38	38
ENSG00000197121:E042	PGAP1	2.196920150.196926470	0.848	0.998	-0.0162	69.7	76.3	6.33	6.67	123	123
ENSG00000205581:E015	HMGN1	21.39345274.39348292;21.39345274.39347379	0.599	0.998	0.0149	138	139	27	23.3	191	203
ENSG00000008294:E053	SPAG9	17.51007326.51014232	0.893	0.998	0.016	46	48.3	38.3	42	62	71
ENSG00000144674:E045	GOLGA4	3.37335166.37337666	0.698	0.998	0.0159	95.3	110	96	107	5.33	8
ENSG00000153214:E007	TMEM87B	2.112067067.112081057	0.94	0.998	-0.0164	24.3	27	18	21.3	11	11.7
ENSG00000117569:E028	PTBP2	1.96804939.96806866	0.867	0.998	-0.0157	43.7	42.3	72.3	66.7	9	7.33
ENSG00000114127:E058	XRN1	3.142423642.142432661	0.717	0.998	0.0156	76.7	66.7	79	76.3	9.33	10
ENSG00000151276:E022	MAGI1	3.65383623.65391142	0.494	0.998	0.0152	9	10	7	12.3	21	31.7
ENSG00000244754:E045	N4BP2L2	13.32518003.32535769	0.455	0.998	-0.0156	216	221	127	136	9.67	7
ENSG00000092931:E031	MFSD11	17.76742273.76744322	0.69	0.998	-0.0153	18.3	18.7	21	28.7	6.33	7
ENSG00000088367:E035	EPB41L1	20.36194360.36197859	0.62	0.998	-0.015	11.7	12.7	6.33	10	12.7	15
ENSG00000170871:E015	KIAA0232	4.6871682.6880787	0.666	0.998	0.0157	37.3	40.7	35	31.7	11.3	12.3
ENSG00000130402:E014	ACTN4	19.38709476.38711276	0.745	0.998	-0.0159	14.7	16	11.7	15.3	63.7	68
ENSG00000164253:E046	WDR41	5.77463226.77489457	0.749	0.998	0.0154	40.7	44.7	23	21.3	6.67	7.67
ENSG00000100722:E045	ZC3H14	14.88578140.88607243;14.88578140.88601924	0.885	0.998	-0.0154	36.3	36.7	24	26.7	24	23.7
ENSG00000132670:E016	PTPRA	20.2965202.2986765	0.792	0.998	-0.016	19.7	21.3	14	13.3	77.3	71.7
ENSG00000118260:E019	CREB1	2.207560372.207567463	0.36	0.998	0.0145	21.7	20.3	16	22.3	32.3	39
ENSG00000072210:E074	ALDH3A2	17.19671956.19675558	0.961	0.998	0.016	15.3	21.7	15.7	23	13.7	21
ENSG00000067208:E012	EVI5	1.92636336.92665939	0.785	0.998	-0.015	17.7	15	19.3	20	18.3	16.3
ENSG00000119685:E046	TTLL5	14.75752955.75764615	0.941	0.998	0.0149	7.33	7	7.67	8.33	11.3	12.3
ENSG00000112514:E011	CUTA	6.33416776.33417097	0.6	0.998	-0.0148	145	151	112	128	12.7	11.3
ENSG00000101972:E059	STAG2	X.124090764.124094018	0.648	0.998	0.0144	50.7	48	39.3	42.7	164	181
ENSG00000122545:E042	SEPTIN7	7.35882547.35898303	0.465	0.998	-0.0149	183	195	210	201	18	14.7
ENSG00000109270:E009	LAMTOR3	4.99892034.99894335	0.951	0.998	-0.0144	32	33.7	54	55.3	22	21.3
ENSG00000258890:E016	CEP95	17.64514358.64519321	0.00426	0.63	-0.013	9.33	16	7.33	2.67	10.7	11.3
ENSG00000171603:E013	CLSTN1	1.9736042.9741094	0.683	0.998	0.0141	13.7	13.3	19.7	18.7	144	163
ENSG00000165416:E009	SUGT1	13.52659249.52662649	0.846	0.998	0.0144	10	9	17	18	38	41
ENSG00000114331:E013	ACAP2	3.195294811.195295708	0.976	0.998	-0.0126	10.3	11.7	13	14	14.7	15.3
ENSG00000187627:E012	RGPD1	2.86957936.86963029	0.714	0.998	-0.0138	19.3	21.3	12.3	17.3	15	17.3
ENSG00000074657:E046	ZNF532	18.58953799.58979055	0.837	0.998	0.0141	8.33	8	10.7	12	47.3	55.3
ENSG00000091129:E032	NRCAM	7.108189746.108191729	0.506	0.998	0.0147	10.3	10.7	10	6.67	55	52.7
ENSG00000166986:E079	MARS1	12.57500490.57516495	0.941	0.998	0.0144	58	75.7	39	51	11.7	16.7
ENSG00000204681:E024	GABBR1	6.29608733.29610924	0.738	0.998	0.013	18.7	20.7	14.7	20.3	21.3	27.7
ENSG00000080200:E011	CRYBG3	3.97889390.97895959	0.738	0.998	-0.0137	98.7	82.3	125	114	13.7	10.3
ENSG00000257103:E012	LSM14A	19.34209051.34215596	0.428	0.998	0.0143	150	152	162	191	11.7	15.7
ENSG00000105443:E033	CYTH2	19.48474949.48478069	0.974	0.998	-0.0136	22.7	27	22	27	10	11.3
ENSG00000107679:E025	PLEKHA1	10.122427031.122429624	0.883	0.998	0.0144	27.3	25	18.3	18.7	38.3	39
ENSG00000174485:E026	DENND4A	15.65697383.65701051	0.506	0.998	0.0141	51	45.7	29	33	22	23
ENSG00000163618:E031	CADPS	3.62492446.62499162	0.903	0.998	0.0146	18.7	17.7	19.3	16.7	41.7	40.3
ENSG00000074054:E032	CLASP1	2.121430177.121447337	0.553	0.998	-0.0136	10.7	15	14	13.7	25	27.3
ENSG00000151914:E110	DST	6.56600221.56610427	0.728	0.998	0.0139	15.7	13.7	17.7	13.3	118	109
ENSG00000114796:E027	KLHL24	3.183663642.183671034	0.494	0.998	-0.0137	184	204	151	161	8	6
ENSG00000066855:E010	MTFR1	8.65682451.65693644	0.716	0.998	0.0143	10.3	12.7	14.7	13.7	24.3	27.3
ENSG00000255717:E042	SNHG1	11.62853833.62854519	0.932	0.998	0.014	45	59.3	44.7	58.7	7	10.3
ENSG00000091972:E010	CD200	3.112333224.112344962	0.985	0.998	-0.0134	8	7.67	6.67	6.67	9	8.33
ENSG00000106070:E030	GRB10	7.50626978.50674436	0.865	0.998	-0.013	55.3	65.3	43.3	55.7	11	12.3
ENSG00000182670:E050	TTC3	21.37150170.37151893	0.305	0.998	0.0133	316	349	332	320	19	24.7
ENSG00000055917:E012	PUM2	2.20263460.20282947	0.603	0.998	-0.0129	55.3	54	45.7	53.7	33.7	34
ENSG00000122545:E043	SEPTIN7	7.35882547.35898303	0.668	0.998	-0.0132	210	201	177	178	18	14.7
ENSG00000143190:E017	POU2F1	1.167332535.167365467	0.87	0.998	0.0126	22	24.3	15	19	24.3	30
ENSG00000185304:E022	RGPD2	2.87806891.87811976	0.881	0.998	-0.0133	16.7	23	19.3	23.3	8	9.67
ENSG00000136628:E029	EPRS1	1.220011056.220018449	0.922	0.998	0.0136	14	14	13.3	12	27.7	28
ENSG00000270629:E060	NBPF14	1.148575811.148577983	0.937	0.998	-0.0131	42.7	44.3	43.3	46.7	9	8.67
ENSG00000221978:E016	CCNL2	1.1388065.1390230	0.795	0.998	-0.0132	5.67	7.33	9.67	10.3	59.7	60.7
ENSG00000110958:E011	PTGES3	12.56664800.56671749;12.56666266.56671749	0.38	0.998	0.0131	292	306	212	256	22.7	29.7
ENSG00000275895:E024	U2AF1L5	21.6492197.6495993	0.963	0.998	-0.0127	24.3	28.7	19.3	22	26	28.7
ENSG00000105426:E034	PTPRS	19.5222220.5238919;19.5225844.5229491	0.898	0.998	-0.0128	12	17	14.3	18.3	44	55
ENSG00000151914:E109	DST	6.56600221.56610427	0.726	0.998	0.0131	16.3	12.3	15.7	13.7	118	109
ENSG00000091164:E023	TXNL1	18.56624461.56626361	0.788	0.998	0.0129	10.3	10.3	9.67	9	87.7	98.3
ENSG00000102038:E018	SMARCA1	X.129492093.129496750	0.854	0.998	-0.0128	49.7	51.3	79.3	76	89.7	84
ENSG00000133226:E057	SRRM1	1.24662804.24666815	0.817	0.998	0.0127	54.7	59	50	59.3	7.67	9.67
ENSG00000196776:E005	CD47	3.108047292.108057477;3.108047292.108051939;3.108047292.108050578	0.944	0.998	0.0123	65.7	73.3	52.3	56.7	28.3	33
ENSG00000135541:E009	AHI1	6.135285647.135300500	0.94	0.998	-0.0123	23	22.7	24.3	22.3	21	19
ENSG00000135541:E060	AHI1	6.135492291.135497583	0.214	0.998	0.0126	10	7.67	11	16.3	20.7	25
ENSG00000005889:E018	ZFX	X.24172800.24179183	0.86	0.998	-0.0125	17	14	16	15.3	48	40
ENSG00000082269:E033	FAM135A	6.70482154.70491034	0.934	0.998	0.0128	14	14.7	12.7	14.7	20.7	24
ENSG00000161813:E050	LARP4	12.50441643.50454314	0.939	0.998	0.011	38	36	24.7	25	12.3	12.7
ENSG00000149806:E008	FAU	11.65120806.65121500	0.464	0.998	0.012	373	440	338	400	15.3	23.7
ENSG00000119787:E009	ATL2	2.38296113.38298144	0.991	0.998	-0.0106	13.3	17.7	9.33	12.3	13.7	17.3
ENSG00000198363:E035	ASPH	8.61638003.61642888	0.598	0.998	-0.0121	222	227	33.7	39.7	17	15.7
ENSG00000116560:E017	SFPQ	1.35177399.35189003	0.429	0.998	-0.012	157	146	262	240	7	4
ENSG00000149294:E020	NCAM1	11.113192425.113211706	0.271	0.998	-0.0119	141	167	306	335	6.67	4.33
ENSG00000197603:E092	CPLANE1	5.37239869.37244375	0.961	0.998	0.0121	24.3	26.7	26.7	30.7	6.33	7.67
ENSG00000131375:E024	CAPN7	3.15240853.15242178	0.948	0.998	-0.0119	14.3	17.3	17.3	21.3	57	65
ENSG00000075539:E021	FRYL	4.48523104.48527477	0.841	0.998	-0.0118	23.7	25.3	19.3	23.7	52	56
ENSG00000153944:E016	MSI2	17.57257138.57262151	0.48	0.998	0.012	266	284	332	343	11.7	16.3
ENSG00000196220:E021	SRGAP3	3.9028130.9038063	0.819	0.998	-0.0112	25.3	27	10.3	9	7.67	7.33
ENSG00000171634:E034	BPTF	17.67928601.67929336	0.776	0.998	-0.0116	20.3	26	21	22.3	63.7	70
ENSG00000182670:E048	TTC3	21.37147603.37150078	0.2	0.998	0.0117	259	299	325	322	7.67	12
ENSG00000134014:E013	ELP3	8.28093233.28099828	0.958	0.998	-0.011	18	19.7	15	17.7	8.67	9.33
ENSG00000123983:E006	ACSL3	2.222861258.222908733;2.222887888.222908733	0.276	0.998	0.0117	6.67	8.67	12.3	8.33	40	38.7
ENSG00000102409:E003	BEX4	X.103215238.103216149	0.779	0.998	0.0115	38.7	39.3	84.3	75.7	16.7	16.7
ENSG00000219481:E019	NBPF1	1.16579256.16585553	0.719	0.998	-0.011	16.3	21.3	16.7	17	9.33	10.3
ENSG00000182985:E022	CADM1	11.115198438.115214608	0.739	0.998	-0.0112	83.3	80	68.3	74	16	15
ENSG00000039560:E058	RAI14	5.34812208.34814583	0.405	0.998	0.0112	35.3	44.3	49.7	47.7	13.3	15.3
ENSG00000213468:E029	FIRRE	X.131768696.131783887	0.937	0.998	0.0116	44.3	47	42.3	43.3	60.7	66.3
ENSG00000117155:E027	SSX2IP	1.84651997.84690154	0.758	0.998	0.0112	140	137	83	75.3	8	9
ENSG00000153707:E051	PTPRD	9.8525035.8528591;9.8526644.8528591	0.883	0.998	0.0112	8	6.67	7.67	7	60	58.7
ENSG00000110958:E014	PTGES3	12.56671809.56672952	0.361	0.998	0.0112	349	357	242	245	6.33	10
ENSG00000104177:E019	MYEF2	15.48149371.48151473	0.878	0.998	-0.0114	83.7	80	94	96	37.3	35
ENSG00000159335:E008	PTMS	12.6769999.6770392	0.326	0.998	0.0111	354	349	477	485	11.7	16.7
ENSG00000243147:E009	MRPL33	2.27772692.27779433	0.293	0.998	0.0111	64	60.7	36	46	96.3	108
ENSG00000109572:E033	CLCN3	4.169713295.169719907	0.723	0.998	0.0119	25.3	25.3	23	19.7	129	131
ENSG00000158528:E029	PPP1R9A	7.95286325.95288536	0.952	0.998	-0.0112	10.3	9.33	12.3	12.3	15.3	14
ENSG00000161016:E018	RPL8	8.144791307.144791850;8.144791310.144791992	0.507	0.998	0.0108	79.7	99	583	647	28	36.3
ENSG00000110958:E010	PTGES3	12.56664800.56671749;12.56664800.56670275	0.551	0.998	0.0106	170	198	301	318	13.3	17.7
ENSG00000196498:E062	NCOR2	12.124372610.124378237	0.966	0.998	0.0101	16.7	18.3	11.7	12.7	46.3	53.7
ENSG00000124486:E014	USP9X	X.41148575.41152948	0.656	0.998	0.0103	167	180	137	162	10.3	13.7
ENSG00000156482:E018	RPL30	8.98042775.98045347	0.0156	0.739	0.0107	891	981	849	941	9.67	21.3
ENSG00000126457:E020	PRMT1	19.49677316.49680487	0.813	0.998	-0.0111	15.3	15.7	11.7	13	120	114
ENSG00000129221:E016	AIPL1	17.6427057.6433919	0.572	0.998	-0.0105	63.7	81.7	45.3	69.7	22	29
ENSG00000127022:E026	CANX	5.179705804.179708250;5.179705852.179708239;5.179706331.179708239	0.621	0.998	-0.0103	454	486	490	512	42	38.3
ENSG00000135976:E053	ANKRD36	2.97193811.97199418;2.97194376.97199985;2.97196041.97199782	0.904	0.998	0.0108	88	78.3	42.3	40.3	30.7	29.3
ENSG00000182287:E014	AP1S2	X.15827372.15845379;X.15828200.15845379;X.15831568.15845379;X.15833007.15845379	0.498	0.998	0.0109	17	19.7	13	10.7	103	115
ENSG00000219481:E018	NBPF1	1.16579256.16585553	0.666	0.998	-0.00933	14.3	14	16.3	21.3	9.33	10.3
ENSG00000003756:E049	RBM5	3.50109688.50110679	0.966	0.998	0.00986	49.7	53.3	50.7	53.7	33	36.7
ENSG00000088833:E012	NSFL1C	20.1455132.1458200	0.96	0.998	0.00988	8.33	9	8.67	9.33	40.3	46.7
ENSG00000197965:E019	MPZL1	1.167773368.167787820	0.648	0.998	-0.00979	7.67	10.3	9.33	8.67	28.7	30.3
ENSG00000180229:E052	HERC2P3	15.20466370.20505391	0.614	0.998	-0.0106	17.3	16.3	19.7	13.7	10.3	8
ENSG00000133318:E025	RTN3	11.63753708.63758156	0.553	0.998	0.00974	210	215	256	285	9	12.3
ENSG00000060339:E032	CCAR1	10.68755536.68757294	0.837	0.998	0.00978	25	30	34	35.7	12	14
ENSG00000163618:E034	CADPS	3.62499268.62516059	0.918	0.998	0.0094	9	8.33	11.7	10	68.3	66
ENSG00000082701:E010	GSK3B	3.119863605.119876413	0.902	0.998	-0.00971	9.33	10	16	18.3	88.7	91
ENSG00000198691:E045	ABCA4	1.94055315.94060537	0.753	0.998	-0.0101	25.7	25.3	38.7	45.3	9.33	9.67
ENSG00000173230:E025	GOLGB1	3.121718501.121726913	0.942	0.998	0.00959	41	44.7	75.7	84	5.67	7
ENSG00000158528:E025	PPP1R9A	7.95268707.95286206	0.905	0.998	-0.00931	38	29.7	18.3	16	8.67	6.67
ENSG00000062194:E008	GPBP1	5.57214193.57230846	0.912	0.998	-0.00934	19.7	22	18	18.7	82.7	84
ENSG00000117155:E025	SSX2IP	1.84651997.84690154	0.458	0.998	0.00932	257	219	140	137	8	9
ENSG00000066427:E053	ATXN3	14.92093318.92096093	0.783	0.998	0.0095	22.3	22.3	31	26	7.67	7.33
ENSG00000107669:E012	ATE1	10.121898969.121902391	0.98	0.998	0.00886	39	39	52.3	53.7	24.3	25.7
ENSG00000046653:E019	GPM6B	X.13785808.13816844	0.399	0.998	0.00925	36	29	41	41.3	339	344
ENSG00000167526:E013	RPL13	16.89561063.89561596	0.117	0.998	-0.00924	329	443	656	797	11.3	8.33
ENSG00000173575:E081	CHD2	15.92997403.92998499	0.788	0.998	-0.00893	9.33	11.7	8.33	8.33	85.3	87.3
ENSG00000179912:E045	R3HDM2	12.57303217.57310264	0.918	0.998	-0.00949	17.7	17	19	20.3	39.7	38.7
ENSG00000138768:E006	USO1	4.75757573.75770439	0.851	0.998	0.0087	12.7	14	12	11	41	43.7
ENSG00000273136:E042	NBPF26	1.120830563.120837317;1.120830608.120837362;1.120830703.120837457;1.120830815.120837569;1.120831253.120838007;1.120831349.120838103;1.120831715.120838469;1.120831863.120838621;1.120831922.120838680;1.120833682.120837249;1.120833905.120834934	0.795	0.998	0.00876	101	112	60.3	67	476	569
ENSG00000163625:E027	WDFY3	4.84724594.84733382	0.902	0.998	0.00835	28	30	22.3	21.3	11	11.7
ENSG00000117360:E005	PRPF3	1.150325881.150328320	0.783	0.998	0.00908	16.7	21.7	18.3	19.7	41.3	51
ENSG00000078668:E015	VDAC3	8.42395133.42398712	0.889	0.998	0.00893	37.3	35.3	41	35.3	41	38.3
ENSG00000140988:E013	RPS2	16.1962656.1963149	0.347	0.998	-0.00872	427	520	764	965	22.7	21.3
ENSG00000033867:E023	SLC4A7	3.27404963.27411642	0.823	0.998	-0.00883	96	109	113	120	8.67	8.33
ENSG00000148498:E007	PARD3	10.34269899.34317107	0.904	0.998	0.00893	32.3	31.7	24.3	26.3	9	9.67
ENSG00000197121:E016	PGAP1	2.196848037.196870941	0.977	0.998	0.00836	54.3	54.3	62	61.7	11.3	12
ENSG00000083097:E003	DOP1A	6.83067779.83096925	0.901	0.998	-0.00834	11.3	12.3	18	22.7	13	15
ENSG00000196776:E006	CD47	3.108047292.108057477;3.108047292.108051939	0.749	0.998	-0.0085	58	64	61	76.7	22.7	25.7
ENSG00000113649:E012	TCERG1	5.146463793.146469544	0.935	0.998	0.00808	22.7	23.3	28.3	27	54.3	55.7
ENSG00000110075:E017	PPP6R3	11.68519651.68537659	0.716	0.998	0.00866	11.3	9.33	10	11	60.7	62
ENSG00000078140:E012	UBE2K	4.39774933.39778360	0.681	0.998	0.00853	56.3	66.7	63.3	64.7	20.3	23.3
ENSG00000048342:E009	CC2D2A	4.15470057.15475915	0.859	0.998	0.00832	7	8.67	9.67	9.67	26.3	30.3
ENSG00000175582:E013	RAB6A	11.73718718.73720846	0.88	0.998	-0.00782	29.3	38.7	22.3	32.7	67	89
ENSG00000245910:E006	SNHG6	8.66922114.66922614	0.851	0.998	-0.00752	126	145	109	116	193	207
ENSG00000250510:E014	GPR162	12.6825652.6829487	0.63	0.998	0.00863	18.3	17.3	16.3	20.7	7	8
ENSG00000123349:E013	PFDN5	12.53295639.53298045;12.53295639.53297850	0.447	0.998	-0.00856	194	239	185	193	26.3	27.7
ENSG00000066382:E013	MPPED2	11.30495521.30535994	0.302	0.998	0.00786	11.7	14.7	13.7	10	79.3	82.7
ENSG00000149294:E023	NCAM1	11.113192425.113211706	0.33	0.998	-0.00805	276	306	350	361	6.67	4.33
ENSG00000273136:E039	NBPF26	1.120823360.120833603;1.120830563.120837317;1.120830608.120837362;1.120830703.120837457;1.120830815.120837569;1.120831253.120838007;1.120831349.120838103;1.120831715.120838469;1.120831863.120838621;1.120831922.120838680;1.120832275.120833890	0.823	0.998	0.00823	12.3	13.3	131	144	486	574
ENSG00000121741:E009	ZMYM2	13.19960026.19993063	0.948	0.998	-0.00797	16.3	20.3	16.7	21.7	82	98.7
ENSG00000151914:E078	DST	6.56528925.56529974	0.718	0.998	0.00786	139	132	140	119	11.7	11.7
ENSG00000136156:E018	ITM2B	13.48256383.48258936	0.328	0.998	-0.00786	429	455	373	389	8.33	5.33
ENSG00000153944:E017	MSI2	17.57257138.57262151;17.57258354.57262151	0.769	0.998	0.00806	53	50	59.3	62	272	287
ENSG00000182287:E007	AP1S2	X.15827372.15845379	0.989	0.998	0.00745	24.7	26.3	21.7	22.7	22.3	24.3
ENSG00000146872:E022	TLK2	17.62523177.62536170	0.678	0.998	0.00781	6.67	9.33	15	15	34.7	40.7
ENSG00000149294:E024	NCAM1	11.113192425.113211706	0.445	0.998	-0.00769	350	361	269	277	6.67	4.33
ENSG00000173660:E004	UQCRH	1.46303820.46310155	0.939	0.998	-0.00792	136	141	190	189	12	10.7
ENSG00000084234:E046	APLP2	11.130122513.130126700	0.573	0.998	0.00843	116	121	127	153	50.7	59.3
ENSG00000275052:E011	PPP4R3B	2.55577356.55579679	0.185	0.998	-0.00818	12	16	20.7	15.3	42.3	39
ENSG00000196912:E055	ANKRD36B	2.97560860.97584944	0.93	0.998	0.0076	22.7	22.7	45.3	49	10	11
ENSG00000009307:E029	CSDE1	1.114736855.114737963	0.309	0.998	-0.00747	26.3	37	26.3	27.3	373	406
ENSG00000149294:E022	NCAM1	11.113192425.113211706	0.321	0.998	-0.00743	395	403	276	306	6.67	4.33
ENSG00000198363:E040	ASPH	8.61643433.61644600	0.913	0.998	0.00711	216	221	215	214	30.3	32.7
ENSG00000108953:E018	YWHAE	17.1365058.1400047	0.44	0.998	-0.00736	12	15.3	8.33	10.7	377	374
ENSG00000112983:E047	BRD8	5.138168078.138169222	0.954	0.998	0.00616	27	30.7	21.3	22.3	10.3	11.7
ENSG00000118200:E006	CAMSAP2	1.200815644.200832200	0.978	0.998	-0.00737	11.7	13	14	15	42.3	44.3
ENSG00000147403:E024	RPL10	X.154399941.154400702	0.546	0.998	0.00704	705	764	779	898	35	45.7
ENSG00000163848:E021	ZNF148	3.125313652.125323309;3.125313656.125323309	0.788	0.998	0.00729	9.33	8.33	11.3	12.3	106	116
ENSG00000149273:E025	RPS3	11.75401705.75402380;11.75401725.75402380;11.75401733.75404760;11.75401733.75404020	0.894	0.998	0.00725	607	689	24.7	26.3	109	128
ENSG00000225783:E060	MIAT	22.26666937.26668158	0.881	0.998	-0.00727	234	252	291	304	30.3	29.7
ENSG00000163539:E046	CLASP2	3.33592496.33602952	0.383	0.998	-0.00685	63	71	78.7	69.7	23	22
ENSG00000117020:E029	AKT3	1.243664883.243695591	0.505	0.998	0.00684	21.3	21.7	23.7	19	341	349
ENSG00000001617:E018	SEMA3F	3.50174350.50176768	0.314	0.998	0.00643	25	16.3	31.3	30.3	26.7	22.7
ENSG00000126777:E042	KTN1	14.55650418.55651890	0.361	0.998	0.00659	127	141	97	86.7	7.67	8.67
ENSG00000168137:E037	SETD5	3.9435906.9440456	0.959	0.998	-0.00709	22.7	25.3	31.7	35.7	121	130
ENSG00000131469:E014	RPL27	17.42998831.43002673	0.638	0.998	0.00657	551	599	572	601	20.7	26.3
ENSG00000198700:E003	IPO9	1.201829372.201847279	0.851	0.998	-0.00716	11.7	12.7	12.3	16.3	19.3	22.7
ENSG00000169330:E005	MINAR1	15.79463321.79468187	0.347	0.998	0.00627	5.67	9.33	11.7	10.7	79	98
ENSG00000136717:E014	BIN1	2.127051243.127059011	0.852	0.998	-0.00566	17	19.3	8.67	12	8.67	10.3
ENSG00000167614:E043	TTYH1	19.54435684.54436091	0.988	0.998	-0.00505	98.7	106	116	124	22.7	23.3
ENSG00000152795:E012	HNRNPDL	4.82426129.82427190	0.7	0.998	0.00586	306	282	350	299	13.3	13.7
ENSG00000124198:E013	ARFGEF2	20.48973284.48976016	0.992	0.998	-0.00592	22	23	31	31.7	9.33	9.33
ENSG00000198363:E059	ASPH	8.61681036.61684039	0.692	0.998	0.00633	118	128	88.7	85	142	150
ENSG00000117394:E010	SLC2A1	1.42926857.42928977;1.42926978.42930626	0.712	0.998	0.00602	678	767	611	688	32.3	41.3
ENSG00000182670:E033	TTC3	21.37108446.37122983	0.604	0.998	0.00602	188	206	441	439	10	12.3
ENSG00000123636:E046	BAZ2B	2.159412545.159428311	0.808	0.998	-0.0059	125	133	185	181	61.3	60.3
ENSG00000126777:E079	KTN1	14.55673012.55675835	0.82	0.998	-0.00529	6.67	8.67	13	13.7	109	115
ENSG00000143207:E028	COP1	1.176135086.176149006	0.98	0.998	-0.00625	56	63	53	58.7	10.3	11
ENSG00000151552:E017	QDPR	4.17504475.17511950	0.582	0.998	-0.00596	128	134	126	152	16.3	17.3
ENSG00000029363:E019	BCLAF1	6.136261477.136268162	0.918	0.998	-0.00559	189	185	194	186	14.7	13
ENSG00000285756:E040	BX890604.2	X.3821671.3860090;X.3823327.3861744	0.975	0.998	-0.00594	29.7	28.3	15.3	14	36.3	33.3
ENSG00000122545:E011	SEPTIN7	7.35801270.35832798	0.978	0.998	0.00581	47	47.3	60	58.7	7.67	8
ENSG00000135976:E065	ANKRD36	2.97204263.97209681;2.97207839.97209681	0.954	0.998	-0.00507	53.3	48.7	27.7	23.7	21	18.3
ENSG00000144357:E005	UBR3	2.169875949.169878525	0.544	0.998	0.00563	79.7	78	73	85.7	6.33	7.33
ENSG00000198482:E009	ZNF808	19.52543347.52553107	0.612	0.998	0.00549	9.67	12.3	10.3	9	7.33	8
ENSG00000165802:E027	NSMF	9.137454443.137456411	0.569	0.998	0.00575	7.33	8.67	6.67	12.3	9.33	14.3
ENSG00000105426:E017	PTPRS	19.5215595.5218420	0.951	0.998	-0.00489	42.3	45	49.7	56	100	107
ENSG00000075151:E026	EIF4G3	1.20886371.20893517	0.549	0.998	-0.00564	10	9	6.67	9.33	69.3	72
ENSG00000135976:E030	ANKRD36	2.97164311.97167577	0.676	0.998	-0.00495	29.3	34	24.7	23	11	11.3
ENSG00000183337:E027	BCOR	X.40071159.40072349	0.391	0.998	0.00513	26	27	40.3	30.3	28.3	25
ENSG00000198586:E014	TLK1	2.171014948.171028339	0.943	0.998	0.00533	20	17.7	11.7	11.3	74	70.3
ENSG00000074800:E021	ENO1	1.8868057.8871891;1.8868057.8870825	0.521	0.998	0.00538	1340	1360	765	782	28.7	35.3
ENSG00000196792:E015	STRN3	14.30913657.30935163	0.975	0.998	-0.00523	6	5.67	10	8.67	30.3	26.3
ENSG00000029363:E044	BCLAF1	6.136273187.136275532	0.785	0.998	-0.00549	9.67	9.67	7	9	108	112
ENSG00000077097:E017	TOP2B	3.25615586.25618654	0.971	0.998	-0.00457	183	178	128	124	15.7	14.3
ENSG00000101849:E019	TBL1X	X.9640360.9654215	0.854	0.998	-0.00495	17.3	18	17.7	21.7	18	20
ENSG00000078018:E042	MAP2	2.209710254.209725709	0.837	0.998	0.00508	15	13	17	16.7	220	222
ENSG00000263001:E043	GTF2I	7.74743520.74744758	0.899	0.998	-0.0049	8.33	9	9	9.67	177	171
ENSG00000022840:E061	RNF10	12.120566980.120575631	0.944	0.998	-0.0055	17.3	22.3	37	44	9	10.7
ENSG00000273136:E038	NBPF26	1.120823360.120833603;1.120830563.120837317;1.120830608.120837362;1.120830703.120837457;1.120830815.120837569;1.120831253.120838007;1.120831349.120838103;1.120831715.120838469;1.120831863.120838621;1.120831922.120838680	0.457	0.998	0.00501	15.3	13.7	12.3	13.3	477	569
ENSG00000134313:E018	KIDINS220	2.8736999.8750112	0.68	0.998	-0.00377	25	24	27.7	33	10.7	11.3
ENSG00000123562:E011	MORF4L2	X.103677051.103685171	0.766	0.998	-0.00485	490	508	103	116	35.7	35.7
ENSG00000147140:E012	NONO	X.71283721.71297843;X.71283721.71290629	0.255	0.998	0.00456	318	359	25	38	79.7	94.3
ENSG00000128595:E008	CALU	7.128754455.128758871	0.365	0.998	0.00501	14.3	17.3	19	14.7	59.7	59
ENSG00000107186:E046	MPDZ	9.13140149.13150511	0.99	0.998	-0.00359	13	11.7	32	29.7	24.7	22.3
ENSG00000165588:E012	OTX2	14.56802355.56805360	0.814	0.998	-0.00455	449	429	317	289	14.7	12
ENSG00000126261:E007	UBA2	19.34428570.34430576	0.22	0.998	-0.00455	6.33	3.67	6.67	9	73.3	67.3
ENSG00000092020:E036	PPP2R3C	14.35110629.35121902	0.995	0.998	-0.00354	19	21.7	18.3	21.3	19.7	22.3
ENSG00000003756:E030	RBM5	3.50103166.50105077	0.642	0.998	0.00377	48	56.3	41.7	40.7	23.3	25.7
ENSG00000198836:E022	OPA1	3.193615770.193618869	0.976	0.998	0.00449	57	62	65	68.7	8.67	9.67
ENSG00000115310:E010	RTN4	2.54973621.54982515	0.737	0.998	-0.00435	625	640	730	773	21.7	19.3
ENSG00000110514:E053	MADD	11.47308699.47309281	0.3	0.998	0.00423	36.7	41	24	18.3	10.3	10.3
ENSG00000196586:E029	MYO6	6.75844977.75848351	0.749	0.998	-0.00461	8.67	8.67	9.67	13	52.3	59.7
ENSG00000113966:E005	ARL6	3.97764977.97768081	0.979	0.998	-0.0043	8.33	7.67	9.33	8	43	37
ENSG00000117155:E021	SSX2IP	1.84651997.84690154	0.806	0.998	0.0044	206	213	244	234	8	9
ENSG00000117155:E016	SSX2IP	1.84651997.84690154	0.866	0.998	0.00426	214	218	236	230	8	9
ENSG00000251562:E037	MALAT1	11.65503905.65506260	0.197	0.998	-0.00427	74	88	123	153	3450	3640
ENSG00000068400:E016	GRIPAP1	X.48981691.48982979	0.951	0.998	-0.00489	59.3	60.7	49.3	53.3	16.3	16.7
ENSG00000157077:E009	ZFYVE9	1.52263872.52268463	0.0244	0.739	-0.00329	10.7	16.7	19.3	12	11.7	11
ENSG00000103363:E007	ELOB	16.2772102.2776993	0.934	0.998	-0.00426	99.3	109	226	252	7.67	7.67
ENSG00000273136:E034	NBPF26	1.120823360.120833603;1.120824053.120827134;1.120824053.120825594	0.904	0.998	0.00414	84.7	86.7	57.3	54.3	70	70.7
ENSG00000171858:E009	RPS21	20.62387674.62388309	0.609	0.998	-0.00405	325	387	390	413	11.7	11.3
ENSG00000081148:E011	IMPG2	3.101257773.101273581	0.974	0.998	-0.00411	96.3	97.7	102	105	7	6.67
ENSG00000118482:E011	PHF3	6.63636150.63680000;6.63646795.63680000	0.281	0.998	0.00397	12.7	9.67	11.7	15.7	89.7	97
ENSG00000101558:E016	VAPA	18.9937066.9950395	0.952	0.998	0.00378	12	11	12	11.7	137	137
ENSG00000036054:E028	TBC1D23	3.100310542.100316099	0.975	0.998	-0.00432	30.3	35.3	23.3	28.7	10	11.7
ENSG00000048740:E021	CELF2	10.11257872.11270666	0.822	0.998	0.00339	39.7	49.3	34	37	19.3	23
ENSG00000156467:E012	UQCRB	8.96231132.96231774	0.628	0.998	0.00396	18	21	38	36.7	469	522
ENSG00000137073:E045	UBAP2	9.33998864.34017050	0.993	0.998	-0.00402	11.7	12.7	11	12.3	28.7	31
ENSG00000205581:E022	HMGN1	21.39345274.39348292;21.39345958.39348292	0.95	0.998	-0.00427	54	59	14.3	14.7	194	203
ENSG00000131127:E005	ZNF141	4.337986.372664	0.941	0.998	0.004	44.3	41.7	34.7	35	7.33	7.33
ENSG00000138326:E022	RPS24	10.78037304.78040204;10.78037304.78037965	0.929	0.998	0.00421	222	223	198	206	1000	1050
ENSG00000117394:E013	SLC2A1	1.42926978.42930626	0.573	0.998	0.0038	14	19.3	671	742	18.3	22
ENSG00000163539:E044	CLASP2	3.33584920.33592395	0.834	0.998	0.00398	11	11	22.3	27	58	67.7
ENSG00000165406:E010	MARCHF8	10.45461411.45464239	0.979	0.998	-0.00381	4.33	6	7.67	9.67	7	9
ENSG00000116641:E046	DOCK7	1.62477834.62488934	0.399	0.998	-0.00471	5.33	7.33	9.33	7	15.3	14.7
ENSG00000147140:E014	NONO	X.71283721.71297843;X.71283721.71290629;X.71284406.71300519;X.71284453.71290629	0.793	0.998	-0.00368	8	10.7	10	13.7	349	410
ENSG00000229180:E017	AC006001.3	7.66554837.66573385	0.327	0.998	-0.00356	13	11.7	6.67	10.7	14	15.7
ENSG00000168036:E048	CTNNB1	3.41224081.41224526	0.915	0.998	-0.00348	14.7	15	20.3	23.3	118	125
ENSG00000111481:E028	COPZ1	12.54348039.54350476	0.979	0.998	-0.00427	63	67	83	86	17.3	17.7
ENSG00000166562:E018	SEC11C	18.59155807.59158632	0.768	0.998	0.00365	31.7	38	87.3	91.3	8	9
ENSG00000083067:E019	TRPM3	9.70620365.70625191	0.996	0.998	0.00402	30	30.7	16.3	17	22	23
ENSG00000155330:E006	C16orf87	16.46803070.46824386	0.765	0.998	-0.00364	44.3	42	42.7	47	11	11
ENSG00000117155:E022	SSX2IP	1.84651997.84690154	0.746	0.998	0.00364	244	234	244	257	8	9
ENSG00000163682:E024	RPL9	4.39458309.39458891	0.739	0.998	0.00337	1430	1500	318	351	21.3	26
ENSG00000251562:E035	MALAT1	11.65503905.65506260	0.287	0.998	-0.00339	94.3	116	74	88	3450	3640
ENSG00000122566:E027	HNRNPA2B1	7.26197732.26200572	0.416	0.998	0.00343	66.7	60	51.7	59	319	329
ENSG00000227345:E022	PARG	10.49922419.49932100	0.869	0.998	0.00342	44	49	54	66.7	20	24
ENSG00000138326:E025	RPS24	10.78037304.78040204;10.78037441.78040204	0.587	0.998	-0.00322	31.7	38.3	27.3	31.7	1170	1220
ENSG00000169992:E008	NLGN2	17.7408712.7414344	0.756	0.998	-0.00437	19.7	19	16.7	20	12.3	13
ENSG00000117155:E019	SSX2IP	1.84651997.84690154	0.954	0.998	0.00318	253	257	206	213	8	9
ENSG00000109685:E029	NSD2	4.1935262.1951072	0.993	0.998	-0.00357	74	61.3	54.3	45.3	10.3	8.33
ENSG00000007062:E014	PROM1	4.15971082.15980422	0.978	0.998	-0.00334	77.7	66.7	69.3	61.7	23.3	20
ENSG00000174501:E080	ANKRD36C	2.95958663.95960639	0.944	0.998	-0.00294	137	138	74.7	71.7	22.7	22
ENSG00000118096:E021	IFT46	11.118557045.118559785	0.899	0.998	0.00253	13.7	13	11	12.3	25.7	26.7
ENSG00000153827:E069	TRIP12	2.229859574.229879982	0.685	0.998	0.00296	45.3	65	53.3	65	42	56
ENSG00000101868:E011	POLA1	X.24716454.24717290	0.813	0.998	-0.0026	26	29.7	28.3	27.7	8.33	8.67
ENSG00000178982:E021	EIF3K	19.38632496.38634993	0.981	0.998	0.00285	119	131	87.3	94.3	7	8
ENSG00000155970:E021	MICU3	8.17114201.17118707	0.768	0.998	0.00275	35.3	32	31	33	6.33	6.33
ENSG00000068366:E015	ACSL4	X.109659431.109663270	0.994	0.998	0.00267	58.3	61.7	58.7	61.7	8.33	9
ENSG00000117394:E015	SLC2A1	1.42926978.42930626	0.903	0.998	0.00259	671	742	549	599	18.3	22
ENSG00000175582:E012	RAB6A	11.73716362.73718785	0.972	0.998	0.00225	73.3	94	67	89	29.3	38.7
ENSG00000137818:E007	RPLP1	15.69453020.69455170	0.889	0.998	0.00224	1020	1200	1260	1420	79	94.7
ENSG00000102531:E016	FNDC3A	13.49168751.49174435	0.657	0.998	0.00266	79.7	79	77.7	89.7	5.67	6.33
ENSG00000135976:E061	ANKRD36	2.97204096.97207934	0.975	0.998	-0.00264	130	120	71.7	68.3	10.3	9.33
ENSG00000251562:E054	MALAT1	11.65503905.65506260;11.65505019.65506386	0.421	0.998	0.00255	172	153	37.3	36.7	4390	4470
ENSG00000266412:E016	NCOA4	10.46015266.46030526	0.991	0.998	-0.0025	59	65.3	78.3	88.7	10.3	11.3
ENSG00000151914:E112	DST	6.56600221.56610427	0.184	0.998	-0.00173	34	26.7	14.3	18.7	118	109
ENSG00000135341:E010	MAP3K7	6.90536401.90547258	0.983	0.998	-0.00306	11	12.3	6.67	8	33.3	37.7
ENSG00000073921:E051	PICALM	11.86022469.86031469	0.673	0.998	0.00246	318	376	213	226	6.67	8.33
ENSG00000167232:E029	ZNF91	19.23362725.23395325	0.99	0.998	0.00246	76.3	71	55	52.3	8.67	8.33
ENSG00000197323:E024	TRIM33	1.114427894.114433617	0.567	0.998	0.00201	44.7	44.7	80	66	13.3	12
ENSG00000198408:E029	OGA	10.101804019.101807730	0.908	0.998	0.00218	154	164	119	134	7	8
ENSG00000078018:E029	MAP2	2.209680827.209700277	0.986	0.998	0.00157	43	45.7	39	42.7	101	110
ENSG00000078177:E006	N4BP2	4.40073551.40102075;4.40097569.40102075	0.944	0.998	0.0017	7.33	7.33	13	11.3	27	25
ENSG00000143398:E014	PIP5K1A	1.151224279.151227320	0.587	0.998	0.00236	8.67	11.7	10.3	9.33	53	59.7
ENSG00000124214:E027	STAU1	20.49154071.49174195	0.361	0.998	-0.00247	10.7	13.3	13	9.67	46.7	44.7
ENSG00000111276:E007	CDKN1B	12.12718314.12721065	0.818	0.998	0.00197	167	174	137	130	6.67	7
ENSG00000182670:E060	TTC3	21.37156906.37159699	0.993	0.998	0.00277	57.3	57	58	57.7	179	180
ENSG00000135317:E030	SNX14	6.85536924.85541985	0.731	0.998	-0.00254	44.3	35.3	31	29.3	15.3	13
ENSG00000110514:E065	MADD	11.47324577.47328658;11.47324577.47326738	0.992	0.998	-0.00146	6.33	6.67	12.3	13.7	20.3	22
ENSG00000110075:E047	PPP6R3	11.68576043.68587978;11.68576043.68587927	0.999	0.999	-0.00138	63.7	61	37.7	35.7	25.7	24.3
ENSG00000163320:E008	CGGBP1	3.88055999.88058019	0.669	0.998	-0.00208	8.67	8	12.3	16	97.3	109
ENSG00000131263:E005	RLIM	X.74596000.74614422	0.813	0.998	-0.00126	9.67	10.7	12.3	10.7	80	76.7
ENSG00000134376:E007	CRB1	1.197329003.197356831	0.845	0.998	0.00139	187	199	173	170	48.3	50
ENSG00000081148:E012	IMPG2	3.101257773.101273581	0.873	0.998	-0.00166	102	105	131	124	7	6.67
ENSG00000109756:E041	RAPGEF2	4.159343404.159345106	0.935	0.998	0.0019	17.3	20.7	19	20.3	9.67	11
ENSG00000111664:E015	GNB3	12.6841624.6842970	0.983	0.998	0.00163	12.3	13	8	8.67	193	213
ENSG00000100380:E024	ST13	22.40844909.40856431	0.98	0.998	0.00157	266	293	241	269	8	9.33
ENSG00000156508:E008	EEF1A1	6.73517818.73518981	0.818	0.998	-0.00142	4080	4550	4760	5360	90.7	94.3
ENSG00000120802:E027	TMPO	12.98537572.98546359	0.182	0.998	0.00118	34	35.3	20.7	13	72.3	64.3
ENSG00000106443:E006	PHF14	7.10974945.10990703	0.974	0.998	0.00146	75	73	47	47.7	11.3	11.3
ENSG00000135913:E034	USP37	2.218530040.218546221	0.881	0.998	0.001	16.7	19	23.7	23.3	6	6.33
ENSG00000127663:E027	KDM4B	19.5110818.5119653	0.937	0.998	0.00104	20.7	24	20.3	21.3	9	10
ENSG00000112531:E015	QKI	6.163455421.163478780	0.744	0.998	0.00123	13	15	11	9.67	250	264
ENSG00000144674:E019	GOLGA4	3.37282272.37294979;3.37282272.37289235	0.672	0.998	0.00146	56	61.3	55.7	71.7	38.7	46.3
ENSG00000196914:E009	ARHGEF12	11.120407823.120420753	0.852	0.998	0.000685	27.7	25	23.3	24.3	56.3	54.7
ENSG00000135097:E006	MSI1	12.120347514.120353299	0.985	0.998	-0.000505	71.3	71	72.7	74.7	144	145
ENSG00000177410:E014	ZFAS1	20.49279208.49289045;20.49280570.49289045	0.788	0.998	0.00155	115	148	125	145	168	206
ENSG00000204256:E020	BRD2	6.32974765.32975384	0.965	0.998	0.000667	16.3	15	17.3	17.3	142	138
ENSG00000160014:E023	CALM3	19.46608327.46608924	0.91	0.998	-0.000699	180	183	146	158	17.7	18.3
ENSG00000163964:E014	PIGX	3.196722556.196727923	0.505	0.998	0.00115	6.33	9.67	9.33	8.67	17	20
ENSG00000171634:E056	BPTF	17.67959875.67964212	0.687	0.998	0.000976	96.7	98.7	83.3	98	41	45
ENSG00000167658:E004	EEF2	19.3976300.3978028	0.967	0.998	-0.000926	589	704	682	820	8.67	9.67
ENSG00000100380:E023	ST13	22.40844909.40856431	0.94	0.998	0.000933	278	321	266	293	8	9.33
ENSG00000167658:E003	EEF2	19.3976300.3978028	0.948	0.998	-0.000902	416	481	589	704	8.67	9.67
ENSG00000074800:E023	ENO1	1.8868057.8871891;1.8870510.8871891	0.193	0.998	0.000828	45.7	41.3	9	14	748	776
ENSG00000143195:E014	ILDR2	1.166927180.166956733	0.316	0.998	1.65e-05	27	24	56.7	70.7	12.7	14.3
ENSG00000114391:E006	RPL24	3.101681215.101682771	0.437	0.998	0.000829	274	344	976	1050	12	14
ENSG00000273136:E036	NBPF26	1.120823360.120833603	0.756	0.998	0.000954	111	116	67	79	12.7	14
ENSG00000229117:E011	RPL41	12.56116799.56117482	0.924	0.998	0.000644	1980	2180	2430	2750	20	24
ENSG00000188612:E004	SUMO2	17.75168401.75181057	0.9	0.998	-0.000595	505	531	458	454	13.3	13.3
ENSG00000145425:E019	RPS3A	4.151099714.151102871	0.943	0.998	-0.000502	1770	1850	1200	1300	25	25.7
ENSG00000154556:E046	SORBS2	4.185649656.185652662	0.954	0.998	0.000483	58.3	65.7	63.7	68	10	11
ENSG00000132912:E027	DCTN4	5.150733475.150753479	0.763	0.998	0.000691	36.3	35.7	47.3	54	8.67	9.33
ENSG00000085063:E030	CD59	11.33722463.33736382	0.898	0.998	-1.24e-05	21	17.7	14	13.7	82.7	74
ENSG00000116030:E018	SUMO1	2.202214434.202238440	0.882	0.998	-0.000475	117	137	80.7	87.7	7.67	8.67
ENSG00000112701:E015	SENP6	6.75634811.75647731	0.545	0.998	0.000145	50.3	45	117	126	29.3	30
ENSG00000112701:E007	SENP6	6.75621625.75623900	0.817	0.998	0.00038	13	14	18.3	16	75	72
ENSG00000163539:E047	CLASP2	3.33592496.33602952	0.684	0.998	0.000144	78.7	69.7	72	74.3	23	22
ENSG00000205531:E009	NAP1L4	11.2945646.2951259	0.998	0.999	0.000144	19	19	19.7	20	36	36.3
ENSG00000100592:E026	DAAM1	14.59331920.59340074	0.957	0.998	-0.000324	22	20.3	25	25	63	60.7
ENSG00000129003:E104	VPS13C	15.62023520.62033441	0.463	0.998	0.000159	25	30	36.3	32.7	74	75.7
ENSG00000073792:E023	IGF2BP2	3.185692762.185696612	0.754	0.998	-0.000498	28.3	28.3	13.7	17	43.3	46.7
ENSG00000113649:E053	TCERG1	5.146509245.146510441	0.0475	0.855	0.000429	10.3	16.7	16	11	62	65.3
