# Supplementary material for: PRPF8-associated retinitis pigmentosa variant induces human neural retina-autonomous photoreceptor defects
Source: Sci Rep. 2026 Feb 23;16:10264. doi: 10.1038/s41598-026-40376-y (PMC13031808; doi:10.1038/s41598-026-40376-y)
Supplement: Supplementary file 6 — Supplementary Information 6. [file 41598_2026_40376_MOESM6_ESM.xlsx]

## Sheet: diff_circRNA_human
differentially expressed circRNAs (delta_ratio(circ/circ+lin)Y2334N-WT ≥0.05 and p < 0.05)
circ_id	logFC	PValue	FDR	delta_ratio	circ_type	gene_id	gene_name	gene_type
21:39224408|39229436	-2.577	0.00189	0.4307	-0.6667	exon	ENSG00000185658	BRWD1	protein_coding
18:21564203|21568094	-1.979	0.01804	0.8618	-0.5302	exon	ENSG00000141446	ESCO1	protein_coding
14:45011975|45054549	-4.739	0.004814	0.4599	-0.5235	exon	ENSG00000198718	TOGARAM1	protein_coding
2:172562220|172566933	2.855	0.04188	0.9892	0.5	exon	ENSG00000152256	PDK1	protein_coding
19:34451981|34464131	1.085	0.03387	0.9892	-0.4702	exon	ENSG00000126261	UBA2	protein_coding
12:129699810|129700698	-5.481	0.0001214	0.07537	-0.4432	exon	ENSG00000151952	TMEM132D	protein_coding
1:243415702|243426558	-3.2	0.01222	0.8243	-0.4318	exon	ENSG00000054282	SDCCAG8	protein_coding
1:197642711|197715074	2.208	0.03518	0.9892	0.4226	exon	ENSG00000207139,ENSG00000213047	Y_RNA,DENND1B	misc_RNA,protein_coding
19:23358430|23374764	2.509	0.00072	0.2981	0.3833	exon	ENSG00000167232	ZNF91	protein_coding
2:241407537|241413421	-4.971	0.00321	0.4307	-0.3755	exon	ENSG00000006607	FARP2	protein_coding
6:145864388|145894977	-4.874	0.003456	0.4307	-0.2895	exon	ENSG00000146414	SHPRH	protein_coding
2:74710888|74711243	1.921	0.0332	0.9892	0.2553	intergenic	NA	NA	NA
7:32632543|32679130	2.286	0.01631	0.8618	0.2514	exon	ENSG00000229358	DPY19L1P1	unprocessed_pseudogene
5:73074742|73077493	-3.098	2.18e-06	0.004068	-0.2492	exon	ENSG00000157107	FCHO2	protein_coding
8:123077111|123109620	1.257	0.02532	0.9892	0.2424	exon	ENSG00000156787	TBC1D31	protein_coding
12:42210355|42210680	-1.971	0.04056	0.9892	-0.2402	exon	ENSG00000015153	YAF2	protein_coding
2:169649182|169675040	2.845	0.04224	0.9892	0.2358	exon	ENSG00000154479,ENSG00000226072	CCDC173,AC016772.1	protein_coding,processed_pseudogene
5:14741827|14758598	-3.107	1.47e-05	0.01371	-0.2313	exon	ENSG00000154122	ANKH	protein_coding
2:171337453|171339554	2.332	0.003872	0.4372	0.2301	exon	ENSG00000123600	METTL8	protein_coding
17:32171043|32176213	-1.576	0.04	0.9892	-0.2267	exon	ENSG00000126858	RHOT1	protein_coding
2:85368686|85371562	-1.55	0.01301	0.8243	-0.2248	exon	ENSG00000115459	ELMOD3	protein_coding
2:168063500|168075231	1.418	0.00909	0.6912	0.2252	exon	ENSG00000198648	STK39	protein_coding
20:32788854|32792770	-2.702	0.009315	0.6942	-0.2171	exon	ENSG00000088305	DNMT3B	protein_coding
1:212044660|212047417	5.089	0.001465	0.3898	0.2082	exon	ENSG00000143476	DTL	protein_coding
3:195688533|195689438	-7.048	4.74e-12	1.77e-08	-0.1937	exon	ENSG00000242086	MUC20-OT1	lncRNA
19:23831597|23833521	-1.196	0.01727	0.8618	-0.1905	intron	ENSG00000233836	AC139769.1	transcribed_unprocessed_pseudogene
9:125915686|125935607	-4.746	0.004557	0.4591	-0.1802	exon	ENSG00000167081	PBX3	protein_coding
5:171183199|171205612	-1.219	0.01653	0.8618	0.1788	exon	ENSG00000204764	RANBP17	protein_coding
6:144781922|144803147	-1.708	0.01301	0.8243	-0.1773	exon	ENSG00000152818	UTRN	protein_coding
18:12999421|13117643	-1.677	0.03168	0.9892	-0.1758	exon	ENSG00000101639	CEP192	protein_coding
15:29761139|29773357	1.076	0.04029	0.9892	-0.1756	exon	ENSG00000104067	TJP1	protein_coding
13:112516440|112527484	-1.266	0.01908	0.8997	-0.1753	exon	ENSG00000126216	TUBGCP3	protein_coding
6:64590223|64593309	-2.613	0.01456	0.8618	-0.1736	exon	ENSG00000188107	EYS	protein_coding
11:49305716|49308234	2.551	0.04383	0.9892	0.1613	exon	ENSG00000255532	AC118942.1	transcribed_unprocessed_pseudogene
6:116645714|116660846	-1.649	0.01741	0.8618	-0.1582	exon	ENSG00000153975	ZUP1	protein_coding
16:47109483|47132025	-1.96	0.007143	0.5786	-0.1578	exon	ENSG00000171208	NETO2	protein_coding
17:59353215|59353526	-1.032	0.03313	0.9892	-0.1559	exon	ENSG00000175155	YPEL2	protein_coding
17:27303367|27309272	1.839	0.009763	0.6996	-0.1462	exon	ENSG00000109046	WSB1	protein_coding
4:177353308|177353728	1.489	0.0148	0.8618	0.1458	exon	ENSG00000109674	NEIL3	protein_coding
3:18041449|18064062	2.273	0.03082	0.9892	0.1459	intron	ENSG00000274840	AC132807.2	lncRNA
6:42822796|42830172	-4.86	0.003699	0.4307	-0.142	exon	ENSG00000112624	BICRAL	protein_coding
3:16286342|16303592	2.573	0.02519	0.9892	0.1402	exon	ENSG00000154814	OXNAD1	protein_coding
6:157867547|157875176	-4.872	0.003462	0.4307	-0.138	exon	ENSG00000130340	SNX9	protein_coding
12:66529831|66541950	-2.827	0.04304	0.9892	-0.1372	exon	ENSG00000155974	GRIP1	protein_coding
4:16170653|16176228	-2.429	0.005244	0.4766	-0.1362	exon	ENSG00000169762	TAPT1	protein_coding
11:34957384|34992379	2.458	0.03986	0.9892	0.1362	exon	ENSG00000110435	PDHX	protein_coding
1:92333391|92380873	1.639	0.001117	0.3621	0.1325	exon	ENSG00000122484	RPAP2	protein_coding
16:83906987|83912367	-4.984	0.002583	0.4307	-0.132	exon	ENSG00000103150	MLYCD	protein_coding
12:42210355|42212484	3.657	0.001166	0.3621	0.1283	exon	ENSG00000015153	YAF2	protein_coding
2:121503167|121530325	-2.666	3.69e-05	0.0275	-0.1271	exon	ENSG00000074054	CLASP1	protein_coding
5:168488602|168497348	0.9946	0.04068	0.9892	0.1235	exon	ENSG00000113643	RARS1	protein_coding
16:77353733|77367723	2.714	0.01595	0.8618	0.1238	exon	ENSG00000140873	ADAMTS18	protein_coding
2:8943187|8974435	2.073	0.01789	0.8618	0.124	exon	ENSG00000143797	MBOAT2	protein_coding
17:64571798|64586170	5.121	0.002039	0.4307	0.1207	exon	ENSG00000108854	SMURF2	protein_coding
1:13715541|13742157	2.842	0.04236	0.9892	0.121	exon	ENSG00000116731	PRDM2	protein_coding
5:36982165|36986301	-1.712	0.01328	0.8245	-0.1204	intron	ENSG00000164190	NIPBL	protein_coding
15:76292431|76295737	-2.396	0.001741	0.4307	-0.1099	exon	ENSG00000140374	ETFA	protein_coding
3:149055303|149076047	-4.866	0.003483	0.4307	-0.108	exon	ENSG00000071794	HLTF	protein_coding
19:34327421|34330347	3.245	0.01305	0.8243	0.1059	exon	ENSG00000166398	GARRE1	protein_coding
15:56394165|56394834	1.983	0.03037	0.9892	0.1049	exon	ENSG00000151575	TEX9	protein_coding
7:6111125|6115523	2.059	0.02852	0.9892	0.1025	exon	ENSG00000106346	USP42	protein_coding
10:11509595|11527567	1.806	0.03132	0.9892	0.1003	exon	ENSG00000148429	USP6NL	protein_coding
20:51674153|51690819	-3.045	0.03799	0.9892	-0.09842	exon	ENSG00000054793	ATP9A	protein_coding
10:49952126|49958480	2.088	0.006078	0.5092	0.09783	exon	ENSG00000178440,ENSG00000204152,ENSG00000288603	TIMM23B-AGAP6,TIMM23B,SNORA74C-2	protein_coding,protein_coding,snoRNA
5:109713520|109716264	-1.85	0.001164	0.3621	-0.09692	exon	ENSG00000112893	MAN2A1	protein_coding
4:26613169|26666405	4.849	0.003247	0.4307	0.09667	exon	ENSG00000109680	TBC1D19	protein_coding
11:96091892|96093517	-1.827	0.01521	0.8618	-0.0925	exon	ENSG00000184384	MAML2	protein_coding
1:235335242|235342883	2.994	0.02891	0.9892	0.09292	exon	ENSG00000227962,ENSG00000285053,ENSG00000152904	AL391994.1,TBCE,GGPS1	processed_pseudogene,protein_coding,protein_coding
2:205158722|205193320	1.508	0.01534	0.8618	0.09125	exon	ENSG00000116117	PARD3B	protein_coding
13:49451553|49467960	1.925	0.0392	0.9892	0.08758	exon	ENSG00000136169	SETDB2	protein_coding
3:129965701|129972108	1.349	0.02549	0.9892	0.08833	intron	ENSG00000250643	AC083906.3	lncRNA
3:186079817|186081175	-2.869	0.003421	0.4307	-0.08633	exon	ENSG00000244405	ETV5	protein_coding
1:151315573|151316509	-2.5	0.03021	0.9892	-0.08533	exon	ENSG00000143393	PI4KB	protein_coding
9:36352742|36353331	2.37	0.01612	0.8618	0.08408	exon	ENSG00000137075	RNF38	protein_coding
19:3660966|3662001	1.77	0.01364	0.833	0.082	exon	ENSG00000186111	PIP5K1C	protein_coding
X:80733456|80736088	1.7	0.02278	0.9892	0.0775	exon	ENSG00000165288	BRWD3	protein_coding
7:33357855|33388144	1.437	0.01668	0.8618	0.07842	exon	ENSG00000238090,ENSG00000122507	AC006195.1,BBS9	processed_pseudogene,protein_coding
11:61437625|61438113	-1.191	0.0353	0.9892	-0.07508	exon	ENSG00000167985,ENSG00000256591	SDHAF2,AP003108.2	protein_coding,protein_coding
6:20546346|20548705	-2.092	0.03025	0.9892	-0.07433	exon	ENSG00000145996	CDKAL1	protein_coding
20:32366384|32369123	-3.54	0.006116	0.5092	-0.07308	exon	ENSG00000171456	ASXL1	protein_coding
17:49311312|49312042	-1.334	0.04042	0.9892	-0.07175	exon	ENSG00000198740	ZNF652	protein_coding
11:83273647|83278829	-1.344	0.02764	0.9892	-0.07133	exon	ENSG00000137500	CCDC90B	protein_coding
1:93894614|93897898	-4.738	0.004588	0.4591	-0.071	exon	ENSG00000023909	GCLM	protein_coding
14:92014215|92033253	-1.815	0.04498	0.9892	-0.06975	exon	ENSG00000100815	TRIP11	protein_coding
13:72835243|72931267	-4.731	0.004996	0.4654	-0.06675	exon	ENSG00000083535	PIBF1	protein_coding
1:52477708|52481923	1.499	0.009665	0.6996	-0.06583	exon	ENSG00000134744	TUT4	protein_coding
5:146254943|146258593	-1.249	0.03825	0.9892	-0.06575	exon	ENSG00000091009,ENSG00000275740	RBM27,AC091959.3	protein_coding,protein_coding
2:174123180|174142000	5.874	4.45e-06	0.005526	0.06483	exon	ENSG00000138430	OLA1	protein_coding
2:113729401|113735858	-4.997	0.002265	0.4307	-0.06325	exon	ENSG00000115084	SLC35F5	protein_coding
5:160035140|160051183	-3.309	0.01088	0.751	-0.06058	exon	ENSG00000113312	TTC1	protein_coding
3:195342471|195345317	2.488	0.03909	0.9892	0.0595	exon	ENSG00000114331	ACAP2	protein_coding
11:110136663|110137414	-1.281	0.04355	0.9892	-0.05925	exon	ENSG00000149289	ZC3H12C	protein_coding
2:70259360|70277874	-4.99	0.002507	0.4307	-0.058	exon	ENSG00000116005	PCYOX1	protein_coding
3:179592644|179601790	2.461	0.006149	0.5092	0.05683	exon	ENSG00000136522	MRPL47	protein_coding
4:84739010|84740416	-2.612	0.01601	0.8618	-0.05625	exon	ENSG00000163625	WDFY3	protein_coding
8:140846260|140864399	1.325	0.02497	0.9892	-0.05458	exon	ENSG00000169398	PTK2	protein_coding
6:148468545|148474222	-1.813	0.0355	0.9892	-0.05458	exon	ENSG00000111961	SASH1	protein_coding
14:53091785|53103856	1.126	0.03226	0.9892	0.05383	exon	ENSG00000100523	DDHD1	protein_coding
7:87163495|87185980	-4.738	0.004588	0.4591	-0.0525	exon	ENSG00000278236,ENSG00000135164	AC005076.2,DMTF1	misc_RNA,protein_coding
3:183736718|183762279	5.307	0.0004368	0.2035	0.05317	exon	ENSG00000163872	YEATS2	protein_coding
11:2969803|2979237	-1.724	0.01258	0.8243	-0.05192	exon	ENSG00000205531	NAP1L4	protein_coding
7:149018992|149021147	2.672	0.01764	0.8618	0.05133	exon	ENSG00000155660	PDIA4	protein_coding

## Sheet: total_human
circ_id	logFC	PValue	FDR	delta_ratio	circ_type	gene_id	gene_name	gene_type
17:82884145|82900731	-1.898	0.1487	0.9892	-0.7439	exon	ENSG00000141556	TBCD	protein_coding
1:20757166|20780540	-0.3845	0.7502	0.9892	-0.7306	exon	ENSG00000127483	HP1BP3	protein_coding
11:129093621|129124894	1.01	0.4352	0.9892	0.7295	exon	ENSG00000134909	ARHGAP32	protein_coding
5:177191884|177212195	-0.9594	0.1757	0.9892	-0.6973	exon	ENSG00000165671	NSD1	protein_coding
21:39224408|39229436	-2.577	0.00189	0.4307	-0.6667	exon	ENSG00000185658	BRWD1	protein_coding
4:122927634|122979386	0.4145	0.6615	0.9892	-0.6067	exon	ENSG00000145375	SPATA5	protein_coding
4:53399730|53428183	-0.04812	0.9312	0.9892	0.571	exon	ENSG00000282278,ENSG00000145216	AC058822.1,FIP1L1	protein_coding,protein_coding
1:172551512|172591071	0.9874	0.1439	0.9892	-0.5607	exon	ENSG00000094975	SUCO	protein_coding
10:121790169|121924329	-0.1947	0.6988	0.9892	0.5465	exon	ENSG00000107669	ATE1	protein_coding
19:29971193|30012531	0.459	0.5237	0.9892	0.5303	exon	ENSG00000105176	URI1	protein_coding
18:21564203|21568094	-1.979	0.01804	0.8618	-0.5302	exon	ENSG00000141446	ESCO1	protein_coding
14:45011975|45054549	-4.739	0.004814	0.4599	-0.5235	exon	ENSG00000198718	TOGARAM1	protein_coding
13:41811225|41833531	1.394	0.2796	0.9892	0.5	exon	ENSG00000102763	VWA8	protein_coding
2:172562220|172566933	2.855	0.04188	0.9892	0.5	exon	ENSG00000152256	PDK1	protein_coding
4:150735258|150831976	-0.4772	0.7101	0.9892	0.486	exon	ENSG00000198589	LRBA	protein_coding
2:61495455|61499894	0.9008	0.1761	0.9892	0.4842	exon	ENSG00000082898	XPO1	protein_coding
1:29035826|29065158	-0.3548	0.542	0.9892	-0.4733	exon	ENSG00000277958,ENSG00000159023	Metazoa_SRP,EPB41	misc_RNA,protein_coding
4:159186642|159243791	-1.329	0.05888	0.9892	-0.4706	exon	ENSG00000109756	RAPGEF2	protein_coding
19:34451981|34464131	1.085	0.03387	0.9892	-0.4702	exon	ENSG00000126261	UBA2	protein_coding
15:72007826|72046634	-0.107	0.9176	0.9892	-0.4681	exon	ENSG00000260576,ENSG00000066933	EIF5A2P1,MYO9A	processed_pseudogene,protein_coding
8:104068512|104094729	0.261	0.6795	0.9892	-0.4666	exon	ENSG00000176406	RIMS2	protein_coding
4:109940946|109945275	-0.1124	0.8339	0.9892	-0.4638	exon	ENSG00000138798	EGF	protein_coding
13:100301460|100309908	-0.9712	0.233	0.9892	-0.4569	exon	ENSG00000175198	PCCA	protein_coding
1:92563642|92704744	-1.401	0.2666	0.9892	-0.4562	exon	ENSG00000223787,ENSG00000201317,ENSG00000229992,ENSG00000067208	AL354890.1,RNU4-59P,HMGB3P9,EVI5	processed_pseudogene,snRNA,processed_pseudogene,protein_coding
11:85981129|86031611	0.1054	0.885	0.9892	-0.4526	exon	ENSG00000073921	PICALM	protein_coding
9:111527268|111534353	0.4878	0.5846	0.9892	0.4525	exon	ENSG00000173258	ZNF483	protein_coding
9:85669485|85692813	-0.01256	0.9847	0.9944	-0.4529	exon	ENSG00000135049	AGTPBP1	protein_coding
16:66598178|66598840	-1.74	0.1922	0.9892	-0.4502	intergenic	NA	NA	NA
12:129699810|129700698	-5.481	0.0001214	0.07537	-0.4432	exon	ENSG00000151952	TMEM132D	protein_coding
1:51402435|51408332	-0.201	0.6603	0.9892	-0.4364	exon	ENSG00000085832	EPS15	protein_coding
6:75647731|75678927	-1.348	0.08075	0.9892	-0.4349	exon	ENSG00000112701	SENP6	protein_coding
1:243415702|243426558	-3.2	0.01222	0.8243	-0.4318	exon	ENSG00000054282	SDCCAG8	protein_coding
7:50669722|50756056	0.2944	0.8096	0.9892	-0.432	exon	ENSG00000106070	GRB10	protein_coding
2:229858772|229880128	0.2331	0.6072	0.9892	0.4318	exon	ENSG00000153827	TRIP12	protein_coding
8:140846260|140879637	0.5532	0.6391	0.9892	0.4318	exon	ENSG00000169398	PTK2	protein_coding
7:77607235|77635849	0.1941	0.7448	0.9892	-0.431	exon	ENSG00000127947	PTPN12	protein_coding
19:23358430|23362739	-0.7919	0.489	0.9892	-0.4277	intron	ENSG00000167232	ZNF91	protein_coding
2:168063500|168129758	-0.18	0.8958	0.9892	-0.427	exon	ENSG00000198648	STK39	protein_coding
15:77252367|77286504	-0.452	0.2584	0.9892	-0.426	exon	ENSG00000173517	PEAK1	protein_coding
6:109641518|109662663	-0.6424	0.2468	0.9892	-0.4254	exon	ENSG00000155085	AK9	protein_coding
1:197642711|197715074	2.208	0.03518	0.9892	0.4226	exon	ENSG00000207139,ENSG00000213047	Y_RNA,DENND1B	misc_RNA,protein_coding
3:183643480|183672484	0.522	0.2227	0.9892	-0.4219	exon	ENSG00000114796	KLHL24	protein_coding
7:50669722|50705323	0.7515	0.5061	0.9892	0.4221	exon	ENSG00000106070	GRB10	protein_coding
15:41696075|41713496	-1.775	0.2254	0.9892	-0.4167	exon	ENSG00000174197	MGA	protein_coding
7:105062164|105091314	-1.268	0.3635	0.9892	-0.4167	exon	ENSG00000005483	KMT2E	protein_coding
14:103398951|103428440	-1.346	0.07925	0.9892	-0.4158	intron	ENSG00000075413	MARK3	protein_coding
20:35721740|35732135	1.182	0.4008	0.9892	0.4119	exon	ENSG00000131051	RBM39	protein_coding
9:33971651|34017189	1.931	0.149	0.9892	0.4124	exon	ENSG00000137073	UBAP2	protein_coding
2:168129541|168182090	0.453	0.5401	0.9892	0.4103	exon	ENSG00000198648	STK39	protein_coding
12:50427762|50441643	-0.4023	0.4044	0.9892	-0.4072	exon	ENSG00000161813	LARP4	protein_coding
2:32114638|32116212	0.4426	0.6543	0.9892	0.4057	exon	ENSG00000021574	SPAST	protein_coding
1:172555869|172557794	-0.5135	0.6045	0.9892	-0.4043	exon	ENSG00000094975	SUCO	protein_coding
6:75634707|75678927	-0.1516	0.6992	0.9892	0.4042	exon	ENSG00000112701,ENSG00000252498	SENP6,RNU6-1016P	protein_coding,snRNA
8:140864312|140890769	1.73	0.4402	0.9892	0.4028	exon	ENSG00000169398	PTK2	protein_coding
1:176116624|176136547	1.156	0.08648	0.9892	0.4021	exon	ENSG00000143207	COP1	protein_coding
9:13205036|13250372	0.5071	0.409	0.9892	0.4012	exon	ENSG00000107186	MPDZ	protein_coding
4:51863437|51899378	0.2316	0.6353	0.9892	-0.397	exon	ENSG00000109184	DCUN1D4	protein_coding
2:61482957|61493053	0.5544	0.3072	0.9892	0.3954	exon	ENSG00000082898	XPO1	protein_coding
6:111387765|111472140	-1.079	0.2383	0.9892	-0.3927	exon	ENSG00000009413	REV3L	protein_coding
14:49825867|49831361	-0.008909	0.9845	0.9944	-0.3892	exon	ENSG00000165525	NEMF	protein_coding
6:109419187|109436199	-1.123	0.2739	0.9892	-0.386	exon	ENSG00000185250	PPIL6	protein_coding
2:172568741|172596023	0.00896	0.9875	0.9952	0.3859	exon	ENSG00000152256	PDK1	protein_coding
19:23358430|23374764	2.509	0.00072	0.2981	0.3833	exon	ENSG00000167232	ZNF91	protein_coding
15:25354353|25411971	-0.2093	0.7535	0.9892	0.3823	exon	ENSG00000114062	UBE3A	protein_coding
1:805799|810170	2.246	0.2173	0.9892	0.3808	exon	ENSG00000230092,ENSG00000230021	AL669831.4,AL669831.3	transcribed_unprocessed_pseudogene,transcribed_processed_pseudogene
7:50703821|50710990	0.4061	0.5527	0.9892	0.3791	exon	ENSG00000106070	GRB10	protein_coding
5:140440119|140445975	0.2576	0.6435	0.9892	-0.3777	exon	ENSG00000254996,ENSG00000131503	ANKHD1-EIF4EBP3,ANKHD1	protein_coding,protein_coding
2:241407537|241413421	-4.971	0.00321	0.4307	-0.3755	exon	ENSG00000006607	FARP2	protein_coding
13:35550477|35606578	-0.8134	0.1529	0.9892	0.3752	exon	ENSG00000172915	NBEA	protein_coding
7:139237005|139266403	0.4682	0.6634	0.9892	0.3737	exon	ENSG00000157741	UBN2	protein_coding
1:243545510|243573048	0.1062	0.7585	0.9892	-0.3728	exon	ENSG00000117020	AKT3	protein_coding
11:85974708|86031611	0.09093	0.8641	0.9892	0.3729	exon	ENSG00000073921	PICALM	protein_coding
3:119500695|119517315	-0.03303	0.9635	0.9892	-0.3708	exon	ENSG00000113845	TIMMDC1	protein_coding
1:219193082|219218712	-0.2388	0.6831	0.9892	-0.3703	intron	ENSG00000143353	LYPLAL1	protein_coding
13:46003139|46020557	-0.1595	0.8346	0.9892	-0.3686	exon	ENSG00000123200	ZC3H13	protein_coding
6:69014038|69076038	-0.603	0.6269	0.9892	-0.3661	exon	ENSG00000135298	ADGRB3	protein_coding
1:70292388|70315566	0.09722	0.8537	0.9892	-0.3646	exon	ENSG00000118454	ANKRD13C	protein_coding
8:140789474|140819020	-0.104	0.9338	0.9892	-0.364	exon	ENSG00000169398	PTK2	protein_coding
7:77607235|77632425	0.3151	0.5501	0.9892	-0.3636	exon	ENSG00000127947	PTPN12	protein_coding
5:109713520|109789527	-0.06267	0.9451	0.9892	-0.3599	exon	ENSG00000112893	MAN2A1	protein_coding
13:41761128|41833531	-0.6334	0.3976	0.9892	0.3576	exon	ENSG00000102763	VWA8	protein_coding
4:17961903|17972885	-0.3509	0.3731	0.9892	-0.357	exon	ENSG00000178177	LCORL	protein_coding
13:28197185|28220378	0.2594	0.8067	0.9892	0.3556	exon	ENSG00000152520,ENSG00000232587	PAN3,EEF1A1P3	protein_coding,processed_pseudogene
4:15625252|15644708	0.9412	0.1407	0.9892	0.3563	exon	ENSG00000118564	FBXL5	protein_coding
17:59731421|59773885	0.5614	0.292	0.9892	0.3532	exon	ENSG00000062716	VMP1	protein_coding
17:31155983|31182665	0.1869	0.7573	0.9892	0.3533	exon	ENSG00000196712	NF1	protein_coding
1:155675010|155680456	0.09066	0.9076	0.9892	0.3492	exon	ENSG00000163374	YY1AP1	protein_coding
20:37056146|37065473	-2.297	0.05562	0.9892	-0.3478	exon	ENSG00000080839	RBL1	protein_coding
1:38354520|38355096	-1.497	0.2249	0.9892	-0.3473	intergenic	NA	NA	NA
4:112562371|112589874	0.8622	0.2681	0.9892	0.3442	exon	ENSG00000138658	ZGRF1	protein_coding
1:172551512|172579267	1.397	0.1299	0.9892	0.3419	exon	ENSG00000094975	SUCO	protein_coding
20:32366384|32391167	-2.168	0.08876	0.9892	-0.3412	intron	ENSG00000171456	ASXL1	protein_coding
3:47720666|47745993	-0.6203	0.278	0.9892	-0.3412	exon	ENSG00000173473	SMARCC1	protein_coding
2:115336640|115343912	1.384	0.286	0.9892	0.3408	intron	ENSG00000175497	DPP10	protein_coding
13:111217679|111233293	1.215	0.357	0.9892	0.3412	exon	ENSG00000102606	ARHGEF7	protein_coding
18:50918110|50932360	0.4094	0.5183	0.9892	-0.3387	exon	ENSG00000082212	ME2	protein_coding
18:13666479|13671973	-1.732	0.197	0.9892	-0.3359	exon	ENSG00000177150	FAM210A	protein_coding
19:29985223|30018959	-0.7059	0.5363	0.9892	-0.3346	intron	ENSG00000105176	URI1	protein_coding
21:36362183|36372531	1.215	0.357	0.9892	0.3348	exon	ENSG00000159256	MORC3	protein_coding
2:32377588|32416163	-1.183	0.09422	0.9892	-0.3333	exon	ENSG00000115760	BIRC6	protein_coding
13:95970112|95999307	-0.8912	0.2545	0.9892	-0.3333	exon	ENSG00000102595	UGGT2	protein_coding
13:100301460|100368574	-0.469	0.7079	0.9892	-0.3333	exon	ENSG00000175198	PCCA	protein_coding
15:42827928|42878684	-0.2606	0.7958	0.9892	-0.3333	exon	ENSG00000128881	TTBK2	protein_coding
16:53879844|53888951	0.07756	0.9471	0.9892	-0.3333	exon	ENSG00000140718	FTO	protein_coding
2:168074982|168129758	0.4989	0.6503	0.9892	0.3325	exon	ENSG00000198648	STK39	protein_coding
8:140789474|140864399	-0.4792	0.5558	0.9892	-0.3307	exon	ENSG00000169398,ENSG00000279786	PTK2,AC105235.1	protein_coding,TEC
10:7220411|7285954	-0.4397	0.4671	0.9892	-0.33	exon	ENSG00000198879	SFMBT2	protein_coding
10:101798842|101813606	0.09589	0.9311	0.9892	-0.3283	exon	ENSG00000198408	OGA	protein_coding
6:21909470|22020542	0.814	0.56	0.9892	0.3282	exon	ENSG00000272168	CASC15	lncRNA
13:32517857|32527532	-0.007818	0.981	0.9931	-0.3279	exon	ENSG00000244754	N4BP2L2	protein_coding
17:66053736|66070001	-0.5736	0.4161	0.9892	-0.3272	exon	ENSG00000154240	CEP112	protein_coding
1:243613671|243695716	-0.5472	0.2712	0.9892	-0.327	exon	ENSG00000117020,ENSG00000226766	AKT3,FABP7P1	protein_coding,processed_pseudogene
4:39737420|39755739	0.9412	0.422	0.9892	0.3266	exon	ENSG00000078140	UBE2K	protein_coding
2:120127688|120146289	0.9242	0.4354	0.9892	0.3266	exon	ENSG00000115109	EPB41L5	protein_coding
13:100257595|100449305	-0.2955	0.7052	0.9892	-0.3258	exon	ENSG00000175198	PCCA	protein_coding
6:75647731|75670720	0.5562	0.6882	0.9892	0.3258	exon	ENSG00000112701	SENP6	protein_coding
X:131749306|131785258	-1.063	0.1618	0.9892	-0.323	exon	ENSG00000213468	FIRRE	lncRNA
1:176027572|176046324	-1.043	0.4295	0.9892	-0.3222	exon	ENSG00000143207	COP1	protein_coding
6:75702645|75703072	0.9378	0.2306	0.9892	0.3223	exon	ENSG00000112701	SENP6	protein_coding
13:100257595|100309908	1.149	0.06879	0.9892	0.3214	exon	ENSG00000175198	PCCA	protein_coding
1:48395267|48403882	0.8079	0.5367	0.9892	0.3199	exon	ENSG00000132122	SPATA6	protein_coding
14:60796217|60818847	0.889	0.2496	0.9892	0.3188	exon	ENSG00000020426	MNAT1	protein_coding
4:120710309|120811449	0.9349	0.4213	0.9892	0.3191	exon	ENSG00000138738	PRDM5	protein_coding
9:85585463|85596449	0.08514	0.9298	0.9892	0.3192	exon	ENSG00000135049	AGTPBP1	protein_coding
4:61934840|61948276	0.09664	0.8621	0.9892	0.317	exon	ENSG00000150471	ADGRL3	protein_coding
9:83678441|83686155	-0.3225	0.4191	0.9892	0.3163	exon	ENSG00000135018	UBQLN1	protein_coding
12:106842589|106860412	-0.08968	0.9299	0.9892	0.3148	exon	ENSG00000111785	RIC8B	protein_coding
17:63764016|63766194	0.8295	0.5308	0.9892	0.3127	exon	ENSG00000108588	CCDC47	protein_coding
15:65715478|65761438	0.8114	0.4522	0.9892	0.3128	exon	ENSG00000264737,ENSG00000174485	MIR4511,DENND4A	miRNA,protein_coding
5:154033791|154034967	0.8543	0.06688	0.9892	0.313	exon	ENSG00000055147	FAM114A2	protein_coding
6:104833042|104849246	0.2692	0.794	0.9892	0.3134	exon	ENSG00000085382,ENSG00000227535	HACE1,AL357315.1	protein_coding,lncRNA
2:61370321|61395233	0.007089	0.9907	0.9962	-0.3133	exon	ENSG00000115464	USP34	protein_coding
8:17963101|18011827	-1.27	0.1218	0.9892	-0.3113	exon	ENSG00000078674	PCM1	protein_coding
13:41777985|41811340	0.9005	0.4047	0.9892	0.3107	exon	ENSG00000102763	VWA8	protein_coding
17:67910877|67924589	0.0975	0.844	0.9892	-0.3096	exon	ENSG00000171634	BPTF	protein_coding
2:62979188|62996766	0.7435	0.1461	0.9892	0.3086	exon	ENSG00000115504	EHBP1	protein_coding
7:50669722|50674658	0.002553	0.9964	0.998	0.3087	exon	ENSG00000106070	GRB10	protein_coding
18:79096476|79126375	-0.1055	0.8406	0.9892	-0.3082	exon	ENSG00000166377,ENSG00000267655	ATP9B,AC125437.1	protein_coding,lncRNA
11:126001719|126021520	-0.545	0.6575	0.9892	0.3071	exon	ENSG00000064309	CDON	protein_coding
4:159186642|159241368	0.7927	0.4741	0.9892	0.3063	exon	ENSG00000109756	RAPGEF2	protein_coding
15:51535663|51547408	0.005039	0.993	0.9968	0.3064	exon	ENSG00000104093	DMXL2	protein_coding
4:147854676|147881932	1.407	0.2896	0.9892	0.3047	intron	ENSG00000071205	ARHGAP10	protein_coding
17:67910877|67922990	0.2821	0.8037	0.9892	0.3038	exon	ENSG00000171634	BPTF	protein_coding
17:29482197|29491865	-0.1253	0.9179	0.9892	0.3041	exon	ENSG00000160551	TAOK1	protein_coding
7:131375424|131399433	0.2577	0.4985	0.9892	0.3029	exon	ENSG00000128585	MKLN1	protein_coding
22:41135813|41140257	0.1764	0.7951	0.9892	0.302	exon	ENSG00000100393	EP300	protein_coding
X:8172190|8228405	-1.386	0.2726	0.9892	-0.3008	intron	ENSG00000285679	AC079142.1	lncRNA
7:77581427|77600806	-0.7349	0.2187	0.9892	-0.299	exon	ENSG00000127947	PTPN12	protein_coding
6:149512155|149541586	-0.2205	0.6864	0.9892	0.298	exon	ENSG00000131013	PPIL4	protein_coding
4:153873073|153884053	-0.9479	0.1772	0.9892	-0.2922	intergenic	NA	NA	NA
14:65561337|65629606	-0.8686	0.4166	0.9892	-0.2914	exon	ENSG00000033170	FUT8	protein_coding
6:145864388|145894977	-4.874	0.003456	0.4307	-0.2895	exon	ENSG00000146414	SHPRH	protein_coding
6:83132176|83147291	0.5768	0.6487	0.9892	0.2887	exon	ENSG00000083097	DOP1A	protein_coding
22:45700282|45740538	0.142	0.7406	0.9892	0.2891	exon	ENSG00000130638	ATXN10	protein_coding
5:78415520|78421960	-0.3247	0.5338	0.9892	0.2868	exon	ENSG00000085365	SCAMP1	protein_coding
18:9182382|9239556	0.2796	0.6614	0.9892	0.287	exon	ENSG00000101745,ENSG00000265257	ANKRD12,AP005263.1	protein_coding,lncRNA
4:169580842|169590809	-1.682	0.1505	0.9892	-0.2857	exon	ENSG00000137601	NEK1	protein_coding
5:36953618|36986301	0.2194	0.679	0.9892	-0.2837	exon	ENSG00000164190	NIPBL	protein_coding
14:49795791|49831361	-0.8807	0.4134	0.9892	-0.2835	exon	ENSG00000165525	NEMF	protein_coding
7:140794308|140808995	-0.4113	0.6414	0.9892	0.2822	exon	ENSG00000157764	BRAF	protein_coding
18:21366027|21403994	0.2896	0.5416	0.9892	0.2808	exon	ENSG00000141449	GREB1L	protein_coding
1:176149006|176176007	-1.884	0.1865	0.9892	-0.2795	exon	ENSG00000143207	COP1	protein_coding
3:169976946|169988359	0.2316	0.6465	0.9892	0.2802	exon	ENSG00000008952	SEC62	protein_coding
17:32171043|32183272	-0.921	0.05128	0.9892	-0.2779	exon	ENSG00000126858	RHOT1	protein_coding
2:120127688|120175004	0.1439	0.7578	0.9892	-0.2768	exon	ENSG00000115109	EPB41L5	protein_coding
11:129123446|129124894	-1.356	0.07097	0.9892	-0.2766	exon	ENSG00000134909	ARHGAP32	protein_coding
X:155415575|155419562	-1.726	0.2304	0.9892	-0.2753	intergenic	NA	NA	NA
1:109342014|109345878	1.382	0.2738	0.9892	0.2752	exon	ENSG00000134243	SORT1	protein_coding
3:47736034|47772936	-0.08413	0.8905	0.9892	-0.274	exon	ENSG00000173473	SMARCC1	protein_coding
22:41125864|41140257	-0.1014	0.826	0.9892	-0.2733	exon	ENSG00000100393	EP300	protein_coding
17:82884145|82903478	-0.133	0.8077	0.9892	0.2726	exon	ENSG00000141556	TBCD	protein_coding
14:50150008|50150230	0.416	0.5766	0.9892	0.2731	exon	ENSG00000100485	SOS2	protein_coding
14:80478254|80530886	-0.128	0.9202	0.9892	-0.2709	exon	ENSG00000100629	CEP128	protein_coding
3:136377660|136423044	0.2394	0.585	0.9892	0.2712	exon	ENSG00000118007	STAG1	protein_coding
6:111405470|111416472	-0.5435	0.6319	0.9892	-0.2698	exon	ENSG00000009413	REV3L	protein_coding
7:16258390|16278226	0.1158	0.9349	0.9892	0.2697	exon	ENSG00000214960	CRPPA	protein_coding
3:3777725|3789074	-0.2695	0.842	0.9892	-0.2692	exon	ENSG00000144455	SUMF1	protein_coding
11:129062280|129124894	-2.679	0.06124	0.9892	-0.2681	exon	ENSG00000134909	ARHGAP32	protein_coding
15:63532647|63563008	0.3863	0.452	0.9892	-0.2677	exon	ENSG00000140455	USP3	protein_coding
4:61996291|62044549	-0.01272	0.9848	0.9944	0.2684	exon	ENSG00000150471	ADGRL3	protein_coding
4:82878730|82881940	-0.159	0.7572	0.9892	-0.2672	exon	ENSG00000138674	SEC31A	protein_coding
X:131768549|131785258	-1.52	0.2197	0.9892	-0.2644	exon	ENSG00000213468	FIRRE	lncRNA
21:39228500|39229436	-1.426	0.1073	0.9892	-0.2635	exon	ENSG00000185658	BRWD1	protein_coding
9:112262435|112297916	0.1506	0.7502	0.9892	0.2641	exon	ENSG00000243911,ENSG00000119314,ENSG00000230081	RN7SL430P,PTBP3,HSPE1P28	misc_RNA,protein_coding,processed_pseudogene
16:47497399|47515601	-0.3401	0.3588	0.9892	-0.2622	exon	ENSG00000102893,ENSG00000222268	PHKB,RNA5SP425	protein_coding,rRNA_pseudogene
10:91819270|91851336	-0.7345	0.565	0.9892	-0.2611	exon	ENSG00000107854	TNKS2	protein_coding
11:86011030|86031611	-0.4385	0.3219	0.9892	-0.261	exon	ENSG00000073921	PICALM	protein_coding
10:68487144|68506718	0.2977	0.5516	0.9892	-0.261	exon	ENSG00000122912	SLC25A16	protein_coding
20:3945177|3974400	-0.3535	0.6856	0.9892	-0.2591	exon	ENSG00000101236	RNF24	protein_coding
11:8413495|8464822	-0.09536	0.8452	0.9892	-0.2584	exon	ENSG00000130413	STK33	protein_coding
8:18765449|18804898	-0.2946	0.8387	0.9892	-0.2582	exon	ENSG00000156011,ENSG00000244018	PSD3,RPL35P6	protein_coding,processed_pseudogene
13:21167988|21168399	-0.5107	0.3366	0.9892	-0.2579	exon	ENSG00000165480	SKA3	protein_coding
5:78089393|78165672	-0.3432	0.4689	0.9892	-0.2574	exon	ENSG00000132842	AP3B1	protein_coding
4:51863437|51886638	-0.3968	0.3529	0.9892	-0.2573	exon	ENSG00000109184	DCUN1D4	protein_coding
9:85677436|85712566	-1.759	0.1445	0.9892	-0.2572	exon	ENSG00000135049	AGTPBP1	protein_coding
9:122877471|122883379	-0.7444	0.43	0.9892	-0.257	exon	ENSG00000212447,ENSG00000056586	SNORD90,RC3H2	snoRNA,protein_coding
10:91996369|92008275	-0.6901	0.6196	0.9892	-0.2569	exon	ENSG00000095564	BTAF1	protein_coding
12:110128950|110163065	-0.5548	0.4247	0.9892	0.2568	exon	ENSG00000122970	IFT81	protein_coding
9:85575315|85596449	-0.3943	0.7745	0.9892	0.2572	exon	ENSG00000135049	AGTPBP1	protein_coding
11:74789626|74817714	-1.078	0.2684	0.9892	-0.2562	exon	ENSG00000166439	RNF169	protein_coding
12:111485265|111486824	-0.3053	0.7998	0.9892	-0.2552	exon	ENSG00000204842	ATXN2	protein_coding
9:14146689|14179780	-0.7718	0.3376	0.9892	-0.2546	exon	ENSG00000147862	NFIB	protein_coding
2:74710888|74711243	1.921	0.0332	0.9892	0.2553	intergenic	NA	NA	NA
3:107710452|107716849	-0.5389	0.2819	0.9892	-0.254	exon	ENSG00000114439	BBX	protein_coding
19:5039836|5047669	-0.2581	0.7206	0.9892	-0.254	exon	ENSG00000127663	KDM4B	protein_coding
5:139614586|139623461	-0.2774	0.7247	0.9892	-0.2533	exon	ENSG00000131508	UBE2D2	protein_coding
10:115120185|115171292	-0.3001	0.4375	0.9892	0.2534	exon	ENSG00000107518	ATRNL1	protein_coding
12:28305649|28307749	0.8714	0.0689	0.9892	-0.2523	exon	ENSG00000123106	CCDC91	protein_coding
4:87170079|87195690	-0.2701	0.6984	0.9892	-0.2523	exon	ENSG00000145332	KLHL8	protein_coding
7:131387120|131399433	-0.1983	0.7011	0.9892	-0.2521	exon	ENSG00000128585	MKLN1	protein_coding
4:102689574|102690957	-0.3643	0.7911	0.9892	-0.2513	exon	ENSG00000109323	MANBA	protein_coding
17:50982524|50987237	-0.1172	0.9237	0.9892	-0.2512	exon	ENSG00000008294	SPAG9	protein_coding
7:32632543|32679130	2.286	0.01631	0.8618	0.2514	exon	ENSG00000229358	DPY19L1P1	unprocessed_pseudogene
3:136398749|136502779	2.217	0.08474	0.9892	0.25	exon	ENSG00000118007,ENSG00000200571	STAG1,RNU6-1284P	protein_coding,snRNA
3:183650296|183665039	1.131	0.09271	0.9892	0.25	exon	ENSG00000114796	KLHL24	protein_coding
2:24564295|24584560	1.251	0.1444	0.9892	0.25	exon	ENSG00000084676	NCOA1	protein_coding
2:168129541|168167407	0.7953	0.1684	0.9892	0.25	exon	ENSG00000198648	STK39	protein_coding
12:28255581|28391411	0.5711	0.6284	0.9892	0.25	exon	ENSG00000123106	CCDC91	protein_coding
6:88844357|88853764	0.3548	0.6562	0.9892	0.25	exon	ENSG00000111880	RNGTT	protein_coding
9:85575315|85633374	-0.07736	0.9074	0.9892	0.25	exon	ENSG00000135049	AGTPBP1	protein_coding
5:73074742|73077493	-3.098	2.18e-06	0.004068	-0.2492	exon	ENSG00000157107	FCHO2	protein_coding
13:95925680|95999307	0.1163	0.9265	0.9892	-0.2492	exon	ENSG00000102595	UGGT2	protein_coding
4:76134175|76144473	-0.8397	0.515	0.9892	-0.2487	exon	ENSG00000138750	NUP54	protein_coding
16:88027483|88038011	0.101	0.8862	0.9892	0.2487	exon	ENSG00000172530	BANP	protein_coding
6:70426439|70502791	-1.065	0.4352	0.9892	-0.2476	exon	ENSG00000082269	FAM135A	protein_coding
2:23880639|23885829	-0.1341	0.909	0.9892	-0.2476	exon	ENSG00000119778	ATAD2B	protein_coding
2:53401660|53415606	1.355	0.1263	0.9892	0.2482	intergenic	NA	NA	NA
11:129062280|129066868	-0.694	0.2402	0.9892	-0.2469	exon	ENSG00000134909	ARHGAP32	protein_coding
15:77252367|77284030	-1.548	0.2114	0.9892	-0.2465	exon	ENSG00000173517	PEAK1	protein_coding
1:155438327|155459898	0.1952	0.7081	0.9892	0.2473	exon	ENSG00000116539	ASH1L	protein_coding
2:47834579|47834871	0.3787	0.5641	0.9892	-0.2463	exon	ENSG00000138081	FBXO11	protein_coding
2:61112522|61118116	-0.6905	0.3699	0.9892	-0.2458	intron	ENSG00000274769,ENSG00000162929	AC016747.4,KIAA1841	lncRNA,protein_coding
10:121902391|121924329	0.3985	0.6446	0.9892	-0.2455	exon	ENSG00000107669	ATE1	protein_coding
16:68121987|68174514	-1.386	0.2803	0.9892	-0.2448	exon	ENSG00000072736,ENSG00000261864	NFATC3,AC130462.3	protein_coding,lncRNA
20:35721740|35725155	0.809	0.3424	0.9892	-0.2446	exon	ENSG00000131051	RBM39	protein_coding
1:179986169|180006567	-0.07752	0.8789	0.9892	-0.2446	exon	ENSG00000135837	CEP350	protein_coding
8:140800459|140890769	0.314	0.8079	0.9892	-0.2444	exon	ENSG00000169398,ENSG00000279786	PTK2,AC105235.1	protein_coding,TEC
10:68651846|68667256	-0.2155	0.813	0.9892	-0.2444	exon	ENSG00000138336	TET1	protein_coding
2:159149142|159150556	-0.5212	0.4274	0.9892	-0.2435	exon	ENSG00000115183	TANC1	protein_coding
6:47533602|47554766	0.224	0.7736	0.9892	-0.2421	exon	ENSG00000198087	CD2AP	protein_coding
1:13731000|13742157	0.8938	0.4109	0.9892	0.2417	exon	ENSG00000116731	PRDM2	protein_coding
8:123077111|123109620	1.257	0.02532	0.9892	0.2424	exon	ENSG00000156787	TBC1D31	protein_coding
5:138006990|138019146	0.2458	0.8284	0.9892	0.2411	exon	ENSG00000031003	FAM13B	protein_coding
12:42210355|42210680	-1.971	0.04056	0.9892	-0.2402	exon	ENSG00000015153	YAF2	protein_coding
4:5663107|5665649	-1.424	0.1815	0.9892	-0.24	exon	ENSG00000173040	EVC2	protein_coding
X:37386599|37426000	-0.6092	0.3854	0.9892	-0.2392	exon	ENSG00000250349,ENSG00000130962	AF241726.2,PRRG1	protein_coding,protein_coding
3:197830770|197866219	-0.544	0.3381	0.9892	-0.2391	exon	ENSG00000186001	LRCH3	protein_coding
1:93894614|93901669	0.4103	0.4663	0.9892	-0.2389	exon	ENSG00000023909	GCLM	protein_coding
10:31461037|31461237	-0.6254	0.5423	0.9892	-0.2389	exon	ENSG00000148516	ZEB1	protein_coding
8:42355516|42361365	-0.06254	0.9432	0.9892	-0.2388	exon	ENSG00000070501	POLB	protein_coding
9:33960826|33973237	-0.07216	0.936	0.9892	0.2392	exon	ENSG00000137073,ENSG00000226801	UBAP2,OSTCP8	protein_coding,processed_pseudogene
17:66027501|66070001	0.672	0.4027	0.9892	-0.2376	exon	ENSG00000154240	CEP112	protein_coding
2:213310059|213364145	-0.04415	0.9639	0.9892	0.2382	exon	ENSG00000144451	SPAG16	protein_coding
3:119863419|119876508	-0.3071	0.5723	0.9892	0.2383	exon	ENSG00000082701	GSK3B	protein_coding
10:100923975|100926019	0.6093	0.221	0.9892	-0.2366	exon	ENSG00000119906	SLF2	protein_coding
18:79193183|79214038	-0.1351	0.7859	0.9892	-0.2365	exon	ENSG00000166377	ATP9B	protein_coding
9:17309058|17416189	0.3545	0.5568	0.9892	0.2367	exon	ENSG00000044459	CNTLN	protein_coding
2:169649182|169675040	2.845	0.04224	0.9892	0.2358	exon	ENSG00000154479,ENSG00000226072	CCDC173,AC016772.1	protein_coding,processed_pseudogene
18:62539681|62576652	-2.046	0.1235	0.9892	-0.2348	exon	ENSG00000279236,ENSG00000141664	AC064801.2,ZCCHC2	TEC,protein_coding
2:27350314|27350632	-1.164	0.16	0.9892	-0.2338	exon	ENSG00000115207	GTF3C2	protein_coding
15:63529014|63563008	0.08859	0.9205	0.9892	0.2338	exon	ENSG00000140455	USP3	protein_coding
20:2947982|2965202	0.4387	0.4611	0.9892	-0.2333	exon	ENSG00000132670	PTPRA	protein_coding
4:39913611|39922748	-0.2682	0.7902	0.9892	-0.2325	exon	ENSG00000121892	PDS5A	protein_coding
6:154787861|154792976	0.6457	0.5152	0.9892	-0.2322	exon	ENSG00000213079	SCAF8	protein_coding
15:72518067|72555907	-0.2347	0.7211	0.9892	-0.2321	exon	ENSG00000166233	ARIH1	protein_coding
6:111387765|111474479	-0.4198	0.5693	0.9892	0.2318	intron	ENSG00000009413	REV3L	protein_coding
5:14741827|14758598	-3.107	1.47e-05	0.01371	-0.2313	exon	ENSG00000154122	ANKH	protein_coding
14:88726541|88746283	0.5193	0.552	0.9892	-0.2313	exon	ENSG00000165521	EML5	protein_coding
7:66286511|66286709	-0.3521	0.7824	0.9892	-0.2312	exon	ENSG00000169902	TPST1	protein_coding
6:88890495|88941180	0.1205	0.9106	0.9892	-0.231	exon	ENSG00000111880	RNGTT	protein_coding
7:16376092|16406337	-1.749	0.1938	0.9892	-0.2304	exon	ENSG00000214960	CRPPA	protein_coding
3:129880309|129880562	1.752	0.1536	0.9892	0.2297	exon	ENSG00000172765	TMCC1	protein_coding
6:109641518|109672167	-0.0614	0.9177	0.9892	0.2298	exon	ENSG00000155085	AK9	protein_coding
6:75634707|75670720	-0.04941	0.9265	0.9892	0.23	exon	ENSG00000112701,ENSG00000252498	SENP6,RNU6-1016P	protein_coding,snRNA
2:171337453|171339554	2.332	0.003872	0.4372	0.2301	exon	ENSG00000123600	METTL8	protein_coding
9:20907150|20916937	-0.5312	0.2976	0.9892	-0.2285	exon	ENSG00000188352	FOCAD	protein_coding
7:42023468|42048696	0.172	0.705	0.9892	0.2292	exon	ENSG00000106571	GLI3	protein_coding
17:32171043|32176213	-1.576	0.04	0.9892	-0.2267	exon	ENSG00000126858	RHOT1	protein_coding
15:32857015|32902040	0.02732	0.9589	0.9892	-0.2274	exon	ENSG00000248905	FMN1	protein_coding
1:8508627|8614686	0.3382	0.7724	0.9892	-0.2272	exon	ENSG00000142599,ENSG00000221083	RERE,AL096855.1	protein_coding,snoRNA
9:33960826|33989126	-0.473	0.4015	0.9892	-0.2269	exon	ENSG00000137073,ENSG00000226801	UBAP2,OSTCP8	protein_coding,processed_pseudogene
8:68022036|68060779	0.8467	0.5166	0.9892	-0.2264	exon	ENSG00000046889	PREX2	protein_coding
10:101792839|101810314	0.1562	0.7636	0.9892	-0.2263	exon	ENSG00000198408	OGA	protein_coding
21:39206108|39212707	0.429	0.3248	0.9892	-0.2262	exon	ENSG00000185658	BRWD1	protein_coding
2:85368686|85371562	-1.55	0.01301	0.8243	-0.2248	exon	ENSG00000115459	ELMOD3	protein_coding
2:168063500|168075231	1.418	0.00909	0.6912	0.2252	exon	ENSG00000198648	STK39	protein_coding
4:86693587|86701801	-0.1725	0.7288	0.9892	-0.2242	exon	ENSG00000163629	PTPN13	protein_coding
15:75868951|75883424	0.09521	0.9348	0.9892	-0.2237	exon	ENSG00000140367	UBE2Q2	protein_coding
4:86672365|86701801	0.5803	0.6469	0.9892	-0.2233	exon	ENSG00000163629	PTPN13	protein_coding
4:185247294|185267155	-0.2907	0.4146	0.9892	-0.2232	exon	ENSG00000109762	SNX25	protein_coding
1:180984677|181005463	-0.3787	0.5017	0.9892	-0.2228	exon	ENSG00000135823	STX6	protein_coding
17:30484214|30492753	-0.4372	0.7413	0.9892	-0.2224	exon	ENSG00000108587	GOSR1	protein_coding
12:50427762|50461347	-0.03685	0.9608	0.9892	-0.2219	exon	ENSG00000161813	LARP4	protein_coding
15:72518067|72572165	0.7129	0.4067	0.9892	-0.2209	exon	ENSG00000166233	ARIH1	protein_coding
20:32366384|32371874	-0.426	0.3609	0.9892	-0.2202	exon	ENSG00000171456	ASXL1	protein_coding
X:98876526|98900084	0.2447	0.6419	0.9892	-0.2201	intron	ENSG00000281566	AL157778.1	lncRNA
4:128074460|128082305	-0.1076	0.8303	0.9892	-0.2196	exon	ENSG00000138709	LARP1B	protein_coding
1:13731000|13749487	-0.9466	0.1557	0.9892	-0.2194	exon	ENSG00000116731	PRDM2	protein_coding
8:71299047|71334174	-0.3885	0.5248	0.9892	-0.2181	exon	ENSG00000104313	EYA1	protein_coding
11:9961957|10002689	0.6634	0.2763	0.9892	-0.2178	exon	ENSG00000133812	SBF2	protein_coding
2:24554389|24584560	0.08772	0.8964	0.9892	0.2176	exon	ENSG00000084676	NCOA1	protein_coding
20:32788854|32792770	-2.702	0.009315	0.6942	-0.2171	exon	ENSG00000088305	DNMT3B	protein_coding
13:100307192|100368574	1.391	0.2616	0.9892	-0.2166	exon	ENSG00000175198	PCCA	protein_coding
10:114830852|114848737	-0.2687	0.6889	0.9892	0.2166	exon	ENSG00000151553	FAM160B1	protein_coding
5:138006990|138011945	0.09769	0.9002	0.9892	-0.2158	exon	ENSG00000031003	FAM13B	protein_coding
12:32598497|32625779	0.1807	0.742	0.9892	-0.2154	exon	ENSG00000139132	FGD4	protein_coding
1:40189055|40202614	0.2433	0.5462	0.9892	0.2153	exon	ENSG00000117000	RLF	protein_coding
3:27383153|27424152	-0.6219	0.1911	0.9892	0.2135	exon	ENSG00000033867	SLC4A7	protein_coding
2:32478635|32493667	0.4737	0.509	0.9892	-0.2127	exon	ENSG00000115760	BIRC6	protein_coding
9:14639896|14680162	0.135	0.7558	0.9892	0.213	exon	ENSG00000175893	ZDHHC21	protein_coding
16:22131205|22131729	0.1214	0.9051	0.9892	0.2132	exon	ENSG00000175267	VWA3A	protein_coding
6:107503657|107506427	-1.001	0.08668	0.9892	-0.2124	exon	ENSG00000112320	SOBP	protein_coding
15:44331988|44380976	1.591	0.2085	0.9892	-0.2124	exon	ENSG00000250130,ENSG00000166734	AC090519.1,GOLM2	processed_pseudogene,protein_coding
1:155477886|155521618	-0.5499	0.6533	0.9892	0.212	exon	ENSG00000116539	ASH1L	protein_coding
5:65451475|65473952	1.081	0.4524	0.9892	0.2124	exon	ENSG00000049192	ADAMTS6	protein_coding
3:93995874|94003908	-0.8833	0.09118	0.9892	-0.2109	exon	ENSG00000169379	ARL13B	protein_coding
18:79096476|79154555	0.2406	0.6454	0.9892	0.2113	exon	ENSG00000166377,ENSG00000267655,ENSG00000279474	ATP9B,AC125437.1,AC125437.2	protein_coding,lncRNA,TEC
1:23814190|23820593	-0.32	0.5945	0.9892	-0.2098	exon	ENSG00000117305	HMGCL	protein_coding
8:140879471|140890769	-0.5068	0.667	0.9892	-0.2098	exon	ENSG00000169398	PTK2	protein_coding
7:155672867|155680908	-0.1214	0.7378	0.9892	-0.2096	exon	ENSG00000184863	RBM33	protein_coding
10:84417771|84425893	-0.3957	0.4359	0.9892	-0.2092	exon	ENSG00000107771	CCSER2	protein_coding
2:196912882|196922195	0.826	0.24	0.9892	0.2087	intron	ENSG00000197121	PGAP1	protein_coding
22:32268288|32273507	1.86	0.09346	0.9892	0.2092	exon	ENSG00000214076,ENSG00000242082	CPSF1P1,SLC5A4-AS1	transcribed_processed_pseudogene,lncRNA
5:154950821|154967237	0.6657	0.3096	0.9892	0.2092	exon	ENSG00000082515	MRPL22	protein_coding
19:20792512|20793878	-1.044	0.4588	0.9892	-0.2083	exon	ENSG00000160229	ZNF66	protein_coding
2:45546732|45553730	-0.2803	0.4944	0.9892	-0.2082	exon	ENSG00000068784	SRBD1	protein_coding
1:220579354|220618755	-0.4676	0.5503	0.9892	-0.2082	exon	ENSG00000116141	MARK1	protein_coding
5:103096541|103097781	1.453	0.06497	0.9892	0.2078	exon	ENSG00000145723	GIN1	protein_coding
8:50438543|50450729	0.6383	0.6508	0.9892	0.208	exon	ENSG00000147481	SNTG1	protein_coding
5:80775694|80792844	1.493	0.122	0.9892	0.2082	exon	ENSG00000113318	MSH3	protein_coding
18:21765772|21819646	0.01457	0.9711	0.9907	-0.208	exon	ENSG00000199977,ENSG00000242971,ENSG00000101752	SNORA73,RN7SL233P,MIB1	snoRNA,misc_RNA,protein_coding
1:212044660|212047417	5.089	0.001465	0.3898	0.2082	exon	ENSG00000143476	DTL	protein_coding
5:93553761|93563463	0.3888	0.4009	0.9892	-0.2069	exon	ENSG00000237187	NR2F1-AS1	lncRNA
10:68651846|68652594	0.8322	0.4971	0.9892	0.2065	exon	ENSG00000138336	TET1	protein_coding
1:20969474|20981227	0.9541	0.1139	0.9892	0.207	exon	ENSG00000075151	EIF4G3	protein_coding
3:134175609|134195182	0.08764	0.922	0.9892	0.2073	exon	ENSG00000163785	RYK	protein_coding
3:180947865|180949343	1.435	0.08055	0.9892	-0.2061	exon	ENSG00000114416	FXR1	protein_coding
6:47503280|47504758	0.09413	0.8465	0.9892	0.2048	intron	ENSG00000198087	CD2AP	protein_coding
1:31915895|31919658	-1.004	0.2936	0.9892	-0.2036	exon	ENSG00000269967,ENSG00000184007	AL136115.2,PTP4A2	lncRNA,protein_coding
1:10440347|10442441	1.52	0.1219	0.9892	0.2036	exon	ENSG00000251503,ENSG00000175279	CENPS-CORT,CENPS	protein_coding,protein_coding
2:228016406|228020156	-0.6009	0.3742	0.9892	-0.2018	exon	ENSG00000153820	SPHKAP	protein_coding
3:47037666|47046621	1.274	0.196	0.9892	0.2015	exon	ENSG00000181555	SETD2	protein_coding
3:197075837|197119530	0.7188	0.3962	0.9892	-0.2014	exon	ENSG00000075711	DLG1	protein_coding
1:70270856|70315566	0.543	0.5012	0.9892	-0.2011	exon	ENSG00000118454	ANKRD13C	protein_coding
7:92294889|92327900	1.034	0.6176	0.9892	0.2008	exon	ENSG00000001629	ANKIB1	protein_coding
13:35040933|35070852	-0.5031	0.2372	0.9892	-0.1999	exon	ENSG00000172915	NBEA	protein_coding
18:79096476|79207012	1.381	0.3224	0.9892	-0.1998	exon	ENSG00000166377,ENSG00000267655,ENSG00000279474	ATP9B,AC125437.1,AC125437.2	protein_coding,lncRNA,TEC
9:118902356|118977436	1.948	0.1517	0.9892	0.2002	intergenic	NA	NA	NA
10:67966683|68014186	-1.18	0.2972	0.9892	-0.1987	exon	ENSG00000148634,ENSG00000266467,ENSG00000236375	HERC4,RN7SL220P,POU5F1P5	protein_coding,misc_RNA,processed_pseudogene
1:52515891|52526373	-0.5572	0.6535	0.9892	-0.1984	exon	ENSG00000134744	TUT4	protein_coding
7:139237005|139298038	1.025	0.3278	0.9892	-0.1983	exon	ENSG00000157741	UBN2	protein_coding
1:177573728|177576950	0.0624	0.8793	0.9892	-0.1981	exon	ENSG00000227579	AL136114.1	lncRNA
4:145823422|145849561	-0.4391	0.3747	0.9892	-0.198	exon	ENSG00000151612,ENSG00000279481	ZNF827,AC104791.2	protein_coding,TEC
8:121628714|121629340	-0.1499	0.85	0.9892	-0.198	exon	ENSG00000170961	HAS2	protein_coding
X:47846105|47895940	-0.8865	0.1946	0.9892	-0.1976	exon	ENSG00000197779	ZNF81	protein_coding
4:40934456|40945070	-0.5545	0.5548	0.9892	-0.1976	exon	ENSG00000163697	APBB2	protein_coding
10:45939361|45962994	-0.07027	0.8785	0.9892	-0.1976	intron	ENSG00000239883	PARGP1	transcribed_unprocessed_pseudogene
14:31127785|31172122	0.1031	0.8427	0.9892	0.1977	exon	ENSG00000092148	HECTD1	protein_coding
4:105424196|105456745	-0.1781	0.7099	0.9892	-0.1973	exon	ENSG00000138777	PPA2	protein_coding
15:76274412|76295737	0.1003	0.8329	0.9892	-0.1954	exon	ENSG00000140374	ETFA	protein_coding
12:32598497|32611283	-0.02502	0.9431	0.9892	-0.195	exon	ENSG00000139132	FGD4	protein_coding
9:109050283|109073438	-2.035	0.1136	0.9892	-0.1949	exon	ENSG00000106771	TMEM245	protein_coding
3:195688533|195689438	-7.048	4.74e-12	1.77e-08	-0.1937	exon	ENSG00000242086	MUC20-OT1	lncRNA
7:139269394|139284574	0.4445	0.5217	0.9892	0.1942	exon	ENSG00000157741	UBN2	protein_coding
14:90978306|91001159	0.331	0.5674	0.9892	-0.1929	exon	ENSG00000100784	RPS6KA5	protein_coding
9:35236469|35259050	2.217	0.1129	0.9892	-0.1918	exon	ENSG00000198722	UNC13B	protein_coding
5:114404438|114404856	0.7213	0.4276	0.9892	0.1919	exon	ENSG00000080709	KCNN2	protein_coding
19:23831597|23833521	-1.196	0.01727	0.8618	-0.1905	intron	ENSG00000233836	AC139769.1	transcribed_unprocessed_pseudogene
10:68651846|68673487	-0.4416	0.4096	0.9892	0.1899	intron	ENSG00000138336	TET1	protein_coding
11:85996826|86007583	-0.732	0.4524	0.9892	-0.1893	exon	ENSG00000073921	PICALM	protein_coding
9:77381976|77407607	-0.8676	0.2375	0.9892	-0.1892	exon	ENSG00000197969	VPS13A	protein_coding
6:13579451|13584225	-0.9741	0.05655	0.9892	-0.1887	exon	ENSG00000124523	SIRT5	protein_coding
9:20923660|20933103	0.7912	0.09189	0.9892	0.1885	exon	ENSG00000188352	FOCAD	protein_coding
12:130399679|130422561	-0.3261	0.5346	0.9892	0.1894	exon	ENSG00000256064,ENSG00000060709	AC063926.1,RIMBP2	lncRNA,protein_coding
10:68459104|68470163	-1.407	0.1677	0.9892	-0.1883	exon	ENSG00000138346	DNA2	protein_coding
1:8541214|8624380	-0.3035	0.6923	0.9892	0.1875	exon	ENSG00000142599	RERE	protein_coding
6:98899268|98927822	0.005471	0.9937	0.9972	-0.1878	exon	ENSG00000112234	FBXL4	protein_coding
1:94458607|94491247	0.08796	0.9303	0.9892	0.1865	exon	ENSG00000117528	ABCD3	protein_coding
15:77361315|77388802	-0.4316	0.7021	0.9892	-0.1864	intron	ENSG00000173517	PEAK1	protein_coding
1:51750145|51765981	0.06789	0.9613	0.9892	-0.1862	exon	ENSG00000117859	OSBPL9	protein_coding
3:138570318|138572984	0.3244	0.447	0.9892	0.1857	exon	ENSG00000114107	CEP70	protein_coding
14:61721509|61721823	0.05094	0.9237	0.9892	-0.1847	exon	ENSG00000100644	HIF1A	protein_coding
15:75854386|75873568	-0.1774	0.7451	0.9892	-0.1833	exon	ENSG00000140367	UBE2Q2	protein_coding
1:84865385|84866138	-1.13	0.3146	0.9892	-0.1808	exon	ENSG00000171517	LPAR3	protein_coding
19:18537601|18538436	-0.5265	0.5055	0.9892	0.1809	exon	ENSG00000105701	FKBP8	protein_coding
9:125915686|125935607	-4.746	0.004557	0.4591	-0.1802	exon	ENSG00000167081	PBX3	protein_coding
18:47841518|47896809	-0.8419	0.4047	0.9892	-0.1803	exon	ENSG00000267541,ENSG00000175387	MTCO2P2,SMAD2	processed_pseudogene,protein_coding
19:40736986|40737769	-1.43	0.1825	0.9892	-0.1799	exon	ENSG00000086544	ITPKC	protein_coding
1:219193082|219241308	0.1409	0.7539	0.9892	-0.1799	intron	ENSG00000143353	LYPLAL1	protein_coding
5:37238857|37247745	1.266	0.3691	0.9892	-0.1798	exon	ENSG00000197603,ENSG00000242493	CPLANE1,RN7SL37P	protein_coding,misc_RNA
1:147648246|147659775	1.312	0.1648	0.9892	0.1795	exon	ENSG00000162836	ACP6	protein_coding
8:68038159|68060779	1.533	0.08838	0.9892	0.1798	exon	ENSG00000046889	PREX2	protein_coding
10:94441896|94474783	-0.5478	0.2687	0.9892	-0.1792	exon	ENSG00000108239	TBC1D12	protein_coding
11:14771937|14789242	-0.1522	0.8498	0.9892	-0.1792	exon	ENSG00000152270	PDE3B	protein_coding
1:20770930|20773610	0.9358	0.2704	0.9892	0.1789	exon	ENSG00000127483	HP1BP3	protein_coding
5:145764931|145826200	0.3524	0.6375	0.9892	0.1792	exon	ENSG00000186314	PRELID2	protein_coding
5:171183199|171205612	-1.219	0.01653	0.8618	0.1788	exon	ENSG00000204764	RANBP17	protein_coding
2:222900674|222909150	-1.377	0.2785	0.9892	-0.1784	exon	ENSG00000123983	ACSL3	protein_coding
18:9204476|9221999	-0.148	0.8329	0.9892	-0.1783	exon	ENSG00000101745,ENSG00000265257	ANKRD12,AP005263.1	protein_coding,lncRNA
9:37126312|37305714	-0.2186	0.6902	0.9892	-0.1778	exon	ENSG00000147905,ENSG00000200502	ZCCHC7,Y_RNA	protein_coding,misc_RNA
18:76849526|76881512	-0.3459	0.479	0.9892	-0.1777	exon	ENSG00000130856	ZNF236	protein_coding
10:124681607|124682379	-0.3526	0.6909	0.9892	-0.1777	exon	ENSG00000258539,ENSG00000189319	AC068896.1,FAM53B	protein_coding,protein_coding
8:47279862|47294030	0.8414	0.1901	0.9892	0.1776	exon	ENSG00000164808	SPIDR	protein_coding
13:49168613|49178654	0.2337	0.6647	0.9892	0.1779	exon	ENSG00000102531	FNDC3A	protein_coding
X:361405|362332	2.345	0.05703	0.9892	0.1784	exon	ENSG00000167393	PPP2R3B	protein_coding
7:77585543|77600806	-0.3137	0.7804	0.9892	0.1784	exon	ENSG00000127947	PTPN12	protein_coding
5:123545417|123557564	0.005638	0.987	0.9952	-0.1775	exon	ENSG00000151292	CSNK1G3	protein_coding
6:144781922|144803147	-1.708	0.01301	0.8243	-0.1773	exon	ENSG00000152818	UTRN	protein_coding
7:34989884|35018596	-0.8752	0.1468	0.9892	-0.1772	exon	ENSG00000173852	DPY19L1	protein_coding
6:85663674|85666147	-0.9813	0.3259	0.9892	-0.1772	exon	ENSG00000203875	SNHG5	lncRNA
18:12999421|13117643	-1.677	0.03168	0.9892	-0.1758	exon	ENSG00000101639	CEP192	protein_coding
15:29761139|29773357	1.076	0.04029	0.9892	-0.1756	exon	ENSG00000104067	TJP1	protein_coding
19:37425868|37444964	1.591	0.1111	0.9892	0.1757	exon	ENSG00000196437	ZNF569	protein_coding
9:37126312|37127263	0.02517	0.9659	0.9892	0.1762	intron	ENSG00000147905	ZCCHC7	protein_coding
13:112516440|112527484	-1.266	0.01908	0.8997	-0.1753	exon	ENSG00000126216	TUBGCP3	protein_coding
5:50399107|50411383	-0.6672	0.3058	0.9892	-0.1746	exon	ENSG00000170571	EMB	protein_coding
3:28010470|28028603	0.3775	0.4474	0.9892	0.1747	exon	ENSG00000235493	LINC01967	lncRNA
18:21765772|21779685	0.348	0.3407	0.9892	0.1748	exon	ENSG00000101752	MIB1	protein_coding
1:8495063|8541318	0.642	0.2599	0.9892	0.175	exon	ENSG00000142599,ENSG00000221083	RERE,AL096855.1	protein_coding,snoRNA
14:39654845|39655808	0.6185	0.252	0.9892	0.1753	exon	ENSG00000258526	AL049828.1	lncRNA
6:64590223|64593309	-2.613	0.01456	0.8618	-0.1736	exon	ENSG00000188107	EYS	protein_coding
8:70213903|70216764	-0.5491	0.2419	0.9892	-0.1742	exon	ENSG00000140396	NCOA2	protein_coding
1:215169199|215172183	-0.2975	0.7161	0.9892	-0.1736	exon	ENSG00000082482	KCNK2	protein_coding
5:97431744|97439618	1.868	0.1927	0.9892	0.1742	intron	ENSG00000251513	LIX1-AS1	lncRNA
6:22020339|22110920	-0.5575	0.3897	0.9892	-0.1733	exon	ENSG00000272168,ENSG00000222515	CASC15,RN7SKP240	lncRNA,misc_RNA
10:94441896|94443423	-2.019	0.1173	0.9892	-0.1732	intron	ENSG00000108239	TBC1D12	protein_coding
13:46723221|46733998	-1.184	0.1471	0.9892	-0.1728	exon	ENSG00000136141	LRCH1	protein_coding
10:101797980|101813606	0.08461	0.9302	0.9892	-0.1727	exon	ENSG00000198408	OGA	protein_coding
4:82878730|82881937	0.3222	0.7842	0.9892	0.1729	exon	ENSG00000138674	SEC31A	protein_coding
20:58438945|58441083	-0.6569	0.596	0.9892	-0.1723	exon	ENSG00000124164	VAPB	protein_coding
10:7243558|7285954	0.09228	0.8308	0.9892	-0.1722	exon	ENSG00000198879	SFMBT2	protein_coding
17:19309885|19329647	-1.229	0.0563	0.9892	-0.1715	exon	ENSG00000072134	EPN2	protein_coding
20:34470048|34492597	-0.7124	0.166	0.9892	-0.1714	exon	ENSG00000078747,ENSG00000277558	ITCH,AL109923.1	protein_coding,lncRNA
5:72861808|72865729	-1.105	0.12	0.9892	-0.1702	exon	ENSG00000083312	TNPO1	protein_coding
10:101798842|101807901	-1.517	0.07278	0.9892	-0.1701	exon	ENSG00000198408	OGA	protein_coding
5:170878097|170896115	-0.8636	0.4044	0.9892	-0.1701	exon	ENSG00000204764	RANBP17	protein_coding
11:22221097|22263043	-0.1197	0.9257	0.9892	0.1696	exon	ENSG00000171714	ANO5	protein_coding
2:195957261|195988229	0.4838	0.6774	0.9892	0.1702	exon	ENSG00000118997	DNAH7	protein_coding
3:125288103|125331238	0.6057	0.642	0.9892	-0.1693	exon	ENSG00000163848	ZNF148	protein_coding
12:1289852|1444750	0.3945	0.4606	0.9892	0.1686	exon	ENSG00000267285,ENSG00000082805	AC004672.2,ERC1	lncRNA,protein_coding
3:47729025|47745993	-0.1434	0.9069	0.9892	-0.1682	exon	ENSG00000173473	SMARCC1	protein_coding
8:140789474|140890769	1.142	0.1467	0.9892	0.1676	exon	ENSG00000169398,ENSG00000279786	PTK2,AC105235.1	protein_coding,TEC
6:88769774|88853764	0.6625	0.6196	0.9892	0.1678	exon	ENSG00000111880	RNGTT	protein_coding
3:142054115|142101841	1.342	0.1895	0.9892	0.1681	exon	ENSG00000114126	TFDP2	protein_coding
8:61633683|61653660	-1.211	0.3866	0.9892	-0.1667	exon	ENSG00000198363	ASPH	protein_coding
4:103656194|103658403	-0.4781	0.4999	0.9892	-0.1665	exon	ENSG00000169836	TACR3	protein_coding
5:16779545|16783469	0.8743	0.1951	0.9892	0.1666	exon	ENSG00000145555	MYO10	protein_coding
12:28255581|28259442	0.8915	0.4803	0.9892	0.1667	exon	ENSG00000123106	CCDC91	protein_coding
15:63553715|63574403	-0.5468	0.6616	0.9892	0.1667	exon	ENSG00000140455	USP3	protein_coding
10:84417771|84477664	0.1888	0.7415	0.9892	0.1668	exon	ENSG00000107771	CCSER2	protein_coding
1:81836885|81862118	1.315	0.1644	0.9892	0.1672	intron	ENSG00000117114	ADGRL2	protein_coding
13:100257595|100368574	0.7888	0.2869	0.9892	0.1674	exon	ENSG00000175198	PCCA	protein_coding
X:19965044|19970298	-0.4584	0.602	0.9892	-0.1659	exon	ENSG00000173681	BCLAF3	protein_coding
4:25127264|25159107	-1.909	0.07935	0.9892	-0.1658	exon	ENSG00000109618	SEPSECS	protein_coding
5:129526284|129528677	-0.6482	0.2939	0.9892	-0.1657	exon	ENSG00000145808	ADAMTS19	protein_coding
8:103910321|103961133	-1.158	0.32	0.9892	-0.1656	exon	ENSG00000176406	RIMS2	protein_coding
8:67287955|67302466	-0.3721	0.4458	0.9892	-0.1652	exon	ENSG00000066777	ARFGEF1	protein_coding
5:145817894|145826200	-0.1183	0.8117	0.9892	-0.1652	exon	ENSG00000186314	PRELID2	protein_coding
2:173358712|173359491	-0.8989	0.5179	0.9892	-0.1649	exon	ENSG00000144354	CDCA7	protein_coding
X:36098793|36104691	-0.2602	0.793	0.9892	-0.1648	exon	ENSG00000165164	CFAP47	protein_coding
4:102304317|102324998	0.2592	0.8035	0.9892	-0.1646	intron	ENSG00000138821	SLC39A8	protein_coding
5:123532569|123557564	0.9517	0.3075	0.9892	0.165	intron	ENSG00000151292	CSNK1G3	protein_coding
15:65729072|65756472	0.6458	0.203	0.9892	0.1651	exon	ENSG00000174485	DENND4A	protein_coding
18:49331864|49379758	-0.7948	0.4176	0.9892	-0.1644	exon	ENSG00000141627	DYM	protein_coding
15:77178790|77182040	-1.029	0.398	0.9892	-0.163	exon	ENSG00000173517	PEAK1	protein_coding
15:74600501|74601413	2.033	0.1526	0.9892	0.1626	intron	ENSG00000179335	CLK3	protein_coding
3:149846011|149921227	-0.0322	0.945	0.9892	0.1632	exon	ENSG00000082996	RNF13	protein_coding
6:98899268|98934879	-0.4757	0.3914	0.9892	-0.1615	exon	ENSG00000112234	FBXL4	protein_coding
6:111405470|111472140	0.641	0.5321	0.9892	0.1615	exon	ENSG00000009413	REV3L	protein_coding
4:150761783|150831976	-1.022	0.4466	0.9892	-0.1614	exon	ENSG00000198589	LRBA	protein_coding
11:49305716|49308234	2.551	0.04383	0.9892	0.1613	exon	ENSG00000255532	AC118942.1	transcribed_unprocessed_pseudogene
2:32171287|32184338	-2.158	0.09625	0.9892	-0.1603	exon	ENSG00000152683	SLC30A6	protein_coding
11:13413530|13445181	0.06627	0.9481	0.9892	-0.1603	exon	ENSG00000148925	BTBD10	protein_coding
12:120782655|120784593	0.9558	0.5515	0.9892	0.16	exon	ENSG00000157837	SPPL3	protein_coding
11:122956496|122957491	-1.242	0.3247	0.9892	-0.1593	exon	ENSG00000109944	JHY	protein_coding
2:30525587|30533314	-0.1633	0.7496	0.9892	-0.1588	exon	ENSG00000172954	LCLAT1	protein_coding
18:1183830|1238467	-0.2086	0.882	0.9892	-0.1587	intron	ENSG00000263551	AP000829.1	lncRNA
9:85669485|85712566	-0.4727	0.2866	0.9892	-0.1586	exon	ENSG00000135049	AGTPBP1	protein_coding
3:195959183|195960086	1.273	0.2225	0.9892	0.1587	intron	ENSG00000185485	SDHAP1	transcribed_unprocessed_pseudogene
6:116645714|116660846	-1.649	0.01741	0.8618	-0.1582	exon	ENSG00000153975	ZUP1	protein_coding
16:47109483|47132025	-1.96	0.007143	0.5786	-0.1578	exon	ENSG00000171208	NETO2	protein_coding
1:91343430|91353299	0.1062	0.8358	0.9892	-0.1579	exon	ENSG00000162669	HFM1	protein_coding
1:224952670|225007544	0.9348	0.1693	0.9892	0.158	exon	ENSG00000185842	DNAH14	protein_coding
9:88394127|88395772	1.364	0.1057	0.9892	0.1582	intron	ENSG00000106723	SPIN1	protein_coding
2:135200354|135219178	1.71	0.06723	0.9892	0.1583	exon	ENSG00000121988	ZRANB3	protein_coding
10:101797980|101807901	-0.3543	0.5672	0.9892	-0.1572	exon	ENSG00000198408	OGA	protein_coding
X:121090399|121164157	1.335	0.1896	0.9892	0.157	intron	ENSG00000286163	AC002377.1	lncRNA
17:59353215|59353526	-1.032	0.03313	0.9892	-0.1559	exon	ENSG00000175155	YPEL2	protein_coding
3:27916774|27930955	-0.9788	0.2296	0.9892	-0.1563	exon	ENSG00000235493	LINC01967	lncRNA
6:47526628|47554766	-0.6434	0.2518	0.9892	-0.1558	intron	ENSG00000198087	CD2AP	protein_coding
18:12999421|13030608	0.1693	0.7049	0.9892	0.156	exon	ENSG00000101639	CEP192	protein_coding
7:24623666|24680520	0.3943	0.6618	0.9892	0.1548	exon	ENSG00000105926	MPP6	protein_coding
9:112250929|112297916	-0.3721	0.4554	0.9892	-0.1539	exon	ENSG00000230081,ENSG00000243911,ENSG00000119314	HSPE1P28,RN7SL430P,PTBP3	processed_pseudogene,misc_RNA,protein_coding
14:99458279|99465813	-0.4221	0.5832	0.9892	-0.1539	exon	ENSG00000183576	SETD3	protein_coding
7:35781209|35794022	0.6181	0.4422	0.9892	0.1538	exon	ENSG00000228878	SEPTIN7-DT	lncRNA
12:2820086|2821792	-1.732	0.197	0.9892	-0.1532	exon	ENSG00000111203	ITFG2	protein_coding
18:8113486|8143779	-0.5512	0.547	0.9892	-0.1529	exon	ENSG00000173482	PTPRM	protein_coding
15:65752379|65761438	0.2951	0.5713	0.9892	-0.1526	exon	ENSG00000174485	DENND4A	protein_coding
6:147205971|147334222	0.4549	0.3874	0.9892	0.1528	exon	ENSG00000164506	STXBP5	protein_coding
6:57193842|57196606	-0.7771	0.3569	0.9892	-0.152	exon	ENSG00000112210	RAB23	protein_coding
1:247155566|247159867	-1.922	0.1806	0.9892	-0.1513	intron	ENSG00000196418	ZNF124	protein_coding
13:41252645|41260915	-0.4645	0.5525	0.9892	-0.1507	exon	ENSG00000120662	MTRF1	protein_coding
21:31164962|31203012	0.8855	0.2336	0.9892	0.1507	exon	ENSG00000156299	TIAM1	protein_coding
10:101792839|101807901	0.438	0.4277	0.9892	0.1507	exon	ENSG00000198408	OGA	protein_coding
2:85043564|85049648	0.4919	0.6356	0.9892	0.151	exon	ENSG00000176407	KCMF1	protein_coding
8:123337625|123339446	0.5558	0.521	0.9892	0.1498	exon	ENSG00000156802	ATAD2	protein_coding
1:86715724|86724405	-0.04134	0.939	0.9892	-0.1489	exon	ENSG00000097033	SH3GLB1	protein_coding
14:88726541|88754671	0.2921	0.4771	0.9892	0.1488	exon	ENSG00000165521	EML5	protein_coding
5:145764931|145823134	0.3735	0.4702	0.9892	0.1494	exon	ENSG00000186314	PRELID2	protein_coding
3:197130527|197142768	2.067	0.1228	0.9892	-0.1482	exon	ENSG00000075711	DLG1	protein_coding
9:33971651|33973237	0.04919	0.9224	0.9892	-0.1476	exon	ENSG00000137073	UBAP2	protein_coding
X:14850505|14859334	0.3381	0.5418	0.9892	0.1475	exon	ENSG00000181544	FANCB	protein_coding
X:24809898|24843677	0.5781	0.3024	0.9892	-0.1472	exon	ENSG00000101868	POLA1	protein_coding
6:131145285|131169273	-0.3401	0.5365	0.9892	-0.1465	exon	ENSG00000118507	AKAP7	protein_coding
16:53155926|53157541	0.0159	0.9701	0.99	0.1474	exon	ENSG00000177200	CHD9	protein_coding
17:27303367|27309272	1.839	0.009763	0.6996	-0.1462	exon	ENSG00000109046	WSB1	protein_coding
1:211353239|211354467	-1.061	0.4567	0.9892	-0.1458	exon	ENSG00000082512	TRAF5	protein_coding
10:45888165|45964871	-1.408	0.2346	0.9892	-0.1457	exon	ENSG00000239883	PARGP1	transcribed_unprocessed_pseudogene
2:106122970|106166083	0.9864	0.07955	0.9892	0.1456	exon	ENSG00000115652	UXS1	protein_coding
19:45025329|45025737	0.466	0.7138	0.9892	0.1456	exon	ENSG00000104856	RELB	protein_coding
4:177353308|177353728	1.489	0.0148	0.8618	0.1458	exon	ENSG00000109674	NEIL3	protein_coding
3:18041449|18064062	2.273	0.03082	0.9892	0.1459	intron	ENSG00000274840	AC132807.2	lncRNA
2:42718988|42723035	0.6764	0.2843	0.9892	0.145	exon	ENSG00000057935	MTA3	protein_coding
4:95104408|95131512	-0.9236	0.08812	0.9892	-0.1433	exon	ENSG00000138696	BMPR1B	protein_coding
3:15411245|15415942	-0.8715	0.278	0.9892	-0.1432	exon	ENSG00000206562	METTL6	protein_coding
1:151658235|151668635	0.5594	0.3346	0.9892	-0.1432	exon	ENSG00000143376	SNX27	protein_coding
2:15551493|15558634	-0.2832	0.5769	0.9892	-0.1427	exon	ENSG00000151779	NBAS	protein_coding
6:42822796|42830172	-4.86	0.003699	0.4307	-0.142	exon	ENSG00000112624	BICRAL	protein_coding
1:64009305|64050716	-0.6643	0.2202	0.9892	-0.1418	exon	ENSG00000185483	ROR1	protein_coding
2:24564295|24593721	0.3082	0.6458	0.9892	0.1422	intron	ENSG00000084676	NCOA1	protein_coding
13:21167988|21172681	-1.066	0.4548	0.9892	-0.1412	exon	ENSG00000165480	SKA3	protein_coding
15:56388472|56394834	-0.03816	0.9365	0.9892	-0.1411	exon	ENSG00000151575	TEX9	protein_coding
9:85596362|85633374	-0.2637	0.5581	0.9892	-0.1406	exon	ENSG00000135049	AGTPBP1	protein_coding
17:64571798|64606640	-1.798	0.1109	0.9892	-0.1405	exon	ENSG00000108854	SMURF2	protein_coding
2:134253095|134254644	-1.916	0.1509	0.9892	-0.1405	exon	ENSG00000152127	MGAT5	protein_coding
9:27277551|27286362	2.358	0.0614	0.9892	0.1405	exon	ENSG00000120160,ENSG00000283945	EQTN,LINC00032	protein_coding,transcribed_unprocessed_pseudogene
19:12524796|12528696	-1.705	0.2208	0.9892	-0.1403	intron	ENSG00000249709,ENSG00000196826,ENSG00000269693	ZNF564,AC008758.1,AC010422.6	protein_coding,protein_coding,protein_coding
8:51860845|51861246	-0.2486	0.5058	0.9892	-0.1398	exon	ENSG00000168300	PCMTD1	protein_coding
7:157656357|157682937	-0.6109	0.5385	0.9892	-0.1398	exon	ENSG00000155093	PTPRN2	protein_coding
13:75621763|75761038	1.325	0.2206	0.9892	0.1398	exon	ENSG00000261553,ENSG00000136153,ENSG00000228444	AL137782.1,LMO7,AL137244.1	lncRNA,protein_coding,lncRNA
3:16286342|16303592	2.573	0.02519	0.9892	0.1402	exon	ENSG00000154814	OXNAD1	protein_coding
15:80098416|80122800	-0.7239	0.1069	0.9892	-0.1387	exon	ENSG00000086666	ZFAND6	protein_coding
12:88505159|88545865	0.3272	0.7894	0.9892	0.1387	exon	ENSG00000049130	KITLG	protein_coding
14:80743075|80778046	0.4393	0.5095	0.9892	0.1388	exon	ENSG00000100629	CEP128	protein_coding
11:85996826|86031611	0.08382	0.8156	0.9892	0.1388	exon	ENSG00000073921	PICALM	protein_coding
6:157867547|157875176	-4.872	0.003462	0.4307	-0.138	exon	ENSG00000130340	SNX9	protein_coding
4:147857553|147881932	-0.4748	0.4329	0.9892	-0.1382	exon	ENSG00000071205	ARHGAP10	protein_coding
19:34430576|34438766	-0.819	0.09568	0.9892	-0.1378	exon	ENSG00000126261	UBA2	protein_coding
4:39913611|39925933	-0.5463	0.3449	0.9892	-0.1378	exon	ENSG00000121892	PDS5A	protein_coding
1:42265115|42278784	0.7228	0.3319	0.9892	0.1378	intron	ENSG00000198815	FOXJ3	protein_coding
16:71676447|71679535	0.8051	0.4149	0.9892	0.1382	exon	ENSG00000040199	PHLPP2	protein_coding
12:66529831|66541950	-2.827	0.04304	0.9892	-0.1372	exon	ENSG00000155974	GRIP1	protein_coding
10:72708283|72715902	-0.121	0.8497	0.9892	-0.137	exon	ENSG00000156026	MCU	protein_coding
2:168161787|168182090	-0.4265	0.279	0.9892	-0.1367	exon	ENSG00000198648	STK39	protein_coding
8:130152736|130180880	-0.06686	0.9068	0.9892	-0.1367	exon	ENSG00000153317	ASAP1	protein_coding
X:107029127|107030315	0.4083	0.5292	0.9892	0.1365	intergenic	NA	NA	NA
10:68644698|68647005	1.603	0.08498	0.9892	0.137	exon	ENSG00000138336	TET1	protein_coding
4:16170653|16176228	-2.429	0.005244	0.4766	-0.1362	exon	ENSG00000169762	TAPT1	protein_coding
X:131749306|131794466	-0.5997	0.6399	0.9892	-0.1362	exon	ENSG00000213468	FIRRE	lncRNA
15:50948020|50958794	0.1563	0.7465	0.9892	-0.1362	exon	ENSG00000081014	AP4E1	protein_coding
3:146102755|146124229	-0.1325	0.7645	0.9892	-0.1361	exon	ENSG00000152952	PLOD2	protein_coding
7:148846470|148847305	-0.4398	0.4185	0.9892	-0.1355	exon	ENSG00000106462	EZH2	protein_coding
10:31373018|31461237	0.09721	0.8643	0.9892	-0.1355	exon	ENSG00000148516	ZEB1	protein_coding
12:110128950|110143545	0.95	0.2648	0.9892	0.1355	exon	ENSG00000122970	IFT81	protein_coding
7:140355668|140358785	0.8694	0.2684	0.9892	0.1356	exon	ENSG00000157800	SLC37A3	protein_coding
4:128936655|129003876	0.02635	0.9607	0.9892	0.1362	exon	ENSG00000151466	SCLT1	protein_coding
11:34957384|34992379	2.458	0.03986	0.9892	0.1362	exon	ENSG00000110435	PDHX	protein_coding
15:84538532|84555070	-0.8853	0.09575	0.9892	-0.1354	exon	ENSG00000189136	UBE2Q2P1	transcribed_unprocessed_pseudogene
3:27376716|27424152	0.6296	0.1996	0.9892	-0.1354	exon	ENSG00000033867	SLC4A7	protein_coding
4:102525512|102537956	-0.3814	0.5016	0.9892	-0.1335	exon	ENSG00000109320	NFKB1	protein_coding
15:85113377|85126374	1.008	0.429	0.9892	0.1335	exon	ENSG00000073417	PDE8A	protein_coding
11:86000643|86031611	0.2022	0.7883	0.9892	0.1337	exon	ENSG00000073921	PICALM	protein_coding
1:247138716|247159813	0.6686	0.3189	0.9892	0.1338	exon	ENSG00000196418	ZNF124	protein_coding
1:155676548|155679512	-0.9509	0.05734	0.9892	0.134	exon	ENSG00000163374	YY1AP1	protein_coding
18:50663089|50664504	1.387	0.2814	0.9892	0.1342	exon	ENSG00000141639	MAPK4	protein_coding
10:118685983|118730410	-0.02813	0.9567	0.9892	0.1342	exon	ENSG00000151893,ENSG00000277687	CACUL1,AL139407.1	protein_coding,lncRNA
22:25678816|25695214	0.1841	0.7489	0.9892	0.1344	exon	ENSG00000100077	GRK3	protein_coding
5:145703975|145823134	1.244	0.3531	0.9892	-0.1332	exon	ENSG00000249363,ENSG00000186314	AC011411.1,PRELID2	processed_pseudogene,protein_coding
4:153270338|153276130	0.9065	0.3829	0.9892	-0.1325	exon	ENSG00000288637,ENSG00000109654	AC013477.2,TRIM2	protein_coding,protein_coding
1:92333391|92380873	1.639	0.001117	0.3621	0.1325	exon	ENSG00000122484	RPAP2	protein_coding
16:83906987|83912367	-4.984	0.002583	0.4307	-0.132	exon	ENSG00000103150	MLYCD	protein_coding
15:77365163|77388802	-0.2323	0.6307	0.9892	-0.1322	intron	ENSG00000173517	PEAK1	protein_coding
19:29985223|29986417	-0.4633	0.4474	0.9892	0.1316	exon	ENSG00000105176	URI1	protein_coding
X:132278008|132283032	1.159	0.1507	0.9892	0.1319	intron	ENSG00000232160	RAP2C-AS1	lncRNA
17:34942484|34958694	-2.002	0.06294	0.9892	-0.1307	exon	ENSG00000132141	CCT6B	protein_coding
18:46946057|46946923	-0.2406	0.6887	0.9892	-0.1306	exon	ENSG00000167216	KATNAL2	protein_coding
11:47625674|47627127	-0.5752	0.4582	0.9892	-0.1305	exon	ENSG00000109919	MTCH2	protein_coding
1:9931891|9934860	0.2028	0.6298	0.9892	-0.1302	exon	ENSG00000162441	LZIC	protein_coding
8:42925557|42943445	0.5682	0.6375	0.9892	-0.13	exon	ENSG00000168172	HOOK3	protein_coding
12:106842589|106843947	-0.7188	0.316	0.9892	-0.1298	exon	ENSG00000111785	RIC8B	protein_coding
14:93293858|93296157	-0.6955	0.154	0.9892	-0.1294	exon	ENSG00000011114	BTBD7	protein_coding
14:35126735|35180777	-1.893	0.1821	0.9892	-0.1294	exon	ENSG00000100890,ENSG00000258790	PRORP,AL121594.1	protein_coding,protein_coding
7:39987599|40063100	0.2461	0.6514	0.9892	-0.1288	exon	ENSG00000065883	CDK13	protein_coding
8:60741259|60743097	-0.205	0.5708	0.9892	0.1294	exon	ENSG00000171316	CHD7	protein_coding
9:93471141|93498886	-0.3979	0.2877	0.9892	-0.128	exon	ENSG00000048828	FAM120A	protein_coding
X:25471234|25477771	-0.8702	0.2942	0.9892	-0.1276	intergenic	NA	NA	NA
14:88657376|88665489	-1.436	0.07961	0.9892	-0.1275	exon	ENSG00000165521	EML5	protein_coding
5:38990949|39003622	0.5491	0.7137	0.9892	0.1282	exon	ENSG00000164327	RICTOR	protein_coding
12:42210355|42212484	3.657	0.001166	0.3621	0.1283	exon	ENSG00000015153	YAF2	protein_coding
2:121503167|121530325	-2.666	3.69e-05	0.0275	-0.1271	exon	ENSG00000074054	CLASP1	protein_coding
21:36754180|36767285	-1.38	0.3174	0.9892	-0.1273	exon	ENSG00000159267	HLCS	protein_coding
10:91819270|91842391	-0.2337	0.5966	0.9892	-0.127	exon	ENSG00000107854	TNKS2	protein_coding
21:39206108|39229436	-0.4747	0.3725	0.9892	-0.1266	exon	ENSG00000237373,ENSG00000185658	BRWD1-IT1,BRWD1	lncRNA,protein_coding
7:155665175|155680908	-0.6025	0.1446	0.9892	-0.1255	exon	ENSG00000184863	RBM33	protein_coding
17:61776401|61780401	-0.0928	0.8753	0.9892	-0.1255	exon	ENSG00000136492	BRIP1	protein_coding
2:8939821|8958642	0.437	0.5712	0.9892	-0.1253	intron	ENSG00000143797	MBOAT2	protein_coding
13:41318806|41336756	0.5385	0.2955	0.9892	-0.125	exon	ENSG00000172766	NAA16	protein_coding
4:186706563|186709845	0.03984	0.9136	0.9892	0.125	exon	ENSG00000083857	FAT1	protein_coding
6:13632370|13644729	0.04187	0.9208	0.9892	0.125	exon	ENSG00000010017	RANBP9	protein_coding
5:171183195|171205612	0.4788	0.2437	0.9892	-0.124	exon	ENSG00000204764	RANBP17	protein_coding
17:12095575|12113360	-0.4143	0.4091	0.9892	-0.1236	exon	ENSG00000065559	MAP2K4	protein_coding
13:20026612|20036909	-0.3234	0.7033	0.9892	-0.1236	exon	ENSG00000121741	ZMYM2	protein_coding
3:9750945|9751949	1.898	0.1565	0.9892	0.1238	exon	ENSG00000114026	OGG1	protein_coding
5:122019260|122022407	0.6553	0.1988	0.9892	0.1238	exon	ENSG00000151304	SRFBP1	protein_coding
5:168488602|168497348	0.9946	0.04068	0.9892	0.1235	exon	ENSG00000113643	RARS1	protein_coding
16:77353733|77367723	2.714	0.01595	0.8618	0.1238	exon	ENSG00000140873	ADAMTS18	protein_coding
2:8943187|8974435	2.073	0.01789	0.8618	0.124	exon	ENSG00000143797	MBOAT2	protein_coding
11:34714694|34754607	0.305	0.4699	0.9892	-0.1232	intron	ENSG00000270491	AL359999.1	processed_pseudogene
17:46066537|46094701	0.2757	0.6546	0.9892	-0.1229	exon	ENSG00000120071	KANSL1	protein_coding
1:185214507|185231708	-0.5418	0.1846	0.9892	-0.1228	exon	ENSG00000116668	SWT1	protein_coding
9:100498765|100516771	-0.08793	0.779	0.9892	-0.1228	exon	ENSG00000241697,ENSG00000251349	TMEFF1,MSANTD3-TMEFF1	protein_coding,protein_coding
2:61522611|61526521	-0.3329	0.3409	0.9892	-0.1227	exon	ENSG00000082898	XPO1	protein_coding
18:62072673|62095950	-1.267	0.1095	0.9892	-0.1226	exon	ENSG00000197563	PIGN	protein_coding
1:92320599|92345914	-1.286	0.1327	0.9892	-0.1226	exon	ENSG00000122484	RPAP2	protein_coding
12:124419957|124437996	-0.2362	0.7371	0.9892	0.1228	exon	ENSG00000196498	NCOR2	protein_coding
20:46492682|46496952	0.808	0.2467	0.9892	0.1219	intron	ENSG00000283757	AL031686.1	lncRNA
4:150798081|150817257	1.041	0.05732	0.9892	0.1222	exon	ENSG00000198589	LRBA	protein_coding
5:71502599|71512428	0.01838	0.9676	0.9893	0.1223	exon	ENSG00000145734	BDP1	protein_coding
1:24514314|24514567	-1.919	0.1811	0.9892	-0.1212	exon	ENSG00000117602	RCAN3	protein_coding
9:71862551|71875083	-0.5613	0.6504	0.9892	-0.1207	exon	ENSG00000107362	ABHD17B	protein_coding
2:43485234|43527988	0.2693	0.7795	0.9892	-0.1206	exon	ENSG00000115970	THADA	protein_coding
17:64571798|64586170	5.121	0.002039	0.4307	0.1207	exon	ENSG00000108854	SMURF2	protein_coding
1:13715541|13742157	2.842	0.04236	0.9892	0.121	exon	ENSG00000116731	PRDM2	protein_coding
5:36982165|36986301	-1.712	0.01328	0.8245	-0.1204	intron	ENSG00000164190	NIPBL	protein_coding
9:83677727|83686155	0.8404	0.1882	0.9892	0.1198	exon	ENSG00000135018	UBQLN1	protein_coding
12:123639264|123652735	-0.5456	0.3386	0.9892	-0.1191	exon	ENSG00000111358,ENSG00000279953	GTF2H3,AC117503.3	protein_coding,TEC
7:130039464|130049144	-1.897	0.1573	0.9892	-0.1188	exon	ENSG00000091732	ZC3HC1	protein_coding
11:68505145|68537891	0.6131	0.4311	0.9892	0.119	exon	ENSG00000110075	PPP6R3	protein_coding
1:95143891|95173889	-0.6277	0.3894	0.9892	-0.1178	exon	ENSG00000271092,ENSG00000152078	TLCD4-RWDD3,TLCD4	protein_coding,protein_coding
1:46055795|46080750	0.2233	0.6393	0.9892	-0.1175	exon	ENSG00000117461,ENSG00000278139	PIK3R3,P3R3URF-PIK3R3	protein_coding,protein_coding
7:33349068|33388144	-0.7398	0.2293	0.9892	-0.117	exon	ENSG00000238090,ENSG00000122507	AC006195.1,BBS9	processed_pseudogene,protein_coding
17:51263274|51288203	-1.229	0.08601	0.9892	-0.1168	exon	ENSG00000011260	UTP18	protein_coding
1:224952670|224974153	-0.06404	0.8789	0.9892	-0.1168	exon	ENSG00000185842	DNAH14	protein_coding
19:5047476|5082504	-0.8634	0.07697	0.9892	-0.1167	exon	ENSG00000127663	KDM4B	protein_coding
3:197104903|197119530	-0.8129	0.1017	0.9892	-0.1167	exon	ENSG00000075711	DLG1	protein_coding
3:121449315|121487509	1.442	0.2437	0.9892	0.1167	exon	ENSG00000051341	POLQ	protein_coding
4:129039041|129082373	1.693	0.1678	0.9892	0.1168	exon	ENSG00000151466	SCLT1	protein_coding
2:39213400|39229588	0.8036	0.4271	0.9892	0.1168	exon	ENSG00000205111	CDKL4	protein_coding
6:116689320|116705160	0.2938	0.6374	0.9892	0.1172	exon	ENSG00000196911	KPNA5	protein_coding
2:31917926|31943383	-0.6901	0.1465	0.9892	-0.1162	exon	ENSG00000162959,ENSG00000162961	MEMO1,DPY30	protein_coding,protein_coding
6:53071057|53076543	-0.6157	0.4777	0.9892	-0.1162	exon	ENSG00000112146	FBXO9	protein_coding
3:78714397|78717883	-0.8349	0.3661	0.9892	-0.116	exon	ENSG00000169855	ROBO1	protein_coding
6:10703405|10704844	1.835	0.05823	0.9892	0.116	exon	ENSG00000111845	PAK1IP1	protein_coding
11:103219915|103223086	-0.004198	0.9946	0.9978	-0.1155	exon	ENSG00000187240	DYNC2H1	protein_coding
1:226265533|226287797	-0.6132	0.5716	0.9892	-0.1148	exon	ENSG00000183814	LIN9	protein_coding
1:103565435|103575540	0.9486	0.3032	0.9892	0.1151	exon	ENSG00000240038,ENSG00000236085	AMY2B,ACTG1P4	protein_coding,processed_pseudogene
2:214767482|214781509	-0.4876	0.3544	0.9892	-0.114	exon	ENSG00000138376	BARD1	protein_coding
1:177556486|177576950	-0.4589	0.3045	0.9892	-0.1139	exon	ENSG00000227579	AL136114.1	lncRNA
12:31442775|31447769	-0.1118	0.8625	0.9892	-0.1138	exon	ENSG00000170456,ENSG00000275769	DENND5B,AC068792.1	protein_coding,lncRNA
3:27379249|27452498	-0.1316	0.9086	0.9892	-0.1138	exon	ENSG00000033867	SLC4A7	protein_coding
3:94035331|94043240	-1.635	0.09525	0.9892	-0.1137	exon	ENSG00000169379	ARL13B	protein_coding
17:56848696|56856665	0.4839	0.6555	0.9892	0.1142	intron	ENSG00000153933	DGKE	protein_coding
7:148832634|148847305	0.1435	0.7679	0.9892	0.1143	exon	ENSG00000106462	EZH2	protein_coding
5:79396823|79457018	0.2406	0.7687	0.9892	-0.1133	exon	ENSG00000152413	HOMER1	protein_coding
2:32087492|32089605	-0.4474	0.7354	0.9892	-0.1132	exon	ENSG00000021574	SPAST	protein_coding
12:111554158|111555919	-0.05089	0.9128	0.9892	-0.1132	exon	ENSG00000204842	ATXN2	protein_coding
8:98749276|98774819	-0.7554	0.4694	0.9892	-0.1131	exon	ENSG00000104375	STK3	protein_coding
14:71013000|71036157	-0.9775	0.2451	0.9892	-0.1129	exon	ENSG00000100731	PCNX1	protein_coding
3:125313308|125331238	0.164	0.6839	0.9892	-0.1128	exon	ENSG00000163848	ZNF148	protein_coding
5:14673642|14693094	-0.3575	0.7618	0.9892	-0.1127	exon	ENSG00000154124	OTULIN	protein_coding
20:16494291|16515664	-0.8111	0.168	0.9892	-0.1125	exon	ENSG00000089177	KIF16B	protein_coding
1:213077696|213117410	-0.08017	0.8652	0.9892	0.1125	exon	ENSG00000136643	RPS6KC1	protein_coding
9:76067955|76107351	0.3099	0.7888	0.9892	0.1133	exon	ENSG00000099139	PCSK5	protein_coding
1:93221609|93264901	-0.5642	0.3918	0.9892	-0.1123	exon	ENSG00000122483	CCDC18	protein_coding
8:98706467|98749390	-0.3009	0.782	0.9892	-0.1122	exon	ENSG00000104375	STK3	protein_coding
18:54271360|54274090	-0.3745	0.771	0.9892	-0.1118	exon	ENSG00000101751	POLI	protein_coding
1:230663141|230671640	-1.412	0.2109	0.9892	-0.1117	exon	ENSG00000135775	COG2	protein_coding
5:168500591|168518062	-1.082	0.2542	0.9892	-0.1116	exon	ENSG00000113643	RARS1	protein_coding
19:11722954|11725327	1.496	0.1158	0.9892	0.1117	exon	ENSG00000197933	ZNF823	protein_coding
11:8226975|8230504	1.911	0.1846	0.9892	0.1117	exon	ENSG00000166407	LMO1	protein_coding
2:135748267|135772547	1.201	0.3607	0.9892	0.1118	exon	ENSG00000144224	UBXN4	protein_coding
11:76958979|76998821	1.135	0.06769	0.9892	0.1122	exon	ENSG00000078124	ACER3	protein_coding
2:24643966|24673463	-0.9166	0.06757	0.9892	-0.1113	exon	ENSG00000084676	NCOA1	protein_coding
14:70166639|70168484	-0.5338	0.5684	0.9892	-0.1113	exon	ENSG00000100678	SLC8A3	protein_coding
16:30728966|30729572	-0.9502	0.1217	0.9892	-0.1105	exon	ENSG00000282034,ENSG00000080603	AC106886.6,SRCAP	protein_coding,protein_coding
10:43154897|43158931	0.9336	0.07668	0.9892	0.1108	exon	ENSG00000169826	CSGALNACT2	protein_coding
8:140830472|140864399	-0.1148	0.8345	0.9892	0.1108	exon	ENSG00000169398	PTK2	protein_coding
10:115461975|115469329	2.045	0.1258	0.9892	0.1111	exon	ENSG00000107518	ATRNL1	protein_coding
15:76292431|76295737	-2.396	0.001741	0.4307	-0.1099	exon	ENSG00000140374	ETFA	protein_coding
2:172570726|172596023	-0.8834	0.07364	0.9892	-0.1102	exon	ENSG00000152256	PDK1	protein_coding
6:70475410|70502791	-0.5127	0.4113	0.9892	-0.1097	exon	ENSG00000082269	FAM135A	protein_coding
19:36917579|36937242	-0.6651	0.1456	0.9892	-0.1095	exon	ENSG00000198453	ZNF568	protein_coding
12:27714780|27724186	0.662	0.3883	0.9892	0.1097	exon	ENSG00000061794	MRPS35	protein_coding
21:36247517|36248568	1.131	0.06356	0.9892	0.1103	exon	ENSG00000142197	DOP1B	protein_coding
11:126018330|126021520	-0.04309	0.9321	0.9892	-0.1094	exon	ENSG00000064309	CDON	protein_coding
16:68121987|68126610	-0.1164	0.7567	0.9892	-0.1089	exon	ENSG00000072736,ENSG00000261864	NFATC3,AC130462.3	protein_coding,lncRNA
9:96817365|96827181	-0.6312	0.2549	0.9892	-0.1087	exon	ENSG00000196597	ZNF782	protein_coding
12:28225795|28259442	0.09196	0.8805	0.9892	-0.1087	exon	ENSG00000123106,ENSG00000273989	CCDC91,AC022079.1	protein_coding,lncRNA
2:61522611|61533903	-0.1831	0.6109	0.9892	-0.1086	exon	ENSG00000082898	XPO1	protein_coding
15:81925673|81926025	0.3477	0.4656	0.9892	0.1087	exon	ENSG00000259692	AC104041.1	lncRNA
3:149055303|149076047	-4.866	0.003483	0.4307	-0.108	exon	ENSG00000071794	HLTF	protein_coding
22:45689712|45740538	-0.4539	0.4316	0.9892	-0.1084	exon	ENSG00000130638	ATXN10	protein_coding
9:20819796|20823115	-0.5539	0.2956	0.9892	-0.1082	exon	ENSG00000188352	FOCAD	protein_coding
14:67269701|67303599	-0.3092	0.4667	0.9892	-0.1082	exon	ENSG00000072415	MPP5	protein_coding
3:132603229|132631479	-0.5264	0.5475	0.9892	-0.1082	exon	ENSG00000274810,ENSG00000240303	NPHP3-ACAD11,ACAD11	protein_coding,protein_coding
1:103527695|103553317	-0.7711	0.4789	0.9892	-0.1081	exon	ENSG00000185946	RNPC3	protein_coding
1:42265115|42311110	-1.214	0.2095	0.9892	-0.108	exon	ENSG00000198815	FOXJ3	protein_coding
10:11481770|11485911	-0.777	0.2745	0.9892	-0.1076	exon	ENSG00000148429	USP6NL	protein_coding
7:24623666|24650712	-0.2425	0.7273	0.9892	0.1077	exon	ENSG00000105926	MPP6	protein_coding
10:68644698|68652594	0.4309	0.3731	0.9892	0.1079	exon	ENSG00000138336	TET1	protein_coding
8:104068512|104148848	0.07521	0.8477	0.9892	0.1081	exon	ENSG00000176406	RIMS2	protein_coding
18:9583117|9595102	0.8249	0.09474	0.9892	0.1083	exon	ENSG00000154845	PPP4R1	protein_coding
5:79439010|79457018	-0.0792	0.8543	0.9892	-0.1074	exon	ENSG00000152413	HOMER1	protein_coding
10:24629996|24635103	1.927	0.1466	0.9892	0.1065	exon	ENSG00000107863	ARHGAP21	protein_coding
22:40881770|40882177	1.396	0.2895	0.9892	0.107	exon	ENSG00000196236	XPNPEP3	protein_coding
2:108788852|108856970	2.036	0.1495	0.9892	0.1072	exon	ENSG00000163006	CCDC138	protein_coding
8:123077111|123105464	-0.6514	0.4665	0.9892	-0.1064	exon	ENSG00000156787	TBC1D31	protein_coding
1:51394381|51448135	-1.878	0.1549	0.9892	-0.1063	exon	ENSG00000085832	EPS15	protein_coding
13:19993063|19993919	-0.7478	0.2121	0.9892	-0.1061	exon	ENSG00000121741	ZMYM2	protein_coding
8:528895|531576	-0.2999	0.4936	0.9892	-0.106	intron	ENSG00000180190	TDRP	protein_coding
6:7176655|7189322	0.1308	0.7862	0.9892	0.1059	exon	ENSG00000225092,ENSG00000124782	AL355336.1,RREB1	lncRNA,protein_coding
13:113520616|113539507	0.468	0.3104	0.9892	0.1062	exon	ENSG00000276248,ENSG00000150403	AL442125.1,TMCO3	lncRNA,protein_coding
19:34327421|34330347	3.245	0.01305	0.8243	0.1059	exon	ENSG00000166398	GARRE1	protein_coding
3:56660731|56673725	0.0628	0.886	0.9892	-0.1051	exon	ENSG00000163946	TASOR	protein_coding
17:1842803|1853189	-1.025	0.09806	0.9892	-0.105	exon	ENSG00000132383	RPA1	protein_coding
X:78012879|78020398	-2.15	0.119	0.9892	-0.1049	exon	ENSG00000165240,ENSG00000102144	ATP7A,PGK1	protein_coding,protein_coding
13:75621763|75727098	-0.05662	0.918	0.9892	-0.1048	exon	ENSG00000261553,ENSG00000136153,ENSG00000228444	AL137782.1,LMO7,AL137244.1	lncRNA,protein_coding,lncRNA
6:154773989|154795139	-0.03778	0.9318	0.9892	-0.1048	exon	ENSG00000213079	SCAF8	protein_coding
10:45639816|45663842	-0.9416	0.145	0.9892	-0.1047	exon	ENSG00000172671	ZFAND4	protein_coding
8:66471430|66473938	1.057	0.3052	0.9892	0.1052	exon	ENSG00000285791	AC009879.3	protein_coding
19:9652953|9660874	-0.1313	0.9183	0.9892	0.1052	exon	ENSG00000171466	ZNF562	protein_coding
15:56394165|56394834	1.983	0.03037	0.9892	0.1049	exon	ENSG00000151575	TEX9	protein_coding
1:247155566|247159813	0.2223	0.9277	0.9892	-0.1044	intron	ENSG00000196418	ZNF124	protein_coding
8:140761165|140890769	0.6382	0.6152	0.9892	-0.1041	exon	ENSG00000169398,ENSG00000279786	PTK2,AC105235.1	protein_coding,TEC
1:179131311|179133374	-0.4015	0.5436	0.9892	-0.104	exon	ENSG00000143322	ABL2	protein_coding
17:4282798|4307123	-0.5999	0.3511	0.9892	-0.1037	exon	ENSG00000132388	UBE2G1	protein_coding
9:71907821|71908130	0.7408	0.5154	0.9892	0.1037	intron	ENSG00000107362	ABHD17B	protein_coding
5:38990949|39021136	0.2297	0.6745	0.9892	0.1038	exon	ENSG00000164327	RICTOR	protein_coding
8:105419144|105444381	-0.4851	0.6431	0.9892	-0.1031	exon	ENSG00000169946	ZFPM2	protein_coding
16:4332215|4333519	-0.935	0.07311	0.9892	-0.1028	exon	ENSG00000126603	GLIS2	protein_coding
2:159136194|159150556	0.4862	0.3459	0.9892	-0.1028	exon	ENSG00000115183	TANC1	protein_coding
11:34957384|34978182	-0.3296	0.4488	0.9892	-0.1028	exon	ENSG00000110435	PDHX	protein_coding
9:19286769|19305527	-0.1259	0.7566	0.9892	-0.1026	exon	ENSG00000137145	DENND4C	protein_coding
7:102963533|103029418	-0.7647	0.3777	0.9892	-0.1025	exon	ENSG00000161040	FBXL13	protein_coding
7:129014979|129018157	-0.1045	0.7822	0.9892	-0.1025	exon	ENSG00000064419	TNPO3	protein_coding
19:37425868|37426378	-0.1101	0.8677	0.9892	0.1031	exon	ENSG00000196437	ZNF569	protein_coding
3:32733423|32737490	1.937	0.1451	0.9892	0.1032	exon	ENSG00000182973	CNOT10	protein_coding
5:38523419|38530666	0.09774	0.8141	0.9892	0.1033	exon	ENSG00000113594	LIFR	protein_coding
7:6111125|6115523	2.059	0.02852	0.9892	0.1025	exon	ENSG00000106346	USP42	protein_coding
22:43039780|43046573	-0.508	0.442	0.9892	-0.1024	exon	ENSG00000100271	TTLL1	protein_coding
7:77254506|77262307	-1.044	0.4588	0.9892	-0.1022	exon	ENSG00000135205	CCDC146	protein_coding
11:6941571|6955782	-0.1501	0.7461	0.9892	-0.1019	exon	ENSG00000149054	ZNF215	protein_coding
11:77624963|77625818	1.082	0.2875	0.9892	0.1018	exon	ENSG00000074201	CLNS1A	protein_coding
4:128074460|128077962	0.3741	0.4184	0.9892	0.1018	exon	ENSG00000138709	LARP1B	protein_coding
10:263204|263658	0.3676	0.4753	0.9892	0.1019	intergenic	NA	NA	NA
15:58912563|58916999	0.8566	0.5505	0.9892	0.1024	exon	ENSG00000137776	SLTM	protein_coding
10:112888735|112906213	0.4745	0.714	0.9892	-0.1014	intron	ENSG00000225292	AL158212.1	lncRNA
11:17131916|17145942	-0.3345	0.5245	0.9892	-0.101	exon	ENSG00000011405,ENSG00000240808	PIK3C2A,AC126389.1	protein_coding,processed_pseudogene
3:101656104|101672213	0.03744	0.9414	0.9892	-0.1007	exon	ENSG00000201121,ENSG00000066422	RNY1P12,ZBTB11	misc_RNA,protein_coding
13:30227412|30241086	1.545	0.2353	0.9892	0.1005	exon	ENSG00000102781	KATNAL1	protein_coding
14:71026117|71036157	0.09726	0.8528	0.9892	0.1008	exon	ENSG00000100731	PCNX1	protein_coding
1:180003174|180006567	0.3107	0.5286	0.9892	0.1012	exon	ENSG00000135837	CEP350	protein_coding
2:119926598|119934958	0.5086	0.7094	0.9892	0.1013	exon	ENSG00000088179	PTPN4	protein_coding
7:27629371|27632445	-0.3717	0.6408	0.9892	-0.1004	exon	ENSG00000106049	HIBADH	protein_coding
7:16216066|16278226	-1.414	0.0865	0.9892	-0.1003	exon	ENSG00000214960	CRPPA	protein_coding
8:17064084|17090584	-1.541	0.2139	0.9892	-0.09983	exon	ENSG00000155970	MICU3	protein_coding
1:211778918|211793190	-0.2638	0.4588	0.9892	-0.09975	exon	ENSG00000241395,ENSG00000123684	RN7SL344P,LPGAT1	misc_RNA,protein_coding
10:73536269|73539593	-0.7727	0.1937	0.9892	-0.0995	exon	ENSG00000166348	USP54	protein_coding
13:41811225|41819386	1.042	0.3768	0.9892	0.09975	exon	ENSG00000102763	VWA8	protein_coding
14:33215182|33215587	0.1554	0.7606	0.9892	0.09975	exon	ENSG00000151322	NPAS3	protein_coding
10:11509595|11527567	1.806	0.03132	0.9892	0.1003	exon	ENSG00000148429	USP6NL	protein_coding
3:142736379|142792967	0.8157	0.1991	0.9892	-0.09942	exon	ENSG00000144935	TRPC1	protein_coding
12:104927973|104928694	-0.5223	0.4467	0.9892	-0.09942	exon	ENSG00000136052	SLC41A2	protein_coding
9:17330632|17342444	-0.3629	0.6053	0.9892	-0.09942	exon	ENSG00000044459	CNTLN	protein_coding
7:105285009|105297533	-0.6238	0.5443	0.9892	-0.09892	intron	ENSG00000135250	SRPK2	protein_coding
X:9890977|9898290	-1.675	0.1518	0.9892	-0.09883	exon	ENSG00000146950	SHROOM2	protein_coding
8:55782748|55796152	-0.6747	0.5525	0.9892	-0.09875	exon	ENSG00000137574	TGS1	protein_coding
3:197830770|197839397	-0.5362	0.5451	0.9892	-0.09858	exon	ENSG00000186001	LRCH3	protein_coding
10:94030683|94032252	-0.3501	0.521	0.9892	-0.0985	exon	ENSG00000138193	PLCE1	protein_coding
6:109419187|109431345	1.681	0.1901	0.9892	0.09867	exon	ENSG00000185250	PPIL6	protein_coding
5:130798539|130811692	1.697	0.1668	0.9892	0.09883	exon	ENSG00000287390	AC006525.1	lncRNA
10:34269657|34284245	0.2542	0.5352	0.9892	0.09917	exon	ENSG00000148498	PARD3	protein_coding
2:210098086|210154611	1.558	0.1989	0.9892	0.09933	exon	ENSG00000144445	KANSL1L	protein_coding
20:51674153|51690819	-3.045	0.03799	0.9892	-0.09842	exon	ENSG00000054793	ATP9A	protein_coding
14:103778745|103797518	-0.201	0.6706	0.9892	-0.09825	exon	ENSG00000088808,ENSG00000202275	PPP1R13B,AL049840.1	protein_coding,snoRNA
7:31864942|31880860	-0.2245	0.6352	0.9892	-0.09808	exon	ENSG00000154678	PDE1C	protein_coding
22:45729425|45740538	-1.11	0.4084	0.9892	-0.09758	exon	ENSG00000130638	ATXN10	protein_coding
4:112562371|112585725	-0.1609	0.7709	0.9892	-0.09758	exon	ENSG00000138658	ZGRF1	protein_coding
14:93293858|93294937	1.522	0.09047	0.9892	0.09808	exon	ENSG00000011114	BTBD7	protein_coding
10:49952126|49958480	2.088	0.006078	0.5092	0.09783	exon	ENSG00000178440,ENSG00000204152,ENSG00000288603	TIMM23B-AGAP6,TIMM23B,SNORA74C-2	protein_coding,protein_coding,snoRNA
5:109713520|109716264	-1.85	0.001164	0.3621	-0.09692	exon	ENSG00000112893	MAN2A1	protein_coding
18:62830035|62860601	-1.622	0.08208	0.9892	-0.09742	exon	ENSG00000081913	PHLPP1	protein_coding
1:169230718|169287408	-0.4212	0.4331	0.9892	-0.09742	exon	ENSG00000143156	NME7	protein_coding
4:165219934|165263359	0.2065	0.6722	0.9892	-0.09733	exon	ENSG00000200974,ENSG00000109466	RNU4-87P,KLHL2	snRNA,protein_coding
15:72045724|72046634	-0.07026	0.8774	0.9892	-0.09667	exon	ENSG00000066933	MYO9A	protein_coding
5:58988493|58993465	-0.4147	0.6471	0.9892	-0.0965	exon	ENSG00000113448	PDE4D	protein_coding
19:18539371|18539720	1.807	0.3358	0.9892	0.09667	exon	ENSG00000105701	FKBP8	protein_coding
13:49451553|49461162	1.222	0.09798	0.9892	0.09675	exon	ENSG00000136169	SETDB2	protein_coding
5:170892387|170924550	0.3826	0.5522	0.9892	0.09708	exon	ENSG00000204764,ENSG00000253966	RANBP17,AC008514.2	protein_coding,processed_pseudogene
4:51863437|51877854	-0.1245	0.7875	0.9892	0.09733	exon	ENSG00000109184	DCUN1D4	protein_coding
3:141512163|141540609	1.243	0.2214	0.9892	0.09742	exon	ENSG00000155903,ENSG00000250170	RASA2,RASA2-IT1	protein_coding,lncRNA
20:2964272|2965202	-0.006169	0.9872	0.9952	-0.09708	exon	ENSG00000132670	PTPRA	protein_coding
4:26613169|26666405	4.849	0.003247	0.4307	0.09667	exon	ENSG00000109680	TBC1D19	protein_coding
16:67036639|67082339	0.9916	0.2545	0.9892	0.09567	exon	ENSG00000067955	CBFB	protein_coding
12:120154970|120155719	-0.9436	0.1394	0.9892	-0.09508	exon	ENSG00000266704,ENSG00000089154	MIR4498,GCN1	miRNA,protein_coding
6:135300500|135323324	0.02539	0.9622	0.9892	-0.09492	exon	ENSG00000135541	AHI1	protein_coding
17:67928355|67932019	-0.4431	0.7524	0.9892	0.09475	exon	ENSG00000171634	BPTF	protein_coding
7:103025063|103029418	0.5995	0.3275	0.9892	0.095	exon	ENSG00000161040	FBXL13	protein_coding
9:96509673|96565483	-0.4934	0.5177	0.9892	-0.09408	exon	ENSG00000081377	CDC14B	protein_coding
12:82857010|82857580	0.2223	0.5819	0.9892	-0.09408	exon	ENSG00000179104	TMTC2	protein_coding
4:102689574|102726683	0.1013	0.8748	0.9892	-0.09408	exon	ENSG00000109323	MANBA	protein_coding
14:99850124|99865646	0.06795	0.946	0.9892	-0.094	exon	ENSG00000066629	EML1	protein_coding
4:102304317|102315830	-0.9449	0.1007	0.9892	-0.09392	exon	ENSG00000138821	SLC39A8	protein_coding
3:57242856|57248351	-0.2727	0.583	0.9892	-0.09367	exon	ENSG00000157500	APPL1	protein_coding
10:21882282|21920963	0.7024	0.189	0.9892	-0.09358	exon	ENSG00000136770	DNAJC1	protein_coding
18:13681605|13682105	0.1018	0.8414	0.9892	0.09417	exon	ENSG00000177150	FAM210A	protein_coding
1:5961794|5986327	0.5899	0.6418	0.9892	0.09425	exon	ENSG00000131697	NPHP4	protein_coding
1:59339958|59378837	0.01312	0.9751	0.9916	-0.09375	exon	ENSG00000172456	FGGY	protein_coding
11:96091892|96093517	-1.827	0.01521	0.8618	-0.0925	exon	ENSG00000184384	MAML2	protein_coding
2:32098796|32116212	1.328	0.2472	0.9892	-0.09342	exon	ENSG00000021574	SPAST	protein_coding
8:132622611|132661627	0.188	0.7106	0.9892	-0.09292	exon	ENSG00000129295	LRRC6	protein_coding
3:3156219|3174261	-0.6147	0.3462	0.9892	-0.09275	exon	ENSG00000113851	CRBN	protein_coding
18:9775278|9815222	-0.5022	0.3978	0.9892	-0.09275	exon	ENSG00000266127,ENSG00000168461	ZNF415P1,RAB31	processed_pseudogene,protein_coding
6:24405168|24418578	-1.67	0.1586	0.9892	-0.09267	exon	ENSG00000124532	MRS2	protein_coding
6:75702645|75711416	-0.8387	0.1636	0.9892	-0.09267	exon	ENSG00000112701	SENP6	protein_coding
2:8943187|8958642	-1.273	0.2308	0.9892	-0.09258	exon	ENSG00000143797	MBOAT2	protein_coding
16:19616114|19647882	-0.5985	0.6015	0.9892	-0.09258	exon	ENSG00000103544	VPS35L	protein_coding
7:39987599|40047877	0.4065	0.4817	0.9892	0.093	exon	ENSG00000065883	CDK13	protein_coding
14:30877572|30880734	0.09013	0.916	0.9892	0.09317	exon	ENSG00000100473	COCH	protein_coding
1:235335242|235342883	2.994	0.02891	0.9892	0.09292	exon	ENSG00000227962,ENSG00000285053,ENSG00000152904	AL391994.1,TBCE,GGPS1	processed_pseudogene,protein_coding,protein_coding
1:114463104|114464388	-0.08616	0.836	0.9892	-0.09242	exon	ENSG00000197323	TRIM33	protein_coding
4:87277629|87282184	-0.5889	0.37	0.9892	-0.09233	intergenic	NA	NA	NA
3:71690010|71699708	-0.7184	0.5709	0.9892	-0.09192	exon	ENSG00000285708,ENSG00000163412	AC097634.4,EIF4E3	protein_coding,protein_coding
13:34671000|34682749	-1.861	0.1575	0.9892	-0.0915	exon	ENSG00000271901	AL161716.1	lncRNA
2:196890828|196898369	0.7862	0.2244	0.9892	0.09183	exon	ENSG00000197121	PGAP1	protein_coding
14:90943078|90947550	-1.189	0.4015	0.9892	-0.09117	exon	ENSG00000100784	RPS6KA5	protein_coding
4:2992215|3007828	-0.502	0.722	0.9892	-0.09117	exon	ENSG00000125388	GRK4	protein_coding
2:30552493|30568176	0.179	0.7552	0.9892	-0.09117	exon	ENSG00000172954	LCLAT1	protein_coding
4:17960265|17972885	-0.3192	0.631	0.9892	-0.09108	exon	ENSG00000178177	LCORL	protein_coding
6:88844357|88891915	-1.279	0.05585	0.9892	-0.091	exon	ENSG00000111880	RNGTT	protein_coding
8:8922289|8922750	0.2274	0.9029	0.9892	-0.09092	intergenic	NA	NA	NA
15:40608847|40619011	1.049	0.3785	0.9892	0.0905	exon	ENSG00000137812	KNL1	protein_coding
2:55025086|55028220	-0.03244	0.9184	0.9892	0.09067	exon	ENSG00000115310	RTN4	protein_coding
3:71041328|71053773	0.453	0.4461	0.9892	0.09108	exon	ENSG00000285708,ENSG00000114861	AC097634.4,FOXP1	protein_coding,protein_coding
5:132892164|132897240	0.4364	0.5077	0.9892	0.09133	exon	ENSG00000072364	AFF4	protein_coding
5:77046347|77048272	0.688	0.4374	0.9892	0.09142	exon	ENSG00000164252,ENSG00000285000	AGGF1,AC008581.2	protein_coding,protein_coding
2:205158722|205193320	1.508	0.01534	0.8618	0.09125	exon	ENSG00000116117	PARD3B	protein_coding
14:79697630|79805190	-0.5961	0.5709	0.9892	-0.09017	exon	ENSG00000021645	NRXN3	protein_coding
5:65988635|65994864	0.1357	0.7597	0.9892	-0.09017	exon	ENSG00000112851	ERBIN	protein_coding
20:23389946|23403072	-0.9648	0.3277	0.9892	-0.08992	exon	ENSG00000125814	NAPB	protein_coding
X:118378419|118393271	1.603	0.06661	0.9892	-0.08975	exon	ENSG00000221463,ENSG00000131725	MIR1277,WDR44	miRNA,protein_coding
6:163455279|163535125	0.1771	0.7386	0.9892	0.0895	exon	ENSG00000112531	QKI	protein_coding
10:84417771|84438707	-1.037	0.138	0.9892	0.08958	exon	ENSG00000107771	CCSER2	protein_coding
1:243316755|243426558	0.3667	0.7648	0.9892	0.08967	exon	ENSG00000054282,ENSG00000265201	SDCCAG8,MIR4677	protein_coding,miRNA
15:57437985|57442478	-0.1186	0.8059	0.9892	0.08975	exon	ENSG00000128849	CGNL1	protein_coding
3:129827803|129832826	-0.4725	0.4298	0.9892	0.09	exon	ENSG00000172765	TMCC1	protein_coding
4:152411303|152412529	0.2222	0.5415	0.9892	0.09017	exon	ENSG00000109670	FBXW7	protein_coding
2:226864604|226867318	1.333	0.06042	0.9892	0.09033	exon	ENSG00000144468	RHBDD1	protein_coding
11:92352096|92355404	-0.06126	0.871	0.9892	-0.08942	exon	ENSG00000165323	FAT3	protein_coding
1:84179177|84214317	-0.8	0.2576	0.9892	-0.08892	exon	ENSG00000142875	PRKACB	protein_coding
7:22291175|22318037	-0.3749	0.4043	0.9892	-0.08883	exon	ENSG00000136237	RAPGEF5	protein_coding
X:10063445|10098579	-0.1556	0.7452	0.9892	-0.08883	exon	ENSG00000047644	WWC3	protein_coding
3:51541498|51590559	-0.5971	0.2924	0.9892	-0.08867	exon	ENSG00000164080	RAD54L2	protein_coding
19:57455653|57456182	-0.5539	0.414	0.9892	-0.0885	exon	ENSG00000178201,ENSG00000268163	VN1R1,AC004076.1	protein_coding,protein_coding
1:117402186|117466427	0.3209	0.7897	0.9892	0.08867	exon	ENSG00000198162	MAN1A2	protein_coding
X:139814878|139826823	-0.05402	0.9217	0.9892	0.08875	exon	ENSG00000101974	ATP11C	protein_coding
3:13129305|13129525	0.3552	0.6517	0.9892	0.089	intron	ENSG00000144711	IQSEC1	protein_coding
1:77631850|77641655	0.5426	0.2994	0.9892	0.08933	exon	ENSG00000036549	ZZZ3	protein_coding
13:49451553|49467960	1.925	0.0392	0.9892	0.08758	exon	ENSG00000136169	SETDB2	protein_coding
6:42974003|42975038	-0.9927	0.2918	0.9892	-0.08842	exon	ENSG00000124587	PEX6	protein_coding
1:45087881|45088237	-0.8822	0.09049	0.9892	-0.08825	exon	ENSG00000162415	ZSWIM5	protein_coding
2:238173534|238185287	-0.5384	0.5347	0.9892	-0.08825	exon	ENSG00000132323	ILKAP	protein_coding
13:41865736|41868477	-0.05058	0.9113	0.9892	-0.088	exon	ENSG00000102763	VWA8	protein_coding
8:47396376|47407961	-0.6007	0.3628	0.9892	-0.08792	exon	ENSG00000164808	SPIDR	protein_coding
7:24620052|24668660	0.2565	0.6512	0.9892	-0.08792	exon	ENSG00000105926	MPP6	protein_coding
18:24064140|24069271	-0.8813	0.2781	0.9892	-0.08783	exon	ENSG00000168234	TTC39C	protein_coding
3:129965701|129972108	1.349	0.02549	0.9892	0.08833	intron	ENSG00000250643	AC083906.3	lncRNA
5:43675511|43704400	0.5856	0.4288	0.9892	0.08783	exon	ENSG00000112992	NNT	protein_coding
17:65743068|65750724	0.1948	0.7388	0.9892	0.08808	exon	ENSG00000154240	CEP112	protein_coding
3:47661294|47678311	1.066	0.3125	0.9892	0.08817	exon	ENSG00000173473	SMARCC1	protein_coding
17:60265412|60294801	0.1986	0.6514	0.9892	0.08842	exon	ENSG00000170832	USP32	protein_coding
14:92093252|92096137	-1.327	0.1799	0.9892	-0.08717	exon	ENSG00000066427	ATXN3	protein_coding
12:49097566|49098105	-2.909	0.05644	0.9892	-0.08675	exon	ENSG00000139636	LMBR1L	protein_coding
1:52493611|52509712	-0.2574	0.4702	0.9892	-0.08675	exon	ENSG00000134744	TUT4	protein_coding
2:30525587|30568176	-0.1703	0.9023	0.9892	-0.08675	exon	ENSG00000172954	LCLAT1	protein_coding
9:5021963|5055788	-2.004	0.1554	0.9892	-0.08667	exon	ENSG00000096968,ENSG00000234534	JAK2,CSNK1G2P1	protein_coding,processed_pseudogene
9:111786793|111787947	0.132	0.7604	0.9892	0.08658	antisense	ENSG00000165181	SHOC1	protein_coding
6:22056546|22063240	0.9215	0.4325	0.9892	0.08692	exon	ENSG00000272168	CASC15	lncRNA
19:11513056|11514221	1.918	0.1564	0.9892	0.087	exon	ENSG00000130159	ECSIT	protein_coding
7:140776912|140808995	0.8741	0.1658	0.9892	0.087	exon	ENSG00000157764	BRAF	protein_coding
11:77624963|77629899	-0.01426	0.9851	0.9944	0.08708	exon	ENSG00000074201	CLNS1A	protein_coding
3:186079817|186081175	-2.869	0.003421	0.4307	-0.08633	exon	ENSG00000244405	ETV5	protein_coding
10:21713772|21735235	-0.8751	0.493	0.9892	-0.08642	exon	ENSG00000078403	MLLT10	protein_coding
12:116096669|116237705	-0.4226	0.514	0.9892	-0.08642	exon	ENSG00000258337,ENSG00000207967,ENSG00000123066	AC130895.1,MIR620,MED13L	lncRNA,miRNA,protein_coding
9:33953285|33963791	-0.06447	0.9001	0.9892	-0.086	exon	ENSG00000137073	UBAP2	protein_coding
3:170136419|170178938	-0.372	0.4861	0.9892	-0.0855	exon	ENSG00000173889	PHC3	protein_coding
9:111386377|111391824	0.5664	0.6537	0.9892	0.08558	exon	ENSG00000136813	ECPAS	protein_coding
15:72007826|72027793	-0.05653	0.8905	0.9892	0.08583	exon	ENSG00000066933	MYO9A	protein_coding
13:20731841|20732121	0.2886	0.6573	0.9892	0.08617	exon	ENSG00000150456	EEF1AKMT1	protein_coding
12:46239679|46254936	-0.05476	0.9516	0.9892	0.08625	exon	ENSG00000111371	SLC38A1	protein_coding
9:107300141|107325004	0.2401	0.6652	0.9892	0.08642	exon	ENSG00000119318	RAD23B	protein_coding
1:151315573|151316509	-2.5	0.03021	0.9892	-0.08533	exon	ENSG00000143393	PI4KB	protein_coding
3:94003659|94003908	-0.6731	0.2614	0.9892	-0.08525	exon	ENSG00000169379	ARL13B	protein_coding
11:77725545|77764689	-0.6742	0.3014	0.9892	-0.08517	exon	ENSG00000255409,ENSG00000227376,ENSG00000048649	RSF1-IT1,FTH1P16,RSF1	lncRNA,processed_pseudogene,protein_coding
4:40827132|40830577	-0.9939	0.3233	0.9892	-0.08458	exon	ENSG00000163697	APBB2	protein_coding
12:46229153|46243314	0.2213	0.541	0.9892	-0.0845	exon	ENSG00000274591,ENSG00000111371	AC025031.3,SLC38A1	lncRNA,protein_coding
7:102772409|102787469	1.738	0.1512	0.9892	0.08467	exon	ENSG00000222011	FAM185A	protein_coding
9:36352742|36353331	2.37	0.01612	0.8618	0.08408	exon	ENSG00000137075	RNF38	protein_coding
2:135602500|135605016	-1.075	0.06082	0.9892	-0.08442	exon	ENSG00000048991	R3HDM1	protein_coding
22:24302195|24369320	-0.9316	0.08169	0.9892	-0.08433	exon	ENSG00000258555,ENSG00000100014	SPECC1L-ADORA2A,SPECC1L	protein_coding,protein_coding
20:16370586|16381747	-1.02	0.1559	0.9892	-0.08433	exon	ENSG00000089177	KIF16B	protein_coding
6:157036835|157110561	-0.3105	0.7723	0.9892	-0.08425	exon	ENSG00000049618	ARID1B	protein_coding
8:67251299|67259926	-0.8507	0.4546	0.9892	-0.08417	exon	ENSG00000066777	ARFGEF1	protein_coding
8:67093543|67095732	-0.8646	0.4944	0.9892	-0.08392	exon	ENSG00000104218	CSPP1	protein_coding
2:10644320|10668723	0.08354	0.9059	0.9892	-0.08392	exon	ENSG00000115761	NOL10	protein_coding
10:68487144|68493570	-1.123	0.2739	0.9892	-0.08383	exon	ENSG00000122912	SLC25A16	protein_coding
2:171925537|171953001	-0.2196	0.6462	0.9892	-0.08375	exon	ENSG00000128708	HAT1	protein_coding
6:75621532|75647801	0.07212	0.9517	0.9892	-0.08358	exon	ENSG00000112701,ENSG00000252498	SENP6,RNU6-1016P	protein_coding,snRNA
5:140925896|140929325	0.4006	0.4889	0.9892	0.08367	intron	ENSG00000239389,ENSG00000251664,ENSG00000081842,ENSG00000204965,ENSG00000204967,ENSG00000255408,ENSG00000204970,ENSG00000204962,ENSG00000204961,ENSG00000204963,ENSG00000250120,ENSG00000248383,ENSG00000204969,ENSG00000249158	PCDHA13,PCDHA12,PCDHA6,PCDHA5,PCDHA4,PCDHA3,PCDHA1,PCDHA8,PCDHA9,PCDHA7,PCDHA10,PCDHAC1,PCDHA2,PCDHA11	protein_coding,protein_coding,protein_coding,protein_coding,protein_coding,protein_coding,protein_coding,protein_coding,protein_coding,protein_coding,protein_coding,protein_coding,protein_coding,protein_coding
6:148468545|148487715	0.1014	0.8443	0.9892	0.084	exon	ENSG00000111961,ENSG00000215223	SASH1,CYP51A1P3	protein_coding,processed_pseudogene
6:36158648|36158941	0.2243	0.674	0.9892	0.08408	exon	ENSG00000246982	Z84485.1	lncRNA
16:80684538|80685129	0.5248	0.5536	0.9892	0.08417	exon	ENSG00000166446	CDYL2	protein_coding
15:63696124|63716473	-0.1832	0.6754	0.9892	0.08417	exon	ENSG00000103657	HERC1	protein_coding
1:8508627|8557523	-0.4591	0.5995	0.9892	-0.08333	exon	ENSG00000142599,ENSG00000221083	RERE,AL096855.1	protein_coding,snoRNA
8:140818277|140879637	0.5313	0.6734	0.9892	-0.08333	exon	ENSG00000169398,ENSG00000279786	PTK2,AC105235.1	protein_coding,TEC
2:214752447|214781509	0.1002	0.9368	0.9892	-0.08333	exon	ENSG00000138376	BARD1	protein_coding
5:73840480|73840760	-0.6423	0.3197	0.9892	-0.08308	exon	ENSG00000214944	ARHGEF28	protein_coding
10:101624745|101676436	-1.409	0.2739	0.9892	-0.083	exon	ENSG00000107829	FBXW4	protein_coding
2:196856324|196859055	-1.377	0.2785	0.9892	-0.083	antisense	ENSG00000197121	PGAP1	protein_coding
6:87210451|87218731	-0.2275	0.5856	0.9892	-0.08258	intron	ENSG00000188994	ZNF292	protein_coding
6:156829227|156901525	1.326	0.06975	0.9892	0.08258	exon	ENSG00000049618	ARID1B	protein_coding
11:108227595|108229323	-0.4499	0.7126	0.9892	0.08275	exon	ENSG00000149311	ATM	protein_coding
4:105446383|105456745	0.0928	0.8733	0.9892	0.08275	exon	ENSG00000138777	PPA2	protein_coding
12:14423909|14438267	0.3508	0.7857	0.9892	0.08292	exon	ENSG00000171681	ATF7IP	protein_coding
18:24196125|24239382	2.073	0.1143	0.9892	0.083	exon	ENSG00000141447	OSBPL1A	protein_coding
15:41707728|41713496	0.5018	0.5057	0.9892	0.083	exon	ENSG00000174197	MGA	protein_coding
15:65722848|65756472	0.3773	0.6273	0.9892	0.083	exon	ENSG00000174485	DENND4A	protein_coding
2:190655977|190673152	1.247	0.3424	0.9892	0.08317	exon	ENSG00000138386	NAB1	protein_coding
12:128808788|128815070	1.021	0.08829	0.9892	0.08325	exon	ENSG00000279500,ENSG00000139370	AC108704.2,SLC15A4	TEC,protein_coding
19:3660966|3662001	1.77	0.01364	0.833	0.082	exon	ENSG00000186111	PIP5K1C	protein_coding
16:70010751|70018097	-1.772	0.2189	0.9892	-0.08242	exon	ENSG00000196696,ENSG00000255185	PDXDC2P-NPIPB14P,PDXDC2P	lncRNA,transcribed_unprocessed_pseudogene
8:67131951|67137603	-0.6343	0.2547	0.9892	-0.08233	exon	ENSG00000104218	CSPP1	protein_coding
13:26337567|26385342	-0.3981	0.672	0.9892	-0.08233	exon	ENSG00000132964	CDK8	protein_coding
18:62544802|62556297	-0.2353	0.7371	0.9892	-0.08233	exon	ENSG00000279236,ENSG00000141664	AC064801.2,ZCCHC2	TEC,protein_coding
13:21157922|21172681	0.3261	0.6342	0.9892	-0.08225	exon	ENSG00000165480	SKA3	protein_coding
9:137790848|137818138	-1.237	0.3374	0.9892	-0.082	exon	ENSG00000181090	EHMT1	protein_coding
6:57193842|57210445	0.3003	0.4673	0.9892	-0.08175	exon	ENSG00000112210	RAB23	protein_coding
10:13280976|13295606	-0.2714	0.8052	0.9892	-0.08175	exon	ENSG00000107537	PHYH	protein_coding
4:74174506|74201370	0.8579	0.1215	0.9892	0.08158	exon	ENSG00000163738	MTHFD2L	protein_coding
21:37087247|37108446	-0.09031	0.8899	0.9892	0.08183	exon	ENSG00000182670,ENSG00000270116	TTC3,AP001429.1	protein_coding,lncRNA
2:232787150|232796221	0.9088	0.05745	0.9892	0.08192	exon	ENSG00000204120	GIGYF2	protein_coding
17:38361711|38368050	1.503	0.08549	0.9892	0.08208	exon	ENSG00000274211	SOCS7	protein_coding
17:12054889|12129287	1.262	0.3417	0.9892	0.08217	exon	ENSG00000266297,ENSG00000065559,ENSG00000263648	MIR744,MAP2K4,AC005244.1	miRNA,protein_coding,processed_pseudogene
2:43794457|43801709	1.046	0.3169	0.9892	0.08225	exon	ENSG00000138036	DYNC2LI1	protein_coding
1:9972018|9981170	0.08131	0.9447	0.9892	0.08225	exon	ENSG00000173614	NMNAT1	protein_coding
4:128888679|128946152	-1.287	0.2255	0.9892	-0.08142	exon	ENSG00000151466	SCLT1	protein_coding
8:73673107|73688813	-0.378	0.434	0.9892	-0.08133	exon	ENSG00000040341,ENSG00000258677	STAU2,AC022826.2	protein_coding,protein_coding
14:33925618|33931215	-0.8381	0.4477	0.9892	-0.08133	exon	ENSG00000129521	EGLN3	protein_coding
18:9208657|9221999	-0.2336	0.6457	0.9892	-0.08133	exon	ENSG00000101745,ENSG00000265257	ANKRD12,AP005263.1	protein_coding,lncRNA
19:32915337|32926273	-1.413	0.1668	0.9892	-0.08117	exon	ENSG00000121289	CEP89	protein_coding
22:25672296|25695214	-1.215	0.2266	0.9892	-0.08075	exon	ENSG00000100077	GRK3	protein_coding
22:50372020|50394135	-0.4277	0.3784	0.9892	-0.0805	exon	ENSG00000100239	PPP6R2	protein_coding
9:37126312|37304313	0.5418	0.693	0.9892	0.081	exon	ENSG00000147905,ENSG00000200502	ZCCHC7,Y_RNA	protein_coding,misc_RNA
2:135748267|135761911	0.1107	0.8911	0.9892	0.08133	exon	ENSG00000144224	UBXN4	protein_coding
8:89724629|89725641	-0.7361	0.4834	0.9892	-0.08	exon	ENSG00000251136	AF117829.1	lncRNA
17:12081356|12095694	-0.4664	0.485	0.9892	-0.07992	exon	ENSG00000266297,ENSG00000065559	MIR744,MAP2K4	miRNA,protein_coding
11:85996826|86003451	-0.029	0.9499	0.9892	0.07992	exon	ENSG00000073921	PICALM	protein_coding
3:194448457|194454392	-0.7914	0.2662	0.9892	-0.07942	exon	ENSG00000133657	ATP13A3	protein_coding
22:25663630|25674528	0.4699	0.5031	0.9892	-0.07917	exon	ENSG00000100077	GRK3	protein_coding
1:117460489|117502970	0.229	0.766	0.9892	-0.07917	exon	ENSG00000198162,ENSG00000279513	MAN1A2,AL157902.2	protein_coding,TEC
17:66062963|66070001	0.2465	0.7677	0.9892	-0.07892	exon	ENSG00000154240	CEP112	protein_coding
1:213077696|213129889	0.787	0.4663	0.9892	-0.07875	exon	ENSG00000136643	RPS6KC1	protein_coding
10:126970702|127000307	0.1692	0.7135	0.9892	-0.07875	exon	ENSG00000150760	DOCK1	protein_coding
7:24623663|24668660	-0.791	0.3005	0.9892	-0.07867	exon	ENSG00000105926	MPP6	protein_coding
X:13666317|13680598	0.3341	0.5606	0.9892	0.07883	exon	ENSG00000176896	TCEANC	protein_coding
7:152330601|152358675	0.5254	0.436	0.9892	0.079	exon	ENSG00000055609	KMT2C	protein_coding
13:50927407|50960171	1.602	0.2429	0.9892	0.07925	exon	ENSG00000136104	RNASEH2B	protein_coding
5:108768093|108798389	0.5777	0.411	0.9892	0.07925	exon	ENSG00000151422,ENSG00000249921	FER,AC034207.1	protein_coding,processed_pseudogene
2:205172211|205193320	0.3016	0.5693	0.9892	0.07933	exon	ENSG00000116117	PARD3B	protein_coding
X:80733456|80736088	1.7	0.02278	0.9892	0.0775	exon	ENSG00000165288	BRWD3	protein_coding
7:33357855|33388144	1.437	0.01668	0.8618	0.07842	exon	ENSG00000238090,ENSG00000122507	AC006195.1,BBS9	processed_pseudogene,protein_coding
10:49915917|49935142	-0.08879	0.8354	0.9892	-0.07825	exon	ENSG00000227345	PARG	protein_coding
17:64591084|64606640	-1.128	0.2803	0.9892	-0.07817	exon	ENSG00000108854	SMURF2	protein_coding
3:124737568|124744203	-0.7642	0.4274	0.9892	-0.07808	exon	ENSG00000114491	UMPS	protein_coding
1:229286486|229304000	-0.05747	0.9481	0.9892	-0.07775	exon	ENSG00000168118	RAB4A	protein_coding
6:69233290|69239226	0.317	0.4977	0.9892	0.07792	exon	ENSG00000135298	ADGRB3	protein_coding
2:24135119|24147086	0.3847	0.3198	0.9892	0.07817	exon	ENSG00000276087,ENSG00000219626	AC008073.3,FAM228B	protein_coding,protein_coding
3:185600765|185613408	-1.983	0.05958	0.9892	-0.07742	exon	ENSG00000236489,ENSG00000163904	AC133473.1,SENP2	processed_pseudogene,protein_coding
14:80743075|80761613	-0.5187	0.4626	0.9892	-0.07742	exon	ENSG00000100629	CEP128	protein_coding
3:185447789|185451395	-0.4474	0.7354	0.9892	-0.07733	exon	ENSG00000073803	MAP3K13	protein_coding
7:122113118|122133741	-0.32	0.5764	0.9892	-0.07725	exon	ENSG00000008311	AASS	protein_coding
15:90439332|90443478	-1.902	0.1805	0.9892	-0.07708	exon	ENSG00000140575	IQGAP1	protein_coding
12:32598497|32601423	-0.4144	0.3984	0.9892	-0.07683	exon	ENSG00000139132	FGD4	protein_coding
6:138943513|138944622	-1.051	0.06741	0.9892	-0.07675	exon	ENSG00000135597	REPS1	protein_coding
2:213310059|213375119	-0.4638	0.5991	0.9892	-0.07675	exon	ENSG00000144451	SPAG16	protein_coding
20:41533050|41551360	-0.5033	0.3636	0.9892	-0.0765	exon	ENSG00000124177	CHD6	protein_coding
7:72830692|72833928	1.487	0.1556	0.9892	0.07692	exon	ENSG00000225648	SBDSP1	transcribed_unprocessed_pseudogene
9:33953285|33996333	0.1003	0.8901	0.9892	-0.07642	exon	ENSG00000137073,ENSG00000226801	UBAP2,OSTCP8	protein_coding,processed_pseudogene
5:142885298|142932125	-0.3251	0.784	0.9892	-0.07633	exon	ENSG00000145819	ARHGAP26	protein_coding
16:22225654|22225975	-2.138	0.1193	0.9892	-0.07625	exon	ENSG00000103319	EEF2K	protein_coding
4:139116649|139139497	0.143	0.7392	0.9892	-0.07625	exon	ENSG00000109381	ELF2	protein_coding
17:51263274|51273450	-2.171	0.08593	0.9892	-0.07617	exon	ENSG00000011260	UTP18	protein_coding
6:70732378|70798737	-0.4385	0.586	0.9892	-0.07617	exon	ENSG00000112305,ENSG00000217767	SMAP1,NDUFAB1P1	protein_coding,processed_pseudogene
4:51863437|51891851	-0.6598	0.09286	0.9892	-0.07608	exon	ENSG00000109184	DCUN1D4	protein_coding
4:48369849|48394653	0.3994	0.6692	0.9892	-0.07608	exon	ENSG00000109171	SLAIN2	protein_coding
2:168138088|168182090	-0.7829	0.302	0.9892	-0.07575	exon	ENSG00000198648	STK39	protein_coding
12:120782655|120791557	-1.219	0.3813	0.9892	-0.07567	exon	ENSG00000157837	SPPL3	protein_coding
6:82214227|82214829	-0.5388	0.2237	0.9892	-0.07558	exon	ENSG00000005700	IBTK	protein_coding
8:55523281|55526750	0.7057	0.2241	0.9892	0.07592	exon	ENSG00000206579	XKR4	protein_coding
3:48548532|48550234	0.4823	0.4412	0.9892	0.07625	exon	ENSG00000278799,ENSG00000114268	MIR6823,PFKFB4	miRNA,protein_coding
6:109656756|109675756	0.1026	0.8563	0.9892	0.07625	exon	ENSG00000155085	AK9	protein_coding
11:61437625|61438113	-1.191	0.0353	0.9892	-0.07508	exon	ENSG00000167985,ENSG00000256591	SDHAF2,AP003108.2	protein_coding,protein_coding
16:81351583|81377702	-1.236	0.3377	0.9892	-0.07508	exon	ENSG00000261609	GAN	protein_coding
6:135318519|135346796	-0.1313	0.9183	0.9892	-0.07508	intron	ENSG00000135541	AHI1	protein_coding
4:78826037|78851056	0.09608	0.8586	0.9892	-0.07492	exon	ENSG00000138756	BMP2K	protein_coding
5:78089393|78129307	-0.5494	0.3802	0.9892	-0.07483	exon	ENSG00000132842	AP3B1	protein_coding
10:115120185|115215880	-0.04844	0.9183	0.9892	-0.07483	exon	ENSG00000107518	ATRNL1	protein_coding
2:26364302|26375148	-0.8679	0.2634	0.9892	-0.07458	exon	ENSG00000138018	SELENOI	protein_coding
10:74838683|74843478	0.02364	0.9669	0.9892	-0.0745	exon	ENSG00000156650	KAT6B	protein_coding
2:73432198|73455295	-0.8604	0.36	0.9892	0.07492	exon	ENSG00000116127	ALMS1	protein_coding
10:15833630|15847943	0.6688	0.182	0.9892	0.07508	exon	ENSG00000148481	MINDY3	protein_coding
22:40117055|40156182	0.5865	0.5571	0.9892	0.07525	exon	ENSG00000100354	TNRC6B	protein_coding
7:17890363|17897446	0.01164	0.9848	0.9944	-0.07458	exon	ENSG00000071189	SNX13	protein_coding
6:20546346|20548705	-2.092	0.03025	0.9892	-0.07433	exon	ENSG00000145996	CDKAL1	protein_coding
2:3559448|3559729	-0.3668	0.7563	0.9892	-0.07442	exon	ENSG00000234171	RNASEH1-AS1	lncRNA
13:60439688|60467379	-0.06092	0.8698	0.9892	-0.07433	exon	ENSG00000083544	TDRD3	protein_coding
20:38057532|38066256	-0.1889	0.6514	0.9892	-0.07425	exon	ENSG00000101413	RPRD1B	protein_coding
7:140334634|140337349	-2.034	0.1165	0.9892	-0.07375	exon	ENSG00000157800	SLC37A3	protein_coding
3:158681995|158691648	-2.042	0.1127	0.9892	-0.0735	exon	ENSG00000168827	GFM1	protein_coding
21:39232177|39250889	0.7179	0.2679	0.9892	0.07358	exon	ENSG00000229623,ENSG00000185658	METTL21AP1,BRWD1	processed_pseudogene,protein_coding
17:51263274|51268904	1.686	0.1633	0.9892	0.07417	exon	ENSG00000011260	UTP18	protein_coding
4:145845956|145849561	0.6304	0.2709	0.9892	0.07417	exon	ENSG00000151612	ZNF827	protein_coding
6:17665239|17669546	0.08083	0.9289	0.9892	0.07442	exon	ENSG00000124789	NUP153	protein_coding
20:32366384|32369123	-3.54	0.006116	0.5092	-0.07308	exon	ENSG00000171456	ASXL1	protein_coding
4:177353308|177360677	-0.1146	0.8032	0.9892	-0.07333	exon	ENSG00000109674	NEIL3	protein_coding
7:66127704|66134374	0.1084	0.8058	0.9892	-0.07325	exon	ENSG00000241258,ENSG00000249319	CRCP,AC068533.4	protein_coding,protein_coding
15:49235851|49292537	-0.348	0.4923	0.9892	-0.07317	exon	ENSG00000156958	GALK2	protein_coding
14:66965191|67058786	0.4448	0.4108	0.9892	-0.073	exon	ENSG00000171723	GPHN	protein_coding
3:193255651|193263235	-1.167	0.323	0.9892	-0.07267	exon	ENSG00000127252	PLAAT1	protein_coding
9:33986760|34017189	-0.3288	0.4998	0.9892	-0.07258	exon	ENSG00000137073	UBAP2	protein_coding
15:90217439|90221765	0.2968	0.6309	0.9892	0.0725	exon	ENSG00000185033	SEMA4B	protein_coding
19:38141184|38142710	0.6974	0.2925	0.9892	0.073	exon	ENSG00000105738	SIPA1L3	protein_coding
9:83659780|83686155	0.4707	0.3211	0.9892	0.07317	intron	ENSG00000135018	UBQLN1	protein_coding
10:5699525|5714207	0.5564	0.3044	0.9892	0.07325	exon	ENSG00000108021	TASOR2	protein_coding
17:12054889|12113360	0.3794	0.706	0.9892	0.07333	exon	ENSG00000266297,ENSG00000065559	MIR744,MAP2K4	miRNA,protein_coding
2:174915058|174952202	0.02434	0.9644	0.9892	0.07333	exon	ENSG00000128656	CHN1	protein_coding
13:50927407|50949505	0.5382	0.2409	0.9892	0.07342	exon	ENSG00000136104	RNASEH2B	protein_coding
17:49311312|49312042	-1.334	0.04042	0.9892	-0.07175	exon	ENSG00000198740	ZNF652	protein_coding
13:21381434|21391854	-0.692	0.2573	0.9892	-0.07208	exon	ENSG00000180776	ZDHHC20	protein_coding
21:29305204|29329693	-0.6583	0.6035	0.9892	-0.072	exon	ENSG00000156273	BACH1	protein_coding
8:28713457|28718207	-0.7613	0.4602	0.9892	-0.07183	exon	ENSG00000012232	EXTL3	protein_coding
22:21700976|21710908	-0.8673	0.337	0.9892	-0.07175	exon	ENSG00000100027	YPEL1	protein_coding
5:112262494|112280323	-0.8338	0.4281	0.9892	-0.07175	exon	ENSG00000129595	EPB41L4A	protein_coding
3:4410865|4420146	0.07705	0.9324	0.9892	-0.07175	exon	ENSG00000234325,ENSG00000144455	MRPS10P2,SUMF1	processed_pseudogene,protein_coding
4:73085249|73092300	0.06599	0.9367	0.9892	-0.07175	exon	ENSG00000132466	ANKRD17	protein_coding
15:70919050|70984257	-1.232	0.1932	0.9892	-0.0715	exon	ENSG00000137821	LRRC49	protein_coding
18:13278105|13438384	-0.2723	0.7875	0.9892	0.07158	exon	ENSG00000168675	LDLRAD4	protein_coding
14:71413948|71529370	0.818	0.1705	0.9892	0.07175	exon	ENSG00000242330,ENSG00000197555	RN7SL683P,SIPA1L1	misc_RNA,protein_coding
1:23030469|23044486	1.564	0.05905	0.9892	0.07208	exon	ENSG00000263793,ENSG00000004487	MIR3115,KDM1A	miRNA,protein_coding
2:70179532|70181997	-0.1192	0.9192	0.9892	0.07217	exon	ENSG00000115998	C2orf42	protein_coding
6:109727109|109743772	1.933	0.1456	0.9892	0.07233	exon	ENSG00000112367	FIG4	protein_coding
8:98526742|98548161	0.8317	0.344	0.9892	0.07242	exon	ENSG00000104375	STK3	protein_coding
11:83273647|83278829	-1.344	0.02764	0.9892	-0.07133	exon	ENSG00000137500	CCDC90B	protein_coding
1:93894614|93897898	-4.738	0.004588	0.4591	-0.071	exon	ENSG00000023909	GCLM	protein_coding
3:17009674|17014911	-0.3059	0.5308	0.9892	-0.07125	exon	ENSG00000154822	PLCL2	protein_coding
2:32174063|32184338	0.1233	0.8359	0.9892	-0.07117	exon	ENSG00000152683	SLC30A6	protein_coding
X:98876526|98908561	-1.391	0.1756	0.9892	-0.07083	intron	ENSG00000281566	AL157778.1	lncRNA
9:109057191|109073438	1.181	0.2255	0.9892	-0.07075	exon	ENSG00000106771	TMEM245	protein_coding
17:67532802|67578257	-0.8759	0.2798	0.9892	-0.07075	exon	ENSG00000154217	PITPNC1	protein_coding
10:18585949|18616293	-1.797	0.1174	0.9892	-0.07058	exon	ENSG00000241058	NSUN6	protein_coding
22:40552106|40594735	-0.9795	0.28	0.9892	-0.0705	exon	ENSG00000230071,ENSG00000196588	RPL4P6,MRTFA	processed_pseudogene,protein_coding
15:42827928|42840433	0.7682	0.501	0.9892	0.07092	exon	ENSG00000128881	TTBK2	protein_coding
19:5604583|5604936	0.8003	0.4919	0.9892	0.07108	exon	ENSG00000130254	SAFB2	protein_coding
8:47396376|47440542	1.31	0.2842	0.9892	0.07117	exon	ENSG00000164808	SPIDR	protein_coding
4:4648977|4649542	0.6609	0.1679	0.9892	0.07125	exon	ENSG00000247708	STX18-AS1	lncRNA
7:98190728|98194572	-0.008707	0.9903	0.9962	-0.07108	exon	ENSG00000164715	LMTK2	protein_coding
14:92014215|92033253	-1.815	0.04498	0.9892	-0.06975	exon	ENSG00000100815	TRIP11	protein_coding
6:10935058|10956242	-0.5111	0.5823	0.9892	-0.07042	exon	ENSG00000153157	SYCP2L	protein_coding
1:205616478|205623891	-0.2883	0.4747	0.9892	-0.07033	exon	ENSG00000158711	ELK4	protein_coding
16:48553539|48562444	-0.9386	0.08575	0.9892	-0.07017	exon	ENSG00000102921	N4BP1	protein_coding
13:28174272|28197346	-1.173	0.289	0.9892	-0.07017	exon	ENSG00000152520	PAN3	protein_coding
20:21214535|21215648	-1.237	0.3374	0.9892	-0.07008	exon	ENSG00000088970	KIZ	protein_coding
2:135090998|135093693	-1.556	0.2093	0.9892	-0.06992	exon	ENSG00000115839	RAB3GAP1	protein_coding
4:106295094|106308989	-0.988	0.3305	0.9892	-0.06983	exon	ENSG00000145348	TBCK	protein_coding
1:77717867|77725762	-0.1691	0.8329	0.9892	-0.06983	exon	ENSG00000077254	USP33	protein_coding
3:107710452|107733023	-0.9275	0.1356	0.9892	-0.06958	exon	ENSG00000114439	BBX	protein_coding
7:24623666|24668660	0.09313	0.8907	0.9892	0.0695	exon	ENSG00000105926	MPP6	protein_coding
7:73686636|73687095	0.6718	0.3147	0.9892	0.06958	exon	ENSG00000071462	BUD23	protein_coding
1:184694044|184749592	1.235	0.08603	0.9892	0.06967	exon	ENSG00000116406	EDEM3	protein_coding
2:32439508|32453942	0.4595	0.5618	0.9892	0.06967	exon	ENSG00000115760	BIRC6	protein_coding
5:139600372|139614966	-0.1507	0.7895	0.9892	0.07	exon	ENSG00000131508	UBE2D2	protein_coding
11:41222797|41223008	0.368	0.6849	0.9892	0.07008	exon	ENSG00000148948	LRRC4C	protein_coding
3:47675475|47678311	0.07696	0.9525	0.9892	0.07008	exon	ENSG00000173473	SMARCC1	protein_coding
20:21326279|21368590	0.5921	0.2465	0.9892	0.07017	exon	ENSG00000088930	XRN2	protein_coding
21:45735392|45755452	1.408	0.2518	0.9892	0.07017	intron	ENSG00000183570	PCBP3	protein_coding
2:58221942|58232112	0.4165	0.4008	0.9892	0.07017	exon	ENSG00000115392	FANCL	protein_coding
6:143470961|143474856	-1.015	0.3949	0.9892	-0.06917	exon	ENSG00000034693	PEX3	protein_coding
10:84438512|84477664	-0.3657	0.366	0.9892	-0.06892	exon	ENSG00000107771	CCSER2	protein_coding
14:89931541|89932627	-0.6182	0.3694	0.9892	-0.06892	exon	ENSG00000259053,ENSG00000140025	AL137230.2,EFCAB11	lncRNA,protein_coding
17:48112031|48113401	-0.1567	0.7691	0.9892	-0.06875	exon	ENSG00000002919	SNX11	protein_coding
10:115120185|115241725	-0.7616	0.4375	0.9892	-0.06867	exon	ENSG00000107518	ATRNL1	protein_coding
8:60794986|60801593	0.08621	0.8432	0.9892	-0.06867	exon	ENSG00000171316	CHD7	protein_coding
15:81925673|81954469	-0.3395	0.5697	0.9892	-0.0685	exon	ENSG00000259692	AC104041.1	lncRNA
3:138525490|138537347	0.1002	0.8665	0.9892	0.0685	exon	ENSG00000114107	CEP70	protein_coding
15:49235851|49239367	0.1012	0.8496	0.9892	0.06875	exon	ENSG00000156958	GALK2	protein_coding
9:83739705|83768970	0.3669	0.5331	0.9892	0.06883	exon	ENSG00000165113	GKAP1	protein_coding
7:139715932|139717015	0.2978	0.8174	0.9892	0.069	exon	ENSG00000064393	HIPK2	protein_coding
9:135850137|135866536	0.3822	0.4469	0.9892	0.06942	exon	ENSG00000130559	CAMSAP1	protein_coding
21:29321221|29329693	-0.1136	0.7675	0.9892	-0.06833	exon	ENSG00000156273	BACH1	protein_coding
9:20907150|20933103	-1.701	0.09373	0.9892	-0.06817	exon	ENSG00000188352	FOCAD	protein_coding
15:98707562|98708107	-1.095	0.1367	0.9892	-0.06817	exon	ENSG00000140443	IGF1R	protein_coding
5:94628811|94630743	-0.4769	0.4262	0.9892	-0.06808	exon	ENSG00000133302	SLF1	protein_coding
6:22020339|22020542	0.4009	0.348	0.9892	-0.068	exon	ENSG00000272168	CASC15	lncRNA
6:89751431|89762530	-0.3491	0.5281	0.9892	-0.068	exon	ENSG00000112159	MDN1	protein_coding
11:27047103|27066662	-0.8733	0.1736	0.9892	-0.06767	intron	ENSG00000254560	BBOX1-AS1	lncRNA
1:247156406|247159867	-0.2013	0.8243	0.9892	-0.0675	exon	ENSG00000196418	ZNF124	protein_coding
12:19473248|19500221	-0.3004	0.7838	0.9892	0.0675	exon	ENSG00000139154	AEBP2	protein_coding
19:11722954|11723342	0.4422	0.526	0.9892	0.06775	exon	ENSG00000197933	ZNF823	protein_coding
5:136147832|136154163	-0.07601	0.95	0.9892	0.06775	exon	ENSG00000113658	SMAD5	protein_coding
3:43598532|43605863	1.149	0.1978	0.9892	0.06783	exon	ENSG00000160746	ANO10	protein_coding
3:149902072|149921227	1.778	0.185	0.9892	0.06842	exon	ENSG00000082996	RNF13	protein_coding
1:151638888|151668635	-0.0008125	0.9989	0.9989	-0.06758	exon	ENSG00000143376	SNX27	protein_coding
13:72835243|72931267	-4.731	0.004996	0.4654	-0.06675	exon	ENSG00000083535	PIBF1	protein_coding
11:46493608|46508370	-0.4853	0.5789	0.9892	-0.06733	exon	ENSG00000110497	AMBRA1	protein_coding
8:104041329|104148848	-0.6179	0.3872	0.9892	-0.06725	exon	ENSG00000176406	RIMS2	protein_coding
3:27379249|27424152	-0.4916	0.2537	0.9892	-0.06675	exon	ENSG00000033867	SLC4A7	protein_coding
15:55543584|55545225	-0.6692	0.4055	0.9892	-0.0665	exon	ENSG00000171016	PYGO1	protein_coding
11:103303093|103323990	0.4992	0.4198	0.9892	0.06667	exon	ENSG00000187240	DYNC2H1	protein_coding
22:27873738|27914347	-0.393	0.7554	0.9892	0.06667	exon	ENSG00000180957	PITPNB	protein_coding
13:95832927|95837202	1.933	0.1456	0.9892	0.06725	exon	ENSG00000102595	UGGT2	protein_coding
1:52477708|52481923	1.499	0.009665	0.6996	-0.06583	exon	ENSG00000134744	TUT4	protein_coding
5:146254943|146258593	-1.249	0.03825	0.9892	-0.06575	exon	ENSG00000091009,ENSG00000275740	RBM27,AC091959.3	protein_coding,protein_coding
2:61031419|61032113	-1.185	0.1538	0.9892	-0.06633	exon	ENSG00000162928	PEX13	protein_coding
15:62020479|62047814	0.2327	0.7701	0.9892	-0.06625	intron	ENSG00000129003	VPS13C	protein_coding
4:107682015|107701285	-1.169	0.1531	0.9892	-0.06617	exon	ENSG00000138801	PAPSS1	protein_coding
14:56279676|56290456	-1.727	0.2312	0.9892	-0.06608	exon	ENSG00000139946	PELI2	protein_coding
12:123645455|123652735	-0.9666	0.2089	0.9892	-0.066	exon	ENSG00000111358,ENSG00000279953	GTF2H3,AC117503.3	protein_coding,TEC
9:20715322|20740340	-0.8597	0.346	0.9892	-0.066	exon	ENSG00000207609,ENSG00000188352	MIR491,FOCAD	miRNA,protein_coding
18:54271360|54277855	-0.1425	0.9038	0.9892	-0.066	exon	ENSG00000101751	POLI	protein_coding
10:21713772|21727928	-1.681	0.1596	0.9892	-0.06567	exon	ENSG00000078403	MLLT10	protein_coding
5:71592926|71604468	2.092	0.1098	0.9892	0.06567	exon	ENSG00000131844	MCCC2	protein_coding
7:87964634|87978412	0.7119	0.4105	0.9892	0.06567	exon	ENSG00000008277	ADAM22	protein_coding
8:70674818|70707153	-0.6814	0.2861	0.9892	0.06625	exon	ENSG00000285579,ENSG00000221947	AC015687.1,XKR9	lncRNA,protein_coding
5:57246300|57251141	-0.01337	0.9744	0.9914	-0.06583	exon	ENSG00000062194	GPBP1	protein_coding
2:174123180|174142000	5.874	4.45e-06	0.005526	0.06483	exon	ENSG00000138430	OLA1	protein_coding
14:73147795|73148094	-0.06815	0.9388	0.9892	-0.06542	exon	ENSG00000080815	PSEN1	protein_coding
14:92003419|92007852	-2.017	0.1223	0.9892	-0.06508	exon	ENSG00000100815	TRIP11	protein_coding
7:55982210|55983868	-0.986	0.1309	0.9892	-0.06492	exon	ENSG00000146729	NIPSNAP2	protein_coding
10:27067157|27086609	-0.137	0.9216	0.9892	-0.06492	exon	ENSG00000107890	ANKRD26	protein_coding
16:84740309|84745673	-1.086	0.2158	0.9892	-0.06475	exon	ENSG00000103194	USP10	protein_coding
11:72984088|72989097	0.2007	0.6123	0.9892	-0.06475	exon	ENSG00000137478	FCHSD2	protein_coding
9:96458379|96465778	-1.682	0.1525	0.9892	-0.06458	exon	ENSG00000130956	HABP4	protein_coding
10:68644698|68647228	0.1061	0.9142	0.9892	-0.0645	intron	ENSG00000138336	TET1	protein_coding
14:22926133|22927660	1.472	0.2277	0.9892	0.0645	exon	ENSG00000100462	PRMT5	protein_coding
7:92294889|92362273	-0.3386	0.5546	0.9892	0.0645	exon	ENSG00000001629	ANKIB1	protein_coding
5:95755396|95763620	0.2743	0.8473	0.9892	0.0645	exon	ENSG00000164292	RHOBTB3	protein_coding
4:150435589|150491035	0.8051	0.4149	0.9892	0.06458	exon	ENSG00000198589	LRBA	protein_coding
3:55888389|55950560	1.7	0.1542	0.9892	0.06467	exon	ENSG00000187672	ERC2	protein_coding
15:89113725|89116521	0.8413	0.31	0.9892	0.06475	exon	ENSG00000140526	ABHD2	protein_coding
15:42810614|42840433	1.037	0.3202	0.9892	0.06483	exon	ENSG00000128881	TTBK2	protein_coding
20:33619517|33623296	0.1594	0.8749	0.9892	0.06492	exon	ENSG00000078699	CBFA2T2	protein_coding
7:111935540|111945798	1.904	0.1842	0.9892	0.065	exon	ENSG00000128512	DOCK4	protein_coding
3:197085580|197119530	0.3167	0.6259	0.9892	0.06517	exon	ENSG00000075711	DLG1	protein_coding
4:61934840|62044549	0.157	0.7467	0.9892	0.06525	exon	ENSG00000150471	ADGRL3	protein_coding
4:102664685|102674070	0.7044	0.6191	0.9892	0.06542	exon	ENSG00000109323	MANBA	protein_coding
4:169537809|169556095	0.009421	0.9869	0.9952	0.06458	exon	ENSG00000137601	NEK1	protein_coding
2:24564295|24683128	1.033	0.3842	0.9892	-0.06433	exon	ENSG00000206732,ENSG00000084676	RNU6-936P,NCOA1	snRNA,protein_coding
18:42027443|42049605	0.1458	0.7589	0.9892	-0.06433	exon	ENSG00000078142	PIK3C3	protein_coding
9:86033282|86046572	-2.182	0.1136	0.9892	-0.06425	exon	ENSG00000135052	GOLM1	protein_coding
19:17101660|17102557	-1.419	0.123	0.9892	-0.06425	exon	ENSG00000099331	MYO9B	protein_coding
11:107390074|107392895	-0.6232	0.3914	0.9892	-0.06425	exon	ENSG00000152404	CWF19L2	protein_coding
7:141636960|141649333	-0.9408	0.09492	0.9892	-0.06383	exon	ENSG00000006530	AGK	protein_coding
18:61536493|61545144	-1.772	0.2189	0.9892	-0.06383	exon	ENSG00000101542	CDH20	protein_coding
6:158583954|158589782	-0.2109	0.6452	0.9892	-0.06383	exon	ENSG00000146433	TMEM181	protein_coding
11:68166982|68190152	-0.2314	0.6636	0.9892	-0.06375	exon	ENSG00000110066	KMT5B	protein_coding
1:216321883|216327654	-0.7195	0.4875	0.9892	-0.06367	exon	ENSG00000042781	USH2A	protein_coding
5:123545417|123575963	-0.4105	0.3594	0.9892	-0.06358	exon	ENSG00000151292	CSNK1G3	protein_coding
3:47425485|47428670	-0.3071	0.5642	0.9892	-0.06358	exon	ENSG00000114650	SCAP	protein_coding
4:184659340|184678394	-0.4239	0.7006	0.9892	-0.06358	exon	ENSG00000164306	PRIMPOL	protein_coding
15:57461680|57461892	-1.18	0.161	0.9892	-0.0635	exon	ENSG00000128849	CGNL1	protein_coding
6:100766565|100848707	1.015	0.4265	0.9892	-0.0635	exon	ENSG00000112249	ASCC3	protein_coding
13:113520616|113534240	1.553	0.2269	0.9892	0.06367	exon	ENSG00000276248,ENSG00000150403	AL442125.1,TMCO3	lncRNA,protein_coding
7:104188251|104204234	0.782	0.3798	0.9892	0.06367	exon	ENSG00000164815	ORC5	protein_coding
11:108176246|108177090	1.045	0.3561	0.9892	0.06383	exon	ENSG00000149308	NPAT	protein_coding
7:98137315|98154876	0.9459	0.2429	0.9892	0.06392	exon	ENSG00000164715	LMTK2	protein_coding
10:50433476|50590247	0.4376	0.5584	0.9892	0.06392	exon	ENSG00000198964	SGMS1	protein_coding
2:113729401|113735858	-4.997	0.002265	0.4307	-0.06325	exon	ENSG00000115084	SLC35F5	protein_coding
2:135675332|135680324	0.2004	0.7591	0.9892	-0.06317	exon	ENSG00000048991	R3HDM1	protein_coding
18:42015476|42029441	-1.733	0.06733	0.9892	-0.063	exon	ENSG00000078142	PIK3C3	protein_coding
1:179986169|179997175	-0.1933	0.7202	0.9892	-0.063	exon	ENSG00000135837	CEP350	protein_coding
5:77046347|77048987	0.08598	0.9415	0.9892	-0.06292	exon	ENSG00000164252,ENSG00000285000	AGGF1,AC008581.2	protein_coding,protein_coding
15:81915347|81926025	-2.659	0.07951	0.9892	-0.06283	exon	ENSG00000259692	AC104041.1	lncRNA
14:22909483|22911403	-0.3181	0.4966	0.9892	-0.06275	exon	ENSG00000100461	RBM23	protein_coding
22:41808875|41813822	0.3121	0.6411	0.9892	-0.06258	exon	ENSG00000100147	CCDC134	protein_coding
11:118551786|118559864	-0.4798	0.503	0.9892	-0.0625	exon	ENSG00000118096	IFT46	protein_coding
5:139614586|139614966	-0.8752	0.1584	0.9892	0.0625	exon	ENSG00000131508	UBE2D2	protein_coding
2:109564366|109593119	0.3849	0.3484	0.9892	0.06292	exon	ENSG00000186522	SEPTIN10	protein_coding
5:168488602|168494650	0.739	0.144	0.9892	0.06325	exon	ENSG00000113643	RARS1	protein_coding
21:39215237|39218660	-1.635	0.09532	0.9892	-0.06225	exon	ENSG00000237373,ENSG00000185658	BRWD1-IT1,BRWD1	lncRNA,protein_coding
X:19950753|19970298	0.2201	0.8026	0.9892	-0.06208	exon	ENSG00000173681	BCLAF3	protein_coding
6:24416397|24418578	0.03462	0.9496	0.9892	-0.06208	exon	ENSG00000124532	MRS2	protein_coding
1:100906852|100921841	-0.4745	0.5122	0.9892	-0.062	exon	ENSG00000162695	SLC30A7	protein_coding
3:119863419|119905852	-0.02482	0.9456	0.9892	-0.06192	exon	ENSG00000082701	GSK3B	protein_coding
3:128262128|128264781	-0.5912	0.2728	0.9892	-0.06183	exon	ENSG00000132394	EEFSEC	protein_coding
X:19929785|19935898	-1.52	0.0634	0.9892	-0.06158	exon	ENSG00000173681	BCLAF3	protein_coding
17:59051214|59057054	-1.548	0.1395	0.9892	-0.06158	exon	ENSG00000108395	TRIM37	protein_coding
1:197652235|197715074	-0.9724	0.221	0.9892	-0.06158	exon	ENSG00000207139,ENSG00000213047	Y_RNA,DENND1B	misc_RNA,protein_coding
2:153900936|153944639	-0.2446	0.6068	0.9892	-0.0615	exon	ENSG00000144278	GALNT13	protein_coding
2:58198594|58232112	0.1228	0.9152	0.9892	0.06158	exon	ENSG00000115392	FANCL	protein_coding
6:142166228|142189534	0.5576	0.6878	0.9892	0.06167	exon	ENSG00000009844	VTA1	protein_coding
6:157036835|157084905	0.9809	0.1593	0.9892	0.06175	exon	ENSG00000049618	ARID1B	protein_coding
9:94923986|94956015	0.3313	0.7851	0.9892	0.06175	exon	ENSG00000148120	AOPEP	protein_coding
4:169576928|169590809	1.902	0.1531	0.9892	0.062	exon	ENSG00000137601	NEK1	protein_coding
2:196912882|196920150	0.04643	0.911	0.9892	0.06242	exon	ENSG00000197121	PGAP1	protein_coding
5:160035140|160051183	-3.309	0.01088	0.751	-0.06058	exon	ENSG00000113312	TTC1	protein_coding
2:159065896|159097834	-1.176	0.3124	0.9892	-0.06142	exon	ENSG00000115183	TANC1	protein_coding
10:103438015|103438808	-0.3488	0.7824	0.9892	-0.06125	exon	ENSG00000148843	PDCD11	protein_coding
21:31700995|31706357	-0.6879	0.6135	0.9892	-0.06117	exon	ENSG00000156304	SCAF4	protein_coding
3:43299754|43303792	-0.2423	0.7221	0.9892	-0.06117	exon	ENSG00000163788	SNRK	protein_coding
14:63598756|63599973	-0.4541	0.7474	0.9892	-0.06117	exon	ENSG00000140006	WDR89	protein_coding
2:48328561|48346751	-0.4432	0.7376	0.9892	-0.06108	exon	ENSG00000170802	FOXN2	protein_coding
8:15650697|15673836	-0.524	0.2439	0.9892	-0.061	exon	ENSG00000104723	TUSC3	protein_coding
3:98849461|98881767	-0.5142	0.2612	0.9892	-0.061	exon	ENSG00000057019	DCBLD2	protein_coding
20:16526092|16528440	-0.8781	0.4798	0.9892	-0.06092	exon	ENSG00000089177	KIF16B	protein_coding
2:20267297|20268380	-1.039	0.4365	0.9892	-0.06083	antisense	ENSG00000055917	PUM2	protein_coding
8:47284028|47294030	-0.971	0.3348	0.9892	-0.06075	exon	ENSG00000164808	SPIDR	protein_coding
16:53873786|53934109	-0.5972	0.3276	0.9892	-0.06058	exon	ENSG00000140718	FTO	protein_coding
7:158773341|158799072	0.02259	0.9592	0.9892	0.0605	exon	ENSG00000117868	ESYT2	protein_coding
1:167332470|167338258	1.244	0.1043	0.9892	0.06083	exon	ENSG00000143190	POU2F1	protein_coding
5:61472681|61473037	0.8437	0.1539	0.9892	0.06092	exon	ENSG00000130449	ZSWIM6	protein_coding
X:85067127|85074391	0.6687	0.2512	0.9892	0.06092	exon	ENSG00000155008	APOOL	protein_coding
6:111387765|111416472	-0.8026	0.2817	0.9892	0.06092	exon	ENSG00000009413	REV3L	protein_coding
7:35010468|35018596	0.4065	0.7654	0.9892	0.06133	exon	ENSG00000173852	DPY19L1	protein_coding
2:20307978|20327378	0.01488	0.9743	0.9914	-0.06083	exon	ENSG00000055917	PUM2	protein_coding
3:195342471|195345317	2.488	0.03909	0.9892	0.0595	exon	ENSG00000114331	ACAP2	protein_coding
6:138473306|138496371	-0.2428	0.6202	0.9892	-0.06033	exon	ENSG00000135540	NHSL1	protein_coding
1:30992390|30995220	-0.5749	0.2405	0.9892	-0.06025	exon	ENSG00000134644	PUM1	protein_coding
10:27142387|27145590	-0.1341	0.7674	0.9892	-0.06008	exon	ENSG00000136758	YME1L1	protein_coding
4:3086939|3107423	-0.03747	0.9253	0.9892	-0.06	exon	ENSG00000197386	HTT	protein_coding
1:247156406|247159813	-0.1922	0.6037	0.9892	-0.05992	exon	ENSG00000196418	ZNF124	protein_coding
11:108046270|108078240	-1.869	0.1563	0.9892	-0.05983	exon	ENSG00000166266	CUL5	protein_coding
7:39997494|40002031	0.347	0.6755	0.9892	-0.05983	exon	ENSG00000065883	CDK13	protein_coding
18:32111754|32113860	-0.221	0.6035	0.9892	-0.05967	exon	ENSG00000134758,ENSG00000263917	RNF138,AC011825.3	protein_coding,lncRNA
6:170317370|170330550	-0.7487	0.2481	0.9892	-0.0595	exon	ENSG00000112584	FAM120B	protein_coding
18:46890580|46903635	0.8362	0.4587	0.9892	0.05958	exon	ENSG00000078043	PIAS2	protein_coding
21:39247701|39274472	1.355	0.3359	0.9892	0.05967	exon	ENSG00000185658	BRWD1	protein_coding
13:30227412|30283791	0.4094	0.417	0.9892	0.05992	exon	ENSG00000102781	KATNAL1	protein_coding
2:203402576|203427269	-0.1788	0.6923	0.9892	0.06025	exon	ENSG00000138443	ABI2	protein_coding
7:129205203|129206587	0.2958	0.553	0.9892	0.06033	exon	ENSG00000128602	SMO	protein_coding
4:128074460|128091512	0.00298	0.996	0.998	-0.06025	exon	ENSG00000138709	LARP1B	protein_coding
14:61720382|61721823	0.003412	0.9953	0.998	0.05983	exon	ENSG00000100644	HIF1A	protein_coding
11:110136663|110137414	-1.281	0.04355	0.9892	-0.05925	exon	ENSG00000149289	ZC3H12C	protein_coding
11:76463821|76472840	-0.6528	0.1877	0.9892	-0.05933	exon	ENSG00000158636	EMSY	protein_coding
17:31940286|31973231	-0.2193	0.6779	0.9892	-0.05925	exon	ENSG00000178691	SUZ12	protein_coding
7:77778338|77778814	-0.6634	0.4676	0.9892	-0.05917	exon	ENSG00000187257	RSBN1L	protein_coding
4:169580842|169602678	1.279	0.3697	0.9892	-0.059	exon	ENSG00000137601	NEK1	protein_coding
9:110972073|110973558	-0.1571	0.7626	0.9892	-0.05867	exon	ENSG00000198121	LPAR1	protein_coding
1:247157000|247159813	-1.754	0.06032	0.9892	-0.0585	exon	ENSG00000196418	ZNF124	protein_coding
2:54050958|54057360	0.4677	0.5199	0.9892	0.0585	exon	ENSG00000233266,ENSG00000170634	HMGB1P31,ACYP2	processed_pseudogene,protein_coding
3:197081051|197119530	0.2643	0.6408	0.9892	0.0585	exon	ENSG00000075711	DLG1	protein_coding
2:112299849|112332282	1.046	0.1987	0.9892	0.059	exon	ENSG00000188177	ZC3H6	protein_coding
9:83739701|83768970	0.3927	0.425	0.9892	0.059	exon	ENSG00000165113	GKAP1	protein_coding
18:54277703|54287411	0.2813	0.5341	0.9892	0.059	exon	ENSG00000101751	POLI	protein_coding
7:22976210|22991139	0.5334	0.3703	0.9892	0.05908	exon	ENSG00000122591	FAM126A	protein_coding
17:39297127|39343241	1.199	0.0523	0.9892	0.05925	exon	ENSG00000108306	FBXL20	protein_coding
5:145796442|145823134	-0.2918	0.6263	0.9892	0.05925	exon	ENSG00000186314	PRELID2	protein_coding
4:7868622|7872080	0.1255	0.893	0.9892	0.05942	exon	ENSG00000196526	AFAP1	protein_coding
20:48953556|48963898	0.01772	0.9751	0.9916	0.05933	exon	ENSG00000124198	ARFGEF2	protein_coding
2:70259360|70277874	-4.99	0.002507	0.4307	-0.058	exon	ENSG00000116005	PCYOX1	protein_coding
10:32451592|32474023	-0.6139	0.1824	0.9892	-0.05833	exon	ENSG00000216937	CCDC7	protein_coding
6:100798713|100805880	-0.31	0.6397	0.9892	-0.05833	exon	ENSG00000112249	ASCC3	protein_coding
1:32030298|32033334	0.1035	0.8671	0.9892	-0.05833	exon	ENSG00000121774	KHDRBS1	protein_coding
5:55274614|55281515	-1.667	0.1634	0.9892	-0.05808	exon	ENSG00000067248	DHX29	protein_coding
18:62138243|62148338	-1.403	0.3109	0.9892	-0.05808	exon	ENSG00000197563	PIGN	protein_coding
9:33996223|34017189	0.08979	0.9116	0.9892	-0.05783	exon	ENSG00000137073	UBAP2	protein_coding
13:41316846|41336756	-0.9392	0.1498	0.9892	-0.05775	exon	ENSG00000172766	NAA16	protein_coding
15:54012648|54015886	-0.624	0.3824	0.9892	-0.05767	exon	ENSG00000137766	UNC13C	protein_coding
7:105062164|105081797	-0.05574	0.9104	0.9892	-0.05767	exon	ENSG00000005483	KMT2E	protein_coding
8:86528536|86532580	-1.222	0.1805	0.9892	-0.0575	exon	ENSG00000085719	CPNE3	protein_coding
2:61284875|61295290	1.19	0.208	0.9892	0.0575	exon	ENSG00000115464	USP34	protein_coding
2:99462496|99464985	0.8129	0.4096	0.9892	0.05767	exon	ENSG00000135945	REV1	protein_coding
6:135300500|135394896	-0.3591	0.7766	0.9892	0.05783	exon	ENSG00000135541	AHI1	protein_coding
1:90916640|90918154	0.4362	0.5035	0.9892	0.05792	exon	ENSG00000122482	ZNF644	protein_coding
3:179592644|179601790	2.461	0.006149	0.5092	0.05683	exon	ENSG00000136522	MRPL47	protein_coding
4:120781143|120811449	-0.8444	0.4758	0.9892	-0.05742	exon	ENSG00000138738	PRDM5	protein_coding
21:37420299|37430400	-0.8049	0.1074	0.9892	-0.05725	exon	ENSG00000157540	DYRK1A	protein_coding
10:24219626|24219909	-0.5689	0.2557	0.9892	-0.05717	exon	ENSG00000120549	KIAA1217	protein_coding
10:118729295|118730410	0.2143	0.7465	0.9892	-0.05717	exon	ENSG00000151893	CACUL1	protein_coding
21:45128402|45134832	-0.3488	0.4006	0.9892	-0.05708	exon	ENSG00000197381	ADARB1	protein_coding
7:8003908|8008266	0.3197	0.7938	0.9892	-0.057	intron	ENSG00000283549,ENSG00000106415	AC007161.3,GLCCI1	lncRNA,protein_coding
16:68859884|68863061	-1.855	0.1922	0.9892	-0.05692	exon	ENSG00000103047	TANGO6	protein_coding
12:123498544|123499536	-0.6684	0.4469	0.9892	-0.05675	exon	ENSG00000188026	RILPL1	protein_coding
15:85064370|85109130	-1.535	0.1262	0.9892	-0.05667	exon	ENSG00000073417	PDE8A	protein_coding
7:8003908|8060248	-0.4589	0.6965	0.9892	-0.0565	exon	ENSG00000283549,ENSG00000106415	AC007161.3,GLCCI1	lncRNA,protein_coding
11:3731391|3753408	0.8436	0.1948	0.9892	0.05708	exon	ENSG00000110713	NUP98	protein_coding
4:38089932|38103157	0.4406	0.3766	0.9892	0.05717	exon	ENSG00000065882	TBC1D1	protein_coding
11:87067694|87071615	1.183	0.2992	0.9892	0.05725	exon	ENSG00000166575	TMEM135	protein_coding
8:140846260|140890769	0.1151	0.771	0.9892	0.05733	exon	ENSG00000169398	PTK2	protein_coding
4:84739010|84740416	-2.612	0.01601	0.8618	-0.05625	exon	ENSG00000163625	WDFY3	protein_coding
11:106939460|106986131	-0.7589	0.3835	0.9892	-0.05633	exon	ENSG00000152402	GUCY1A2	protein_coding
19:52282111|52283413	-0.1145	0.8114	0.9892	-0.05617	exon	ENSG00000196214	ZNF766	protein_coding
18:37066890|37067545	0.1109	0.9262	0.9892	-0.05608	exon	ENSG00000150477	KIAA1328	protein_coding
8:6724870|6747828	-0.6355	0.2247	0.9892	-0.056	exon	ENSG00000266038,ENSG00000155189	MIR4659A,AGPAT5	miRNA,protein_coding
1:180397516|180430262	-0.5966	0.338	0.9892	-0.05592	exon	ENSG00000230124	ACBD6	protein_coding
19:47416652|47417350	-0.5643	0.3935	0.9892	-0.05583	exon	ENSG00000105419	MEIS3	protein_coding
2:119920069|119934958	-0.9905	0.3212	0.9892	-0.05567	exon	ENSG00000088179	PTPN4	protein_coding
17:39708321|39710481	-0.9673	0.3225	0.9892	-0.05558	exon	ENSG00000141736	ERBB2	protein_coding
7:7234303|7243750	-0.2602	0.7311	0.9892	-0.05558	exon	ENSG00000106392	C1GALT1	protein_coding
6:88844357|88904955	1.388	0.138	0.9892	0.05583	exon	ENSG00000111880	RNGTT	protein_coding
9:13216774|13250372	1.159	0.1094	0.9892	0.05608	exon	ENSG00000107186	MPDZ	protein_coding
14:45008913|45032376	0.7007	0.2425	0.9892	0.05617	exon	ENSG00000198718	TOGARAM1	protein_coding
8:140846260|140864399	1.325	0.02497	0.9892	-0.05458	exon	ENSG00000169398	PTK2	protein_coding
6:148468545|148474222	-1.813	0.0355	0.9892	-0.05458	exon	ENSG00000111961	SASH1	protein_coding
8:60572046|60591969	-0.1667	0.7141	0.9892	-0.05542	exon	ENSG00000104388	RAB2A	protein_coding
1:179043715|179054638	-0.9936	0.3821	0.9892	-0.05525	exon	ENSG00000116199	FAM20B	protein_coding
9:112268049|112297916	-0.4684	0.4312	0.9892	-0.05525	exon	ENSG00000243911,ENSG00000119314,ENSG00000230081	RN7SL430P,PTBP3,HSPE1P28	misc_RNA,protein_coding,processed_pseudogene
3:155829688|155834041	-1.15	0.2912	0.9892	-0.05483	exon	ENSG00000284952,ENSG00000169359	AC104472.3,SLC33A1	protein_coding,protein_coding
2:23982896|23984831	-0.3747	0.497	0.9892	-0.05483	exon	ENSG00000173960	UBXN2A	protein_coding
1:66891154|66905375	-0.2127	0.5513	0.9892	-0.05483	exon	ENSG00000152763	WDR78	protein_coding
7:83134250|83135656	-0.08711	0.8902	0.9892	-0.05483	exon	ENSG00000186472	PCLO	protein_coding
10:113876521|113884380	-0.2085	0.7482	0.9892	-0.05467	exon	ENSG00000196865	NHLRC2	protein_coding
14:70748829|70750081	-1.466	0.2786	0.9892	-0.05458	exon	ENSG00000006432	MAP3K9	protein_coding
6:136151160|136155758	-0.7843	0.5673	0.9892	-0.05458	exon	ENSG00000171408	PDE7B	protein_coding
X:129553236|129554446	0.07992	0.9299	0.9892	-0.05458	exon	ENSG00000122126	OCRL	protein_coding
2:178535732|178542361	0.8448	0.1862	0.9892	0.05467	exon	ENSG00000270956,ENSG00000237298	AC009948.2,TTN-AS1	lncRNA,lncRNA
9:14639896|14674385	1.226	0.3632	0.9892	0.05467	exon	ENSG00000175893	ZDHHC21	protein_coding
17:45475100|45475726	0.1149	0.9003	0.9892	0.05483	exon	ENSG00000225190,ENSG00000284055	PLEKHM1,MIR4315-1	protein_coding,miRNA
8:52212079|52230077	0.199	0.754	0.9892	0.055	exon	ENSG00000147488	ST18	protein_coding
14:80497469|80530886	-0.06908	0.8956	0.9892	0.05508	exon	ENSG00000100629	CEP128	protein_coding
12:71626260|71629037	1.957	0.07821	0.9892	0.05517	exon	ENSG00000133858	ZFC3H1	protein_coding
8:141253989|141254629	0.2201	0.6321	0.9892	0.05517	exon	ENSG00000022567	SLC45A4	protein_coding
14:53091785|53103856	1.126	0.03226	0.9892	0.05383	exon	ENSG00000100523	DDHD1	protein_coding
3:33684359|33696933	-0.3771	0.4553	0.9892	-0.05442	exon	ENSG00000163539	CLASP2	protein_coding
1:167765583|167776166	-1.679	0.2439	0.9892	-0.05433	exon	ENSG00000197965	MPZL1	protein_coding
21:15014344|15043574	-0.2538	0.7964	0.9892	-0.05408	exon	ENSG00000235609,ENSG00000180530	AF127577.4,NRIP1	lncRNA,protein_coding
10:30876998|30984426	-0.6579	0.4337	0.9892	-0.054	exon	ENSG00000237135,ENSG00000183621	DDX10P1,ZNF438	processed_pseudogene,protein_coding
7:33349068|33534176	0.1078	0.916	0.9892	-0.054	exon	ENSG00000238090,ENSG00000122507	AC006195.1,BBS9	processed_pseudogene,protein_coding
11:89400017|89402542	-0.2443	0.6465	0.9892	-0.05392	exon	ENSG00000086991	NOX4	protein_coding
12:350621|354234	-0.96	0.1643	0.9892	-0.05383	exon	ENSG00000073614	KDM5A	protein_coding
5:140440119|140449305	-0.02999	0.9555	0.9892	-0.05375	exon	ENSG00000254996,ENSG00000131503	ANKHD1-EIF4EBP3,ANKHD1	protein_coding,protein_coding
21:14991201|15043574	-0.1831	0.7227	0.9892	-0.05367	exon	ENSG00000235609,ENSG00000180530	AF127577.4,NRIP1	lncRNA,protein_coding
10:68483420|68506718	-1.382	0.2542	0.9892	-0.0535	exon	ENSG00000122912	SLC25A16	protein_coding
8:17265907|17286427	-0.2602	0.5503	0.9892	-0.0535	exon	ENSG00000155975	VPS37A	protein_coding
19:52373111|52406643	0.09109	0.9018	0.9892	-0.0535	exon	ENSG00000277977,ENSG00000221923,ENSG00000167555	AC010332.1,ZNF880,ZNF528	unprocessed_pseudogene,protein_coding,protein_coding
8:47700403|47702015	0.09106	0.949	0.9892	0.05358	exon	ENSG00000164808	SPIDR	protein_coding
X:78014662|78020398	0.6763	0.2491	0.9892	0.05367	exon	ENSG00000165240,ENSG00000102144	ATP7A,PGK1	protein_coding,protein_coding
13:35805699|35836141	1.055	0.3061	0.9892	0.05367	exon	ENSG00000133083	DCLK1	protein_coding
16:31722626|31723353	0.6274	0.1747	0.9892	0.054	exon	ENSG00000197302	ZNF720	protein_coding
4:73078642|73092300	0.3247	0.7908	0.9892	0.054	exon	ENSG00000132466	ANKRD17	protein_coding
10:119926036|119933787	1.902	0.1529	0.9892	0.05408	exon	ENSG00000107651	SEC23IP	protein_coding
13:113510238|113539507	0.7865	0.4638	0.9892	0.05408	exon	ENSG00000276916,ENSG00000276248,ENSG00000150403	AL442125.2,AL442125.1,TMCO3	lncRNA,lncRNA,protein_coding
17:60679453|60709325	1.325	0.1927	0.9892	0.05425	exon	ENSG00000141376,ENSG00000239932	BCAS3,RN7SL606P	protein_coding,misc_RNA
3:183715144|183728851	1.071	0.1942	0.9892	0.05425	exon	ENSG00000163872	YEATS2	protein_coding
4:106171095|106212835	0.5346	0.5242	0.9892	0.05425	exon	ENSG00000145348	TBCK	protein_coding
4:65331973|65420565	0.4027	0.5436	0.9892	0.05442	exon	ENSG00000145242	EPHA5	protein_coding
7:87163495|87185980	-4.738	0.004588	0.4591	-0.0525	exon	ENSG00000278236,ENSG00000135164	AC005076.2,DMTF1	misc_RNA,protein_coding
3:183736718|183762279	5.307	0.0004368	0.2035	0.05317	exon	ENSG00000163872	YEATS2	protein_coding
1:28035544|28048426	-0.3059	0.7543	0.9892	-0.05342	exon	ENSG00000158161	EYA3	protein_coding
2:172558708|172566933	-0.9844	0.1546	0.9892	-0.05333	exon	ENSG00000152256	PDK1	protein_coding
3:17372075|17384015	-0.7329	0.5344	0.9892	-0.05325	exon	ENSG00000131374	TBC1D5	protein_coding
7:139237005|139284574	-0.6333	0.2311	0.9892	-0.053	exon	ENSG00000157741	UBN2	protein_coding
2:115309239|115343912	-0.1065	0.8303	0.9892	-0.053	exon	ENSG00000175497	DPP10	protein_coding
13:19851355|19852190	-0.9654	0.2439	0.9892	-0.05283	exon	ENSG00000132950	ZMYM5	protein_coding
4:150415438|150491035	-0.2248	0.657	0.9892	-0.05283	exon	ENSG00000198589,ENSG00000248521	LRBA,AC092612.1	protein_coding,processed_pseudogene
3:161224930|161235212	-0.8745	0.1464	0.9892	-0.05275	exon	ENSG00000169251	NMD3	protein_coding
19:10913877|10916777	-2.149	0.09726	0.9892	-0.0525	exon	ENSG00000142453	CARM1	protein_coding
7:105005318|105009209	0.3225	0.8174	0.9892	-0.0525	antisense	ENSG00000228393	LINC01004	lncRNA
8:60208750|60226935	0.36	0.4599	0.9892	0.0525	exon	ENSG00000178538	CA8	protein_coding
5:83537007|83555038	2.215	0.08668	0.9892	0.05275	exon	ENSG00000038427	VCAN	protein_coding
12:12635777|12635974	2.248	0.08153	0.9892	0.05283	exon	ENSG00000111269	CREBL2	protein_coding
17:38361711|38377842	0.4044	0.6618	0.9892	0.05292	exon	ENSG00000274211	SOCS7	protein_coding
5:112234634|112240810	0.07055	0.9202	0.9892	0.053	exon	ENSG00000129595	EPB41L4A	protein_coding
11:77675036|77678153	1.178	0.3431	0.9892	0.05308	exon	ENSG00000048649	RSF1	protein_coding
6:150795856|150800869	1.07	0.2506	0.9892	0.05325	exon	ENSG00000120278	PLEKHG1	protein_coding
11:2969803|2979237	-1.724	0.01258	0.8243	-0.05192	exon	ENSG00000205531	NAP1L4	protein_coding
12:45836589|45839496	-0.3576	0.5467	0.9892	-0.05242	exon	ENSG00000189079	ARID2	protein_coding
9:122280443|122291840	-0.2692	0.7874	0.9892	-0.05233	exon	ENSG00000148187	MRRF	protein_coding
22:31758546|31768863	-0.3781	0.7693	0.9892	-0.05225	exon	ENSG00000100150,ENSG00000285404	DEPDC5,Z82190.2	protein_coding,protein_coding
10:69483691|69498396	-0.8602	0.3268	0.9892	-0.05217	exon	ENSG00000099282	TSPAN15	protein_coding
2:230357805|230361697	-1.092	0.2489	0.9892	-0.05208	exon	ENSG00000185404	SP140L	protein_coding
5:124701014|124701269	-0.2125	0.5459	0.9892	-0.05208	exon	ENSG00000168916	ZNF608	protein_coding
18:50918110|50940386	0.1755	0.7414	0.9892	-0.052	exon	ENSG00000082212	ME2	protein_coding
19:8455405|8463686	-0.9838	0.05012	0.9892	-0.05192	exon	ENSG00000099783	HNRNPM	protein_coding
2:99449336|99464985	-0.2264	0.813	0.9892	-0.05167	exon	ENSG00000135945	REV1	protein_coding
7:77607235|77627675	-0.264	0.8232	0.9892	-0.05158	exon	ENSG00000127947	PTPN12	protein_coding
8:67103037|67137603	-0.6786	0.6018	0.9892	-0.0515	exon	ENSG00000104218	CSPP1	protein_coding
7:99493040|99494631	0.4965	0.5055	0.9892	0.05175	intron	ENSG00000160908	ZNF394	protein_coding
2:11286539|11287736	1.175	0.2393	0.9892	0.05192	exon	ENSG00000134318	ROCK2	protein_coding
10:32565558|32584304	0.5032	0.4321	0.9892	0.05192	exon	ENSG00000216937	CCDC7	protein_coding
14:30911777|30956242	0.5742	0.4015	0.9892	0.052	exon	ENSG00000196792	STRN3	protein_coding
8:60800388|60808272	-0.02146	0.9668	0.9892	0.052	exon	ENSG00000171316	CHD7	protein_coding
10:96544076|96576829	1.151	0.1086	0.9892	0.05242	exon	ENSG00000077147	TM9SF3	protein_coding
7:149018992|149021147	2.672	0.01764	0.8618	0.05133	exon	ENSG00000155660	PDIA4	protein_coding
15:79456098|79469145	-0.09502	0.7973	0.9892	-0.05142	exon	ENSG00000169330	MINAR1	protein_coding
10:68468123|68470163	-0.3769	0.4904	0.9892	-0.05133	exon	ENSG00000138346	DNA2	protein_coding
11:129093621|129164427	-0.3269	0.6972	0.9892	-0.05133	exon	ENSG00000134909	ARHGAP32	protein_coding
6:160046498|160048543	-0.8062	0.197	0.9892	-0.05125	exon	ENSG00000197081	IGF2R	protein_coding
17:64519321|64526200	-1.394	0.3103	0.9892	-0.05125	exon	ENSG00000258890	CEP95	protein_coding
15:52425830|52433285	-0.6891	0.3763	0.9892	-0.05125	exon	ENSG00000197535	MYO5A	protein_coding
12:45926142|45928859	-0.1856	0.685	0.9892	-0.05117	exon	ENSG00000139218	SCAF11	protein_coding
7:69899286|69899498	-1.152	0.05727	0.9892	-0.05108	exon	ENSG00000158321	AUTS2	protein_coding
16:68181475|68191775	-1.237	0.3374	0.9892	-0.05108	exon	ENSG00000212445,ENSG00000072736	AC130462.2,NFATC3	snoRNA,protein_coding
17:66027501|66030023	0.4373	0.545	0.9892	-0.05108	exon	ENSG00000154240	CEP112	protein_coding
17:36952886|36953907	-1.061	0.1597	0.9892	-0.05092	exon	ENSG00000275700	AATF	protein_coding
8:67105905|67116122	-0.2907	0.5176	0.9892	-0.05092	exon	ENSG00000104218	CSPP1	protein_coding
12:1289852|1290012	-0.1577	0.8409	0.9892	-0.05092	exon	ENSG00000082805	ERC1	protein_coding
3:31576396|31580096	-0.4528	0.301	0.9892	-0.05075	exon	ENSG00000163527	STT3B	protein_coding
5:32268701|32276742	-1.365	0.3072	0.9892	-0.05075	exon	ENSG00000150712	MTMR12	protein_coding
16:53873786|53888951	-0.1946	0.5864	0.9892	-0.05075	exon	ENSG00000140718	FTO	protein_coding
10:77073097|77090510	-0.4048	0.75	0.9892	-0.05075	exon	ENSG00000156113	KCNMA1	protein_coding
6:136383671|136389517	-0.7597	0.5477	0.9892	-0.05067	exon	ENSG00000135525	MAP7	protein_coding
6:130926605|130956499	-0.2866	0.4747	0.9892	-0.05058	exon	ENSG00000079819	EPB41L2	protein_coding
1:167951800|167975015	-0.5561	0.6318	0.9892	-0.05058	exon	ENSG00000143164	DCAF6	protein_coding
16:69370483|69372355	0.4193	0.6702	0.9892	0.05083	exon	ENSG00000132604	TERF2	protein_coding
19:46918488|46937408	1.546	0.2232	0.9892	0.05092	exon	ENSG00000160007	ARHGAP35	protein_coding
4:151174670|151187463	1.069	0.2457	0.9892	0.051	exon	ENSG00000109686	SH3D19	protein_coding
9:20923660|20933132	0.09727	0.8632	0.9892	0.051	intron	ENSG00000188352	FOCAD	protein_coding
1:92563642|92636336	0.9056	0.1808	0.9892	0.05108	exon	ENSG00000223787,ENSG00000067208	AL354890.1,EVI5	processed_pseudogene,protein_coding
4:139125164|139139497	-0.2179	0.5729	0.9892	0.05125	exon	ENSG00000109381	ELF2	protein_coding
6:79042843|79060818	0.575	0.1414	0.9892	0.05133	exon	ENSG00000146247	PHIP	protein_coding
4:94875831|94996134	0.66	0.397	0.9892	0.05133	exon	ENSG00000138696	BMPR1B	protein_coding
6:82957312|83044659	0.274	0.6428	0.9892	0.05142	exon	ENSG00000118420	UBE3D	protein_coding
3:101671130|101672213	-0.2305	0.7523	0.9892	-0.05042	exon	ENSG00000066422	ZBTB11	protein_coding
8:67095293|67095732	-2.141	0.08765	0.9892	-0.05033	exon	ENSG00000104218	CSPP1	protein_coding
4:1225360|1241519	-0.8785	0.2522	0.9892	-0.05033	exon	ENSG00000159692	CTBP1	protein_coding
18:12999421|13019206	-0.2197	0.6023	0.9892	-0.05033	exon	ENSG00000101639	CEP192	protein_coding
15:22278818|22279274	-0.1035	0.873	0.9892	-0.05033	intron	ENSG00000258732	AC025884.1	unprocessed_pseudogene
7:105073619|105077433	0.2244	0.5877	0.9892	-0.05025	exon	ENSG00000005483	KMT2E	protein_coding
7:100812747|100813208	0.1871	0.7494	0.9892	-0.05025	exon	ENSG00000196411	EPHB4	protein_coding
3:170136419|170149244	-1.004	0.1234	0.9892	-0.05008	exon	ENSG00000173889	PHC3	protein_coding
5:109713520|109729513	-0.1386	0.7564	0.9892	-0.05008	exon	ENSG00000112893	MAN2A1	protein_coding
10:7276892|7285954	-0.0775	0.8671	0.9892	-0.05008	exon	ENSG00000198879	SFMBT2	protein_coding
13:95970112|95996135	0.2982	0.6342	0.9892	-0.04992	exon	ENSG00000102595	UGGT2	protein_coding
1:215586495|215595471	-1.035	0.1234	0.9892	-0.04975	exon	ENSG00000136636	KCTD3	protein_coding
X:18506935|18510854	-0.7617	0.1346	0.9892	-0.04975	exon	ENSG00000008086	CDKL5	protein_coding
2:144208603|144211579	-0.7229	0.1951	0.9892	-0.04967	exon	ENSG00000121964	GTDC1	protein_coding
2:189791790|189805754	-1.517	0.1194	0.9892	-0.0495	exon	ENSG00000064933	PMS1	protein_coding
5:50750151|50763242	-0.3693	0.7001	0.9892	-0.0495	exon	ENSG00000151883	PARP8	protein_coding
11:61366045|61367998	0.3531	0.4389	0.9892	0.0495	exon	ENSG00000149483	TMEM138	protein_coding
11:64685646|64685947	0.3591	0.7962	0.9892	0.0495	exon	ENSG00000110076	NRXN2	protein_coding
22:32478981|32493281	1.328	0.2512	0.9892	0.04967	exon	ENSG00000100225	FBXO7	protein_coding
6:154773989|154860998	0.7823	0.3331	0.9892	0.04967	exon	ENSG00000264814,ENSG00000213079,ENSG00000146426	MIR1273C,SCAF8,TIAM2	miRNA,protein_coding,protein_coding
4:88061906|88065879	1.692	0.1681	0.9892	0.04992	exon	ENSG00000118762	PKD2	protein_coding
2:152542739|152581049	-0.08326	0.9369	0.9892	0.05025	exon	ENSG00000157827	FMNL2	protein_coding
11:2969803|2972243	-0.5099	0.4477	0.9892	0.05042	exon	ENSG00000205531	NAP1L4	protein_coding
1:64550594|64602912	-0.4836	0.6462	0.9892	-0.04942	exon	ENSG00000264470,ENSG00000158966	MIR4794,CACHD1	miRNA,protein_coding
7:80789306|80810701	-1.121	0.3535	0.9892	-0.04917	exon	ENSG00000075223	SEMA3C	protein_coding
19:57696827|57697281	-1.228	0.3765	0.9892	-0.04908	antisense	ENSG00000269026,ENSG00000204519	AC003006.1,ZNF551	protein_coding,protein_coding
17:2394043|2395454	-1.678	0.1209	0.9892	-0.04892	exon	ENSG00000070444	MNT	protein_coding
15:67231814|67236820	0.1658	0.7756	0.9892	-0.04892	exon	ENSG00000103591	AAGAB	protein_coding
9:111533739|111534353	-0.7231	0.2918	0.9892	-0.04883	exon	ENSG00000173258	ZNF483	protein_coding
17:47129393|47172064	0.1744	0.7389	0.9892	-0.04875	exon	ENSG00000239291,ENSG00000262265,ENSG00000004897	AC002558.1,AC002558.3,CDC27	processed_pseudogene,lncRNA,protein_coding
18:36026900|36033837	-0.8536	0.07402	0.9892	-0.04867	exon	ENSG00000141425	RPRD1A	protein_coding
16:67610824|67612121	-1.662	0.1607	0.9892	-0.04867	exon	ENSG00000102974	CTCF	protein_coding
2:38880179|38881578	-0.1912	0.7577	0.9892	-0.04867	exon	ENSG00000188010	MORN2	protein_coding
21:31182421|31203012	0.2478	0.7679	0.9892	0.0485	exon	ENSG00000156299	TIAM1	protein_coding
2:8877030|8908716	0.2946	0.8242	0.9892	0.0485	exon	ENSG00000143797	MBOAT2	protein_coding
10:91994535|92008275	1.691	0.1662	0.9892	0.04867	exon	ENSG00000095564	BTAF1	protein_coding
7:30550636|30562128	0.5361	0.4119	0.9892	0.049	exon	ENSG00000281039,ENSG00000196295	AC005154.5,GARS1-DT	protein_coding,lncRNA
4:20467752|20491899	2.111	0.1119	0.9892	0.04908	exon	ENSG00000145147	SLIT2	protein_coding
7:22960256|22991139	0.3925	0.3494	0.9892	0.04925	exon	ENSG00000122591	FAM126A	protein_coding
15:41668828|41669958	-0.09583	0.7976	0.9892	0.04925	exon	ENSG00000174197	MGA	protein_coding
1:161846449|161912380	1.168	0.3498	0.9892	0.04933	exon	ENSG00000229808,ENSG00000118217	AL391825.1,ATF6	transcribed_processed_pseudogene,protein_coding
10:89751346|89762835	0.08944	0.9162	0.9892	0.04942	exon	ENSG00000138182	KIF20B	protein_coding
7:102227367|102227669	-0.03999	0.9393	0.9892	0.04942	exon	ENSG00000257923	CUX1	protein_coding
3:56669700|56673725	-2.192	0.02297	0.9892	-0.04825	exon	ENSG00000163946	TASOR	protein_coding
7:77274482|77280653	-0.9978	0.4559	0.9892	-0.04833	exon	ENSG00000135205	CCDC146	protein_coding
16:49822670|49827083	0.7263	0.559	0.9892	-0.04825	intron	ENSG00000102935	ZNF423	protein_coding
14:32117140|32152528	0.34	0.7954	0.9892	-0.04817	exon	ENSG00000100852	ARHGAP5	protein_coding
2:241407537|241434321	-1.737	0.1939	0.9892	-0.04808	exon	ENSG00000006607	FARP2	protein_coding
20:2923207|2965202	-0.4811	0.7339	0.9892	-0.048	exon	ENSG00000132670	PTPRA	protein_coding
1:35388910|35390098	-1.752	0.1258	0.9892	-0.04783	exon	ENSG00000146463	ZMYM4	protein_coding
3:134207472|134211607	-0.7814	0.2656	0.9892	-0.04783	exon	ENSG00000163785	RYK	protein_coding
2:186081330|186086370	0.2767	0.6219	0.9892	0.0475	exon	ENSG00000237877	LINC01473	lncRNA
15:55348332|55348725	1.047	0.4116	0.9892	0.04767	intron	ENSG00000260916	CCPG1	protein_coding
X:65051462|65075912	0.1981	0.7644	0.9892	0.04767	intergenic	NA	NA	NA
3:151116338|151165982	0.5976	0.307	0.9892	0.04775	exon	ENSG00000144893	MED12L	protein_coding
3:158122103|158123991	0.07188	0.8611	0.9892	0.04783	exon	ENSG00000174891	RSRC1	protein_coding
3:185598412|185613408	1.167	0.1665	0.9892	0.04792	exon	ENSG00000236489,ENSG00000163904	AC133473.1,SENP2	processed_pseudogene,protein_coding
6:154773989|154833409	0.2815	0.5618	0.9892	0.04817	exon	ENSG00000213079,ENSG00000146426	SCAF8,TIAM2	protein_coding,protein_coding
3:57841299|57864716	2.059	0.1464	0.9892	0.04833	exon	ENSG00000163681	SLMAP	protein_coding
10:68651846|68682973	0.9159	0.3268	0.9892	0.04833	exon	ENSG00000227583,ENSG00000138336	RPS3AP37,TET1	processed_pseudogene,protein_coding
15:25405461|25411971	0.01726	0.9578	0.9892	0.04833	exon	ENSG00000114062	UBE3A	protein_coding
7:39987599|40088331	1.366	0.3267	0.9892	0.04842	exon	ENSG00000065883	CDK13	protein_coding
12:110485078|110487943	0.4933	0.4399	0.9892	0.04842	exon	ENSG00000204856	FAM216A	protein_coding
6:70426570|70452571	0.2976	0.8172	0.9892	0.04842	exon	ENSG00000082269	FAM135A	protein_coding
7:22976210|22984045	-1.703	0.2026	0.9892	-0.04742	exon	ENSG00000122591	FAM126A	protein_coding
1:112555868|112616895	-0.61	0.5405	0.9892	-0.04742	exon	ENSG00000007341	ST7L	protein_coding
2:168012634|168129758	0.02549	0.9612	0.9892	-0.04733	exon	ENSG00000198648	STK39	protein_coding
6:65490594|65495993	-0.8493	0.08589	0.9892	-0.04725	exon	ENSG00000188107	EYS	protein_coding
19:30547943|30549514	-0.2171	0.7326	0.9892	-0.04725	exon	ENSG00000198597	ZNF536	protein_coding
16:68121987|68191775	-0.04655	0.9606	0.9892	-0.04717	exon	ENSG00000212445,ENSG00000072736,ENSG00000261864	AC130462.2,NFATC3,AC130462.3	snoRNA,protein_coding,lncRNA
3:56627037|56628614	0.09738	0.8706	0.9892	-0.047	exon	ENSG00000163946	TASOR	protein_coding
12:22484697|22506819	-0.4229	0.5839	0.9892	-0.04692	exon	ENSG00000111731	C2CD5	protein_coding
9:33935839|33941862	-1.884	0.1848	0.9892	-0.04683	exon	ENSG00000137073	UBAP2	protein_coding
15:52584745|52593736	-0.2907	0.5978	0.9892	-0.04667	exon	ENSG00000047346	FAM214A	protein_coding
9:19360244|19361963	-1.577	0.2399	0.9892	-0.04658	exon	ENSG00000137145	DENND4C	protein_coding
1:176162869|176184692	0.5064	0.3881	0.9892	0.04667	exon	ENSG00000143207	COP1	protein_coding
9:84741892|84752085	1.779	0.1035	0.9892	0.04675	exon	ENSG00000148053	NTRK2	protein_coding
1:8541214|8557523	-0.1372	0.6832	0.9892	0.04675	exon	ENSG00000142599	RERE	protein_coding
4:102722871|102726683	0.4442	0.3778	0.9892	0.04683	exon	ENSG00000109323	MANBA	protein_coding
17:55031168|55047154	0.4804	0.3827	0.9892	0.04683	exon	ENSG00000166263	STXBP4	protein_coding
17:59731421|59773944	1.258	0.339	0.9892	0.04717	intron	ENSG00000062716	VMP1	protein_coding
4:87084120|87091829	-2.55	0.04554	0.9892	-0.04725	exon	ENSG00000172493	AFF1	protein_coding
1:15534237|15536814	-0.4171	0.6624	0.9892	-0.04642	exon	ENSG00000116138	DNAJC16	protein_coding
9:112574057|112575251	-0.5216	0.4635	0.9892	-0.04625	exon	ENSG00000165185	KIAA1958	protein_coding
18:44949881|44953340	0.09843	0.852	0.9892	-0.04625	exon	ENSG00000152217	SETBP1	protein_coding
1:28035544|28058094	-0.03866	0.96	0.9892	-0.04625	exon	ENSG00000158161	EYA3	protein_coding
12:20637100|20654205	-0.6824	0.3627	0.9892	-0.04617	exon	ENSG00000172572	PDE3A	protein_coding
19:17276495|17276909	-0.8713	0.3352	0.9892	-0.04592	exon	ENSG00000105393,ENSG00000269307	BABAM1,AC010463.1	protein_coding,protein_coding
9:105705597|105722621	-0.3046	0.6931	0.9892	-0.04592	exon	ENSG00000095209	TMEM38B	protein_coding
8:71269740|71334174	-0.2412	0.7986	0.9892	-0.04583	exon	ENSG00000104313	EYA1	protein_coding
9:135881633|135883078	-0.03067	0.9275	0.9892	-0.04583	exon	ENSG00000130559	CAMSAP1	protein_coding
1:117402186|117420649	-0.02919	0.9277	0.9892	-0.04583	exon	ENSG00000198162	MAN1A2	protein_coding
7:135393918|135398226	-1.74	0.1922	0.9892	-0.04575	exon	ENSG00000080802	CNOT4	protein_coding
15:72019039|72046634	0.9735	0.4917	0.9892	-0.04567	exon	ENSG00000260576,ENSG00000066933	EIF5A2P1,MYO9A	processed_pseudogene,protein_coding
4:42616033|42627109	-1.284	0.2664	0.9892	-0.0455	exon	ENSG00000124406	ATP8A1	protein_coding
17:47402132|47414919	-0.1	0.8537	0.9892	-0.0455	exon	ENSG00000178852	EFCAB13	protein_coding
2:23958301|23999910	0.3851	0.5415	0.9892	0.0455	exon	ENSG00000173960	UBXN2A	protein_coding
12:26055236|26067713	1.199	0.2923	0.9892	0.04583	exon	ENSG00000123094	RASSF8	protein_coding
4:154201748|154272286	1.252	0.1499	0.9892	0.04592	exon	ENSG00000278981,ENSG00000280005,ENSG00000280241	AC079298.1,AC079298.2,AC079298.3	lncRNA,lncRNA,lncRNA
3:132681914|132692818	0.9862	0.4691	0.9892	0.04592	exon	ENSG00000274810,ENSG00000113971	NPHP3-ACAD11,NPHP3	protein_coding,protein_coding
10:50433476|50466932	0.1695	0.7559	0.9892	0.04592	exon	ENSG00000198964	SGMS1	protein_coding
2:168012634|168017095	1.158	0.1332	0.9892	0.046	exon	ENSG00000198648	STK39	protein_coding
3:197051577|197119530	0.5979	0.6415	0.9892	0.04608	exon	ENSG00000075711	DLG1	protein_coding
15:50583089|50592626	0.394	0.5271	0.9892	0.04642	exon	ENSG00000092439	TRPM7	protein_coding
9:19288596|19328162	-0.1403	0.9047	0.9892	0.04642	exon	ENSG00000137145	DENND4C	protein_coding
3:31576396|31600459	-0.6649	0.2156	0.9892	-0.04542	exon	ENSG00000163527	STT3B	protein_coding
17:49311312|49312845	-0.3991	0.4449	0.9892	-0.04533	exon	ENSG00000198740	ZNF652	protein_coding
5:80725453|80744615	-0.1415	0.912	0.9892	-0.04533	exon	ENSG00000113318	MSH3	protein_coding
10:116089741|116096764	-0.3997	0.7724	0.9892	-0.04525	exon	ENSG00000151892	GFRA1	protein_coding
2:206127797|206130242	0.1612	0.8099	0.9892	-0.04525	exon	ENSG00000023228	NDUFS1	protein_coding
2:112299849|112311937	-0.9571	0.2082	0.9892	-0.04517	exon	ENSG00000188177	ZC3H6	protein_coding
8:42906173|42930172	-1.534	0.2152	0.9892	-0.04517	exon	ENSG00000168172	HOOK3	protein_coding
3:47622207|47678311	-1.646	0.0998	0.9892	-0.04508	exon	ENSG00000173473	SMARCC1	protein_coding
9:19288596|19300331	-1.41	0.268	0.9892	-0.04508	exon	ENSG00000137145	DENND4C	protein_coding
15:82382208|82382879	-0.451	0.3831	0.9892	-0.045	intron	ENSG00000259429	UBE2Q2P2	transcribed_unprocessed_pseudogene
16:49730771|49789546	-0.4597	0.5613	0.9892	-0.04492	exon	ENSG00000102935	ZNF423	protein_coding
1:23030469|23040434	-0.4837	0.671	0.9892	-0.04492	intron	ENSG00000004487	KDM1A	protein_coding
18:21564203|21584440	-0.2117	0.8331	0.9892	-0.04492	exon	ENSG00000141446	ESCO1	protein_coding
5:72989427|72990864	-0.6387	0.2306	0.9892	-0.04483	exon	ENSG00000157107	FCHO2	protein_coding
6:151348711|151353752	-0.3746	0.3937	0.9892	-0.04483	exon	ENSG00000131016	AKAP12	protein_coding
9:5968019|5988545	-0.3928	0.3623	0.9892	-0.04475	exon	ENSG00000183354	KIAA2026	protein_coding
14:88416711|88437903	-0.7194	0.1786	0.9892	-0.04467	exon	ENSG00000042317	SPATA7	protein_coding
15:64499293|64500166	-0.7713	0.5275	0.9892	-0.04467	exon	ENSG00000180357	ZNF609	protein_coding
X:135545423|135549805	-0.7283	0.1226	0.9892	-0.04458	exon	ENSG00000165359	INTS6L	protein_coding
3:37281958|37302332	-1.898	0.1487	0.9892	-0.04458	exon	ENSG00000144674	GOLGA4	protein_coding
16:11779166|11782388	-0.8781	0.3445	0.9892	-0.04458	exon	ENSG00000122299	ZC3H7A	protein_coding
1:161778244|161784096	-0.3964	0.6113	0.9892	-0.04458	exon	ENSG00000118217	ATF6	protein_coding
4:150467673|150491035	-0.02032	0.9577	0.9892	-0.04458	exon	ENSG00000198589	LRBA	protein_coding
7:66240325|66241270	-0.8473	0.4146	0.9892	-0.0445	exon	ENSG00000169902	TPST1	protein_coding
5:88220563|88245792	0.3318	0.4583	0.9892	0.04475	intron	ENSG00000164180	TMEM161B	protein_coding
2:44704283|44715353	1.05	0.1818	0.9892	0.04483	exon	ENSG00000143919	CAMKMT	protein_coding
17:18865469|18865952	0.1003	0.8965	0.9892	0.04483	exon	ENSG00000141127	PRPSAP2	protein_coding
9:131643239|131650949	1.177	0.3312	0.9892	0.04492	exon	ENSG00000107263	RAPGEF1	protein_coding
8:79917978|79919148	1.415	0.3063	0.9892	0.04508	intron	ENSG00000147586,ENSG00000276418	MRPS28,AC036214.3	protein_coding,protein_coding
1:8614561|8656441	-0.1772	0.8478	0.9892	0.04508	exon	ENSG00000142599	RERE	protein_coding
10:27022558|27048979	1.103	0.3642	0.9892	0.04525	exon	ENSG00000107890	ANKRD26	protein_coding
20:34408651|34413879	2.218	0.08621	0.9892	0.04533	exon	ENSG00000078747	ITCH	protein_coding
2:169946288|170029448	2.09	0.04094	0.9892	0.04508	exon	ENSG00000144357	UBR3	protein_coding
16:58559804|58560362	-2.378	0.04108	0.9892	-0.04533	exon	ENSG00000206952,ENSG00000281910,ENSG00000125107	SNORA50A,SNORA50A,CNOT1	snoRNA,snoRNA,protein_coding
12:12179810|12203400	-0.007173	0.9914	0.9962	-0.0445	exon	ENSG00000070018	LRP6	protein_coding
18:61500383|61507560	-1.142	0.1366	0.9892	-0.04442	exon	ENSG00000101542	CDH20	protein_coding
22:32478981|32485209	-1.273	0.2333	0.9892	-0.04442	exon	ENSG00000100225	FBXO7	protein_coding
10:179994|221356	-0.7701	0.2977	0.9892	-0.04442	exon	ENSG00000015171	ZMYND11	protein_coding
17:7499039|7499491	-1.636	0.08416	0.9892	-0.04417	exon	ENSG00000181222	POLR2A	protein_coding
4:87195324|87195690	0.2562	0.4113	0.9892	-0.04417	exon	ENSG00000145332	KLHL8	protein_coding
5:134199086|134206131	-0.7791	0.2154	0.9892	-0.04408	exon	ENSG00000113575,ENSG00000272772,ENSG00000273345	PPP2CA,AC104109.3,AC104109.4	protein_coding,protein_coding,lncRNA
12:42351885|42398994	-1.196	0.2448	0.9892	-0.04408	exon	ENSG00000199886,ENSG00000134283,ENSG00000274943	RNU6-249P,PPHLN1,AC079684.1	snRNA,protein_coding,lncRNA
17:82763965|82781721	0.0975	0.8381	0.9892	-0.044	exon	ENSG00000141556	TBCD	protein_coding
9:20907150|20933132	-1.711	0.2423	0.9892	-0.04392	intron	ENSG00000188352	FOCAD	protein_coding
1:88740988|88786213	-0.5816	0.3137	0.9892	-0.04392	exon	ENSG00000065243	PKN2	protein_coding
4:176149807|176151967	-0.8613	0.47	0.9892	-0.04392	exon	ENSG00000150627	WDR17	protein_coding
5:176943335|176958154	-0.09285	0.7972	0.9892	-0.04392	exon	ENSG00000087206	UIMC1	protein_coding
11:110136663|110159490	-0.2747	0.8018	0.9892	-0.04392	exon	ENSG00000149289	ZC3H12C	protein_coding
1:180397516|180413471	-0.6947	0.3705	0.9892	-0.04383	exon	ENSG00000230124	ACBD6	protein_coding
6:149572285|149582603	-0.2567	0.6425	0.9892	-0.04383	exon	ENSG00000055211	GINM1	protein_coding
1:32592931|32593754	-1.165	0.4041	0.9892	-0.04375	exon	ENSG00000254553,ENSG00000160062	AL033529.1,ZBTB8A	protein_coding,protein_coding
1:65913245|65918835	-0.3046	0.6026	0.9892	-0.04375	exon	ENSG00000184588	PDE4B	protein_coding
6:116689320|116692392	0.4906	0.3185	0.9892	-0.04367	exon	ENSG00000196911	KPNA5	protein_coding
1:230663141|230675124	-0.2397	0.7285	0.9892	-0.04367	exon	ENSG00000135775	COG2	protein_coding
2:39336920|39337581	-0.6454	0.2508	0.9892	-0.0435	exon	ENSG00000011566	MAP4K3	protein_coding
13:45516143|45525051	-0.643	0.6264	0.9892	-0.0435	exon	ENSG00000136152	COG3	protein_coding
12:69755384|69756663	1.452	0.1688	0.9892	0.0435	exon	ENSG00000127328	RAB3IP	protein_coding
X:124021367|124031125	0.7262	0.3377	0.9892	0.04358	exon	ENSG00000101972	STAG2	protein_coding
12:124419957|124449867	0.3834	0.6824	0.9892	0.04358	exon	ENSG00000196498	NCOR2	protein_coding
1:21272699|21290156	0.3516	0.7735	0.9892	0.04367	exon	ENSG00000117298	ECE1	protein_coding
11:86007542|86031611	0.05876	0.9025	0.9892	0.04375	exon	ENSG00000073921	PICALM	protein_coding
6:79015082|79026164	0.3146	0.7861	0.9892	0.04383	exon	ENSG00000146247	PHIP	protein_coding
17:4064361|4064829	2.177	0.1201	0.9892	0.04408	exon	ENSG00000074755	ZZEF1	protein_coding
4:143415477|143440382	0.7793	0.1735	0.9892	0.04417	exon	ENSG00000243175,ENSG00000109458	RPSAP36,GAB1	transcribed_processed_pseudogene,protein_coding
6:5404542|5431172	0.5575	0.444	0.9892	0.04417	exon	ENSG00000145982	FARS2	protein_coding
9:122877471|122897576	-0.1593	0.91	0.9892	0.04425	exon	ENSG00000212447,ENSG00000056586	SNORD90,RC3H2	snoRNA,protein_coding
7:138525241|138573642	0.6109	0.2418	0.9892	0.04433	exon	ENSG00000122779	TRIM24	protein_coding
19:2189732|2194577	4.835	0.003399	0.4307	0.04275	exon	ENSG00000104885	DOT1L	protein_coding
13:49705621|49706372	-4.887	0.003418	0.4307	-0.04275	exon	ENSG00000102753	KPNA3	protein_coding
9:37126312|37126942	1.957	0.007556	0.599	0.04325	exon	ENSG00000147905	ZCCHC7	protein_coding
15:77133005|77133750	-1.035	0.3803	0.9892	-0.04342	exon	ENSG00000173517	PEAK1	protein_coding
10:26066975|26070401	-0.6661	0.3158	0.9892	-0.04333	exon	ENSG00000095777	MYO3A	protein_coding
9:100498765|100509134	0.2576	0.5935	0.9892	-0.04325	exon	ENSG00000241697,ENSG00000251349	TMEFF1,MSANTD3-TMEFF1	protein_coding,protein_coding
7:92213195|92226682	-1.295	0.2259	0.9892	-0.04317	exon	ENSG00000001631,ENSG00000285953	KRIT1,AC000120.4	protein_coding,protein_coding
15:25405461|25415842	0.2667	0.6164	0.9892	-0.04317	exon	ENSG00000114062	UBE3A	protein_coding
11:72984088|73083740	-0.1681	0.8394	0.9892	-0.04317	exon	ENSG00000137478	FCHSD2	protein_coding
8:103910134|103961133	-1.011	0.3772	0.9892	-0.04308	exon	ENSG00000176406	RIMS2	protein_coding
2:69363545|69374113	-2.194	0.08281	0.9892	-0.04283	exon	ENSG00000198380	GFPT1	protein_coding
5:160093101|160094065	-0.6691	0.6282	0.9892	-0.04283	exon	ENSG00000170234	PWWP2A	protein_coding
5:137985257|137988315	-0.2763	0.4204	0.9892	-0.04275	exon	ENSG00000031003	FAM13B	protein_coding
13:95757644|95763953	-0.1267	0.738	0.9892	-0.04275	exon	ENSG00000102580	DNAJC3	protein_coding
3:138570318|138572932	0.8253	0.4357	0.9892	0.0425	exon	ENSG00000114107	CEP70	protein_coding
6:136388393|136389517	0.3856	0.6431	0.9892	0.0425	exon	ENSG00000135525	MAP7	protein_coding
2:112299849|112300029	0.3596	0.483	0.9892	0.04258	exon	ENSG00000188177	ZC3H6	protein_coding
13:111205289|111233293	0.7306	0.4282	0.9892	0.04267	exon	ENSG00000102606	ARHGEF7	protein_coding
20:47262288|47283648	-0.1904	0.7282	0.9892	0.04267	exon	ENSG00000101040	ZMYND8	protein_coding
12:50454314|50461347	0.66	0.6395	0.9892	0.04275	exon	ENSG00000161813	LARP4	protein_coding
2:199368605|199433514	1.828	0.1226	0.9892	0.04283	exon	ENSG00000119042	SATB2	protein_coding
1:212863725|212885396	0.07028	0.9531	0.9892	0.04283	exon	ENSG00000162769	FLVCR1	protein_coding
12:102039868|102046119	0.5675	0.55	0.9892	0.04317	exon	ENSG00000120860	WASHC3	protein_coding
11:77698487|77702495	-0.416	0.5557	0.9892	0.04333	exon	ENSG00000048649	RSF1	protein_coding
10:35060874|35071339	0.7997	0.1539	0.9892	0.04342	exon	ENSG00000108094	CUL2	protein_coding
16:47497399|47596531	-0.4347	0.4933	0.9892	-0.04242	exon	ENSG00000262038,ENSG00000102893,ENSG00000222268	AC007599.2,PHKB,RNA5SP425	lncRNA,protein_coding,rRNA_pseudogene
11:78465876|78493195	-0.314	0.7144	0.9892	-0.04242	exon	ENSG00000137513	NARS2	protein_coding
3:12516611|12532773	-0.467	0.7233	0.9892	-0.04242	exon	ENSG00000154743	TSEN2	protein_coding
17:30484214|30520021	-0.906	0.4596	0.9892	-0.04233	exon	ENSG00000108587	GOSR1	protein_coding
7:66797374|66805396	-0.3777	0.6913	0.9892	-0.04233	exon	ENSG00000154710,ENSG00000284461	RABGEF1,AC027644.4	protein_coding,protein_coding
5:73058433|73077493	0.2098	0.6791	0.9892	-0.04225	exon	ENSG00000157107	FCHO2	protein_coding
16:1809238|1809833	-0.4013	0.7538	0.9892	-0.04192	exon	ENSG00000063854	HAGH	protein_coding
4:107944970|107947537	-0.1588	0.9034	0.9892	-0.04192	exon	ENSG00000155016	CYP2U1	protein_coding
3:179859062|179880123	-0.5994	0.4704	0.9892	-0.04183	exon	ENSG00000114757	PEX5L	protein_coding
7:43639449|43640649	-1.235	0.1087	0.9892	-0.04175	exon	ENSG00000106603	COA1	protein_coding
17:3814322|3816270	-1.219	0.3813	0.9892	-0.04175	exon	ENSG00000074356	NCBP3	protein_coding
10:60084602|60085253	-0.4327	0.3856	0.9892	-0.04175	exon	ENSG00000151150	ANK3	protein_coding
1:155717006|155726019	-0.6275	0.5736	0.9892	-0.04175	exon	ENSG00000132676	DAP3	protein_coding
6:99439769|99465136	-0.07499	0.8985	0.9892	-0.04175	exon	ENSG00000123552	USP45	protein_coding
1:84179177|84197824	-0.3995	0.7532	0.9892	-0.04167	exon	ENSG00000142875	PRKACB	protein_coding
10:43154897|43176032	0.04056	0.9245	0.9892	-0.04167	exon	ENSG00000169826	CSGALNACT2	protein_coding
8:67266006|67277457	-1.168	0.06592	0.9892	-0.04158	exon	ENSG00000066777	ARFGEF1	protein_coding
2:229836848|229880128	-0.3094	0.6213	0.9892	-0.04158	exon	ENSG00000153827	TRIP12	protein_coding
5:79640851|79669028	-0.2386	0.7193	0.9892	-0.04158	exon	ENSG00000164329	TENT2	protein_coding
9:91296021|91356155	-2.039	0.1168	0.9892	-0.0415	exon	ENSG00000148090	AUH	protein_coding
20:33619517|33628435	-1.325	0.148	0.9892	-0.0415	exon	ENSG00000078699	CBFA2T2	protein_coding
11:34071726|34076642	0.5122	0.6717	0.9892	0.04158	exon	ENSG00000135387	CAPRIN1	protein_coding
15:81614931|81642435	0.1203	0.9274	0.9892	0.04167	intron	ENSG00000259692	AC104041.1	lncRNA
5:69174877|69175537	-0.4323	0.4254	0.9892	0.04183	exon	ENSG00000134057	CCNB1	protein_coding
10:126970702|126990603	0.4237	0.5389	0.9892	0.04183	exon	ENSG00000150760	DOCK1	protein_coding
10:20957731|20961779	0.9581	0.2211	0.9892	0.04192	exon	ENSG00000078114	NEBL	protein_coding
1:117402186|117414831	0.1977	0.7202	0.9892	0.04192	exon	ENSG00000198162	MAN1A2	protein_coding
4:48369849|48383784	0.02912	0.9299	0.9892	0.042	exon	ENSG00000109171	SLAIN2	protein_coding
8:94378180|94411315	0.5075	0.645	0.9892	0.04208	exon	ENSG00000265817,ENSG00000197275	FSBP,RAD54B	protein_coding,protein_coding
4:145162640|145171720	1.214	0.4802	0.9892	0.04217	exon	ENSG00000164164	OTUD4	protein_coding
14:92093252|92096838	-0.02293	0.9793	0.9924	0.04225	exon	ENSG00000066427	ATXN3	protein_coding
11:73707420|73720899	-0.42	0.3233	0.9892	-0.04142	exon	ENSG00000175582	RAB6A	protein_coding
6:82224068|82231842	-0.2707	0.7111	0.9892	-0.04133	exon	ENSG00000005700	IBTK	protein_coding
3:154217869|154240579	0.1008	0.816	0.9892	-0.04133	exon	ENSG00000114790	ARHGEF26	protein_coding
17:31982999|31988497	-0.6001	0.3967	0.9892	-0.04125	exon	ENSG00000178691	SUZ12	protein_coding
8:42048378|42049707	-0.7883	0.2929	0.9892	-0.04117	exon	ENSG00000083168	KAT6A	protein_coding
2:207976651|207977586	-0.5585	0.6551	0.9892	-0.04108	exon	ENSG00000178385	PLEKHM3	protein_coding
1:52509596|52526373	-0.2157	0.6772	0.9892	-0.04108	exon	ENSG00000134744	TUT4	protein_coding
9:131506114|131506453	0.05046	0.9112	0.9892	-0.04108	exon	ENSG00000130714	POMT1	protein_coding
15:77467095|77471814	-0.3762	0.4558	0.9892	-0.041	exon	ENSG00000140382	HMG20A	protein_coding
19:36449399|36450001	0.07801	0.9557	0.9892	-0.04092	exon	ENSG00000186017	ZNF566	protein_coding
1:58506060|58536741	-0.8769	0.3104	0.9892	-0.04083	exon	ENSG00000173406,ENSG00000162600	DAB1,OMA1	protein_coding,protein_coding
11:120473050|120477526	-0.3964	0.6134	0.9892	-0.04083	exon	ENSG00000196914	ARHGEF12	protein_coding
5:129104956|129107062	0.2745	0.8238	0.9892	-0.04083	exon	ENSG00000066583	ISOC1	protein_coding
17:28921688|28927063	-0.5594	0.6218	0.9892	-0.04075	exon	ENSG00000109118	PHF12	protein_coding
11:117776791|117780810	-0.5541	0.6508	0.9892	-0.04075	exon	ENSG00000177103	DSCAML1	protein_coding
12:1180540|1190052	-1.517	0.1194	0.9892	-0.04067	exon	ENSG00000082805	ERC1	protein_coding
17:54938924|54947312	-0.3821	0.6892	0.9892	-0.04067	exon	ENSG00000141198	TOM1L1	protein_coding
2:15488894|15534641	-0.3027	0.705	0.9892	-0.04067	exon	ENSG00000151779	NBAS	protein_coding
5:137952628|137954376	-0.2667	0.8058	0.9892	-0.04067	exon	ENSG00000031003	FAM13B	protein_coding
1:22489880|22491533	-0.5562	0.6517	0.9892	-0.0405	exon	ENSG00000184677	ZBTB40	protein_coding
1:64768656|64789514	0.7013	0.4413	0.9892	0.0405	exon	ENSG00000162437	RAVER2	protein_coding
3:53874211|53876080	0.5678	0.6543	0.9892	0.04058	exon	ENSG00000113812	ACTR8	protein_coding
15:75859878|75873568	0.37	0.4431	0.9892	0.04083	exon	ENSG00000140367	UBE2Q2	protein_coding
15:22278818|22282869	0.3028	0.5812	0.9892	0.04092	intron	ENSG00000258732	AC025884.1	unprocessed_pseudogene
3:134188837|134195182	1.54	0.1	0.9892	0.041	exon	ENSG00000163785	RYK	protein_coding
14:88681890|88696952	2.064	0.1125	0.9892	0.04108	exon	ENSG00000165521	EML5	protein_coding
18:32111754|32124845	0.4861	0.5591	0.9892	0.04108	exon	ENSG00000134758,ENSG00000263917	RNF138,AC011825.3	protein_coding,lncRNA
8:104041326|104148848	0.121	0.7561	0.9892	0.04125	exon	ENSG00000176406	RIMS2	protein_coding
10:45862986|45964871	1.239	0.3827	0.9892	0.04142	exon	ENSG00000239883	PARGP1	transcribed_unprocessed_pseudogene
13:95925680|95940091	0.4338	0.5065	0.9892	0.04142	exon	ENSG00000102595	UGGT2	protein_coding
7:100023419|100024307	0.009914	0.9785	0.9923	-0.04058	exon	ENSG00000106261	ZKSCAN1	protein_coding
17:59731421|59738947	0.061	0.874	0.9892	-0.04042	exon	ENSG00000062716	VMP1	protein_coding
16:13934192|13935743	0.0942	0.9407	0.9892	-0.04025	exon	ENSG00000175595	ERCC4	protein_coding
18:76849526|76871825	-0.8617	0.2406	0.9892	-0.04008	exon	ENSG00000130856	ZNF236	protein_coding
14:103003928|103012188	-0.04747	0.9317	0.9892	-0.04	exon	ENSG00000198752	CDC42BPB	protein_coding
12:31451940|31495919	-0.9777	0.2454	0.9892	-0.03992	exon	ENSG00000170456	DENND5B	protein_coding
13:28256292|28261458	-1.411	0.1085	0.9892	-0.03983	exon	ENSG00000152520	PAN3	protein_coding
18:54271360|54284013	-0.9597	0.1627	0.9892	-0.03983	exon	ENSG00000101751	POLI	protein_coding
16:18841565|18845651	-0.306	0.5154	0.9892	-0.03983	exon	ENSG00000157106	SMG1	protein_coding
12:116230533|116237705	0.1946	0.5652	0.9892	-0.03983	exon	ENSG00000123066	MED13L	protein_coding
4:185247294|185288082	-0.315	0.4511	0.9892	-0.03975	exon	ENSG00000109762	SNX25	protein_coding
18:50924098|50932360	-1.404	0.1903	0.9892	-0.03967	exon	ENSG00000082212	ME2	protein_coding
1:176149006|176184692	1.669	0.2093	0.9892	-0.03967	exon	ENSG00000143207	COP1	protein_coding
5:180549931|180553471	-0.6745	0.2195	0.9892	-0.03958	exon	ENSG00000113300	CNOT6	protein_coding
20:51656938|51690819	-0.6895	0.622	0.9892	-0.03958	exon	ENSG00000054793	ATP9A	protein_coding
13:20051433|20067390	0.8207	0.3027	0.9892	0.0395	exon	ENSG00000121741	ZMYM2	protein_coding
X:19683823|19695741	-0.1408	0.8066	0.9892	0.03958	exon	ENSG00000147010	SH3KBP1	protein_coding
6:116692055|116726622	0.8433	0.1034	0.9892	0.03975	exon	ENSG00000196911	KPNA5	protein_coding
9:95897849|95928864	0.2004	0.7535	0.9892	0.03975	exon	ENSG00000182150,ENSG00000237631,ENSG00000199202	ERCC6L2,AL161454.1,RNA5SP289	protein_coding,processed_pseudogene,rRNA_pseudogene
10:110964125|110985765	0.1979	0.5765	0.9892	0.03992	exon	ENSG00000108061	SHOC2	protein_coding
1:77631835|77641655	1.336	0.2237	0.9892	0.04017	intron	ENSG00000036549	ZZZ3	protein_coding
2:120073178|120078581	0.709	0.5499	0.9892	0.04017	exon	ENSG00000115109	EPB41L5	protein_coding
8:99134632|99193057	1.7	0.1606	0.9892	0.04025	exon	ENSG00000132549	VPS13B	protein_coding
20:37065424|37068186	0.6666	0.2506	0.9892	0.04025	exon	ENSG00000080839	RBL1	protein_coding
10:124942457|124943307	0.01303	0.9741	0.9914	-0.03975	exon	ENSG00000249456,ENSG00000019995	AL731577.2,ZRANB1	lncRNA,protein_coding
2:189791790|189818180	-0.01212	0.9762	0.9918	-0.03958	exon	ENSG00000064933	PMS1	protein_coding
1:92605307|92636336	1.452	0.02047	0.9535	-0.03883	exon	ENSG00000067208	EVI5	protein_coding
9:95978061|96004701	0.05737	0.8861	0.9892	-0.03942	exon	ENSG00000182150	ERCC6L2	protein_coding
13:102807146|102834552	0.1536	0.761	0.9892	-0.03917	exon	ENSG00000134897,ENSG00000270181	BIVM,BIVM-ERCC5	protein_coding,protein_coding
X:119640692|119653040	-1.151	0.1387	0.9892	-0.03908	exon	ENSG00000125354,ENSG00000211578	SEPTIN6,MIR766	protein_coding,miRNA
3:197090912|197119530	-1.176	0.3124	0.9892	-0.03908	exon	ENSG00000075711	DLG1	protein_coding
7:135577796|135593192	-0.158	0.782	0.9892	-0.03908	exon	ENSG00000155561	NUP205	protein_coding
3:32733423|32734976	-0.2809	0.7961	0.9892	-0.03908	exon	ENSG00000182973	CNOT10	protein_coding
4:98105953|98134459	-0.2635	0.8223	0.9892	-0.03892	exon	ENSG00000163116	STPG2	protein_coding
2:26924887|26928323	-1.314	0.1424	0.9892	-0.03883	exon	ENSG00000157851	DPYSL5	protein_coding
3:197115927|197119530	-0.8681	0.2167	0.9892	-0.03875	exon	ENSG00000075711	DLG1	protein_coding
17:37576341|37585430	-0.4793	0.6737	0.9892	-0.03875	exon	ENSG00000275066	SYNRG	protein_coding
5:168568646|168568998	-0.6017	0.4446	0.9892	-0.03867	exon	ENSG00000120137	PANK3	protein_coding
11:107390074|107418287	0.05523	0.9077	0.9892	-0.0385	exon	ENSG00000152404,ENSG00000225215	CWF19L2,SMARCE1P1	protein_coding,processed_pseudogene
4:87163558|87195690	-0.2574	0.7418	0.9892	0.0385	exon	ENSG00000145332	KLHL8	protein_coding
5:77449760|77464809	0.04218	0.9312	0.9892	0.0385	exon	ENSG00000164253	WDR41	protein_coding
18:79277054|79307234	-0.6908	0.5607	0.9892	0.03875	exon	ENSG00000166377	ATP9B	protein_coding
15:76283757|76292700	1.724	0.1361	0.9892	0.03883	exon	ENSG00000140374	ETFA	protein_coding
7:82335135|82349649	0.09756	0.8725	0.9892	0.03883	exon	ENSG00000153956	CACNA2D1	protein_coding
15:93000512|93014909	0.8368	0.1486	0.9892	0.03892	exon	ENSG00000173575	CHD2	protein_coding
2:23798138|23834078	2.332	0.08704	0.9892	0.039	exon	ENSG00000119778	ATAD2B	protein_coding
4:169155480|169156679	1.339	0.2649	0.9892	0.039	exon	ENSG00000154447	SH3RF1	protein_coding
2:201145378|201149835	1.422	0.1208	0.9892	0.03933	exon	ENSG00000003402	CFLAR	protein_coding
15:75854386|75883424	-0.3252	0.507	0.9892	0.03933	exon	ENSG00000140367	UBE2Q2	protein_coding
7:139266333|139272440	-1.221	0.04064	0.9892	-0.0385	exon	ENSG00000157741	UBN2	protein_coding
5:43292474|43297166	-0.6219	0.5181	0.9892	-0.03842	exon	ENSG00000112972	HMGCS1	protein_coding
1:240177921|240211235	-0.982	0.3225	0.9892	-0.03833	exon	ENSG00000155816	FMN2	protein_coding
X:135545423|135556300	0.1825	0.6562	0.9892	-0.03833	exon	ENSG00000165359	INTS6L	protein_coding
2:48474683|48491170	-2.141	0.09873	0.9892	-0.03825	exon	ENSG00000162869	PPP1R21	protein_coding
6:145919348|145933178	-0.7411	0.5291	0.9892	-0.03825	exon	ENSG00000146414	SHPRH	protein_coding
14:49709159|49743805	-0.601	0.5826	0.9892	-0.03825	exon	ENSG00000197776	KLHDC1	protein_coding
2:43918025|43925961	-1.161	0.05757	0.9892	-0.03808	exon	ENSG00000138095	LRPPRC	protein_coding
5:43161249|43161931	-0.3351	0.574	0.9892	-0.03808	exon	ENSG00000172262	ZNF131	protein_coding
1:7835762|7837149	0.4921	0.7231	0.9892	-0.03808	exon	ENSG00000049246	PER3	protein_coding
4:102726589|102730736	-2.162	0.09017	0.9892	-0.038	intron	ENSG00000230069,ENSG00000109323,ENSG00000248971	LRRC37A15P,MANBA,KRT8P46	processed_pseudogene,protein_coding,processed_pseudogene
3:197130527|197149796	-1.044	0.4588	0.9892	-0.038	exon	ENSG00000075711	DLG1	protein_coding
18:196637|203190	-0.8729	0.4395	0.9892	-0.03792	exon	ENSG00000101557	USP14	protein_coding
16:29895259|29895860	-0.8613	0.47	0.9892	-0.03792	exon	ENSG00000174938	SEZ6L2	protein_coding
11:20402919|20426865	-0.1636	0.78	0.9892	-0.03792	exon	ENSG00000185238	PRMT3	protein_coding
4:153948821|153967323	0.07921	0.9423	0.9892	-0.03792	intron	ENSG00000280241	AC079298.3	lncRNA
2:147972739|147975975	-0.4992	0.3094	0.9892	-0.03775	exon	ENSG00000115947	ORC4	protein_coding
4:159186642|159210583	-0.3579	0.4398	0.9892	-0.03775	exon	ENSG00000109756	RAPGEF2	protein_coding
2:64572946|64585545	-0.5979	0.483	0.9892	-0.03767	exon	ENSG00000252414,ENSG00000119844	RNU6-100P,AFTPH	snRNA,protein_coding
15:33153048|33155045	-0.2729	0.5188	0.9892	-0.03767	exon	ENSG00000248905	FMN1	protein_coding
11:77693507|77702495	-1.38	0.1959	0.9892	-0.03758	exon	ENSG00000048649	RSF1	protein_coding
15:72518067|72561549	0.4181	0.411	0.9892	-0.03758	exon	ENSG00000166233	ARIH1	protein_coding
3:172247533|172251541	-0.09609	0.8157	0.9892	-0.0375	exon	ENSG00000075420	FNDC3B	protein_coding
3:196391813|196403019	-0.05401	0.8852	0.9892	0.0375	exon	ENSG00000206644,ENSG00000163960,ENSG00000241868	RNU6-1279P,UBXN7,RN7SL434P	snRNA,protein_coding,misc_RNA
4:90308244|90313047	0.3334	0.5094	0.9892	0.03758	exon	ENSG00000184305	CCSER1	protein_coding
2:60786947|60792289	0.1224	0.9241	0.9892	0.03758	exon	ENSG00000115421	PAPOLG	protein_coding
13:60439688|60460540	1.598	0.1524	0.9892	0.03792	exon	ENSG00000083544	TDRD3	protein_coding
5:180261684|180280608	0.152	0.7351	0.9892	0.03792	exon	ENSG00000050748	MAPK9	protein_coding
1:44308310|44339322	0.6673	0.311	0.9892	0.038	exon	ENSG00000117419	ERI3	protein_coding
1:200760839|200815644	0.3996	0.4149	0.9892	0.038	exon	ENSG00000118200	CAMSAP2	protein_coding
6:133980082|133984671	0.4797	0.4164	0.9892	0.038	exon	ENSG00000288529,ENSG00000028839	AL035699.1,TBPL1	protein_coding,protein_coding
4:173247980|173248440	1.532	0.2641	0.9892	0.03808	exon	ENSG00000109586	GALNT7	protein_coding
16:31090775|31091342	0.2172	0.7644	0.9892	0.03808	intron	ENSG00000255439,ENSG00000167397	AC135050.2,VKORC1	protein_coding,protein_coding
13:30208577|30283791	1.367	0.324	0.9892	0.03825	exon	ENSG00000102781	KATNAL1	protein_coding
15:82813103|82819488	0.2202	0.9439	0.9892	0.03825	exon	ENSG00000156232	WHAMM	protein_coding
X:73577407|73584572	-0.01404	0.9837	0.9944	-0.03783	exon	ENSG00000204116	CHIC1	protein_coding
3:155910692|155925366	0.003457	0.996	0.998	0.03842	exon	ENSG00000163655	GMPS	protein_coding
2:47834579|47836001	-5.111	0.001385	0.3898	-0.03725	exon	ENSG00000138081	FBXO11	protein_coding
5:138810038|138827718	-1.375	0.03117	0.9892	-0.03733	exon	ENSG00000044115	CTNNA1	protein_coding
12:69251129|69262562	-0.3695	0.8127	0.9892	-0.03742	exon	ENSG00000111605	CPSF6	protein_coding
17:66005690|66070001	-1.898	0.1488	0.9892	-0.03733	exon	ENSG00000154240	CEP112	protein_coding
1:15638307|15643650	-0.4651	0.6604	0.9892	-0.03733	exon	ENSG00000197312	DDI2	protein_coding
1:92177811|92182595	-1.065	0.1629	0.9892	-0.03725	exon	ENSG00000189195	BTBD8	protein_coding
7:45648670|45662214	-1.215	0.1834	0.9892	-0.03725	exon	ENSG00000164742	ADCY1	protein_coding
X:111142096|111173081	-0.4976	0.2961	0.9892	-0.03725	exon	ENSG00000226112,ENSG00000077264	FCF1P4,PAK3	processed_pseudogene,protein_coding
11:12764179|12764434	-0.5151	0.4516	0.9892	-0.03717	exon	ENSG00000187079	TEAD1	protein_coding
3:170122591|170129552	-0.1659	0.7484	0.9892	-0.03717	exon	ENSG00000173889	PHC3	protein_coding
7:92123120|92131872	-1.89	0.1827	0.9892	-0.03708	exon	ENSG00000001630,ENSG00000285772,ENSG00000285953	CYP51A1,AC000120.3,AC000120.4	protein_coding,protein_coding,protein_coding
2:23958301|23977075	-0.9277	0.2185	0.9892	-0.03708	exon	ENSG00000173960	UBXN2A	protein_coding
17:82900651|82911789	0.09941	0.8612	0.9892	-0.03708	exon	ENSG00000141556	TBCD	protein_coding
20:21339044|21344208	-1.226	0.09059	0.9892	-0.037	exon	ENSG00000088930	XRN2	protein_coding
1:21701498|21703618	-0.8531	0.3976	0.9892	-0.037	exon	ENSG00000090686	USP48	protein_coding
12:110128950|110147048	0.09681	0.8593	0.9892	-0.037	exon	ENSG00000122970	IFT81	protein_coding
X:49222718|49231307	-0.1045	0.9318	0.9892	-0.037	exon	ENSG00000102001	CACNA1F	protein_coding
21:33432177|33432871	-0.6483	0.4367	0.9892	-0.03692	exon	ENSG00000159128	IFNGR2	protein_coding
3:57890041|57896932	-0.3665	0.5392	0.9892	-0.03692	exon	ENSG00000163681	SLMAP	protein_coding
10:101939863|101957732	-1.286	0.2716	0.9892	-0.03683	exon	ENSG00000120029,ENSG00000222430	ARMH3,Y_RNA	protein_coding,misc_RNA
3:134183002|134211607	-1.025	0.4743	0.9892	-0.03683	exon	ENSG00000163785	RYK	protein_coding
4:2657803|2690970	-0.8734	0.4937	0.9892	-0.03683	exon	ENSG00000125386	FAM193A	protein_coding
2:147896301|147899898	0.08173	0.8319	0.9892	-0.03683	exon	ENSG00000121989	ACVR2A	protein_coding
2:238182065|238185287	-0.4217	0.2922	0.9892	-0.03675	exon	ENSG00000132323	ILKAP	protein_coding
3:57242856|57267792	-0.1823	0.6818	0.9892	-0.03675	exon	ENSG00000157500	APPL1	protein_coding
6:169759838|169768171	-0.2338	0.8036	0.9892	-0.03658	exon	ENSG00000130023	ERMARD	protein_coding
9:77337255|77371149	0.02677	0.96	0.9892	-0.03658	exon	ENSG00000197969	VPS13A	protein_coding
2:32478635|32500109	-1.13	0.06231	0.9892	-0.0365	exon	ENSG00000115760	BIRC6	protein_coding
3:142093061|142101841	1.443	0.1848	0.9892	0.0365	exon	ENSG00000114126	TFDP2	protein_coding
6:104833042|104852371	0.6917	0.2261	0.9892	0.0365	exon	ENSG00000085382,ENSG00000227535	HACE1,AL357315.1	protein_coding,lncRNA
1:12275825|12278038	0.7415	0.2345	0.9892	0.0365	exon	ENSG00000048707	VPS13D	protein_coding
4:139060324|139073567	0.3537	0.7838	0.9892	0.03683	exon	ENSG00000109381	ELF2	protein_coding
X:150638943|150649901	0.5418	0.6712	0.9892	0.037	exon	ENSG00000171100	MTM1	protein_coding
2:176296860|176337577	0.1921	0.6986	0.9892	0.037	exon	ENSG00000128654	MTX2	protein_coding
4:94573351|94586444	0.1173	0.8484	0.9892	0.03708	exon	ENSG00000163110	PDLIM5	protein_coding
7:55982210|55984878	0.687	0.5753	0.9892	0.03717	exon	ENSG00000146729	NIPSNAP2	protein_coding
11:32927157|32935435	0.235	0.4932	0.9892	0.03725	exon	ENSG00000060749	QSER1	protein_coding
18:8076455|8088851	0.4462	0.5091	0.9892	0.03725	exon	ENSG00000173482	PTPRM	protein_coding
3:174523413|174553757	0.08236	0.9337	0.9892	0.03725	intron	ENSG00000177694	NAALADL2	protein_coding
2:196875746|196901698	0.7668	0.532	0.9892	0.03733	intron	ENSG00000197121	PGAP1	protein_coding
2:61485768|61490776	-2.341	0.008561	0.6646	0.03617	exon	ENSG00000082898	XPO1	protein_coding
17:50970707|50987237	2.178	0.02821	0.9892	0.03642	exon	ENSG00000008294	SPAG9	protein_coding
6:87215903|87245644	2.178	0.03235	0.9892	0.03625	exon	ENSG00000188994	ZNF292	protein_coding
8:60584208|60591969	-0.7956	0.1144	0.9892	-0.03642	exon	ENSG00000104388	RAB2A	protein_coding
1:171568247|171575128	-0.8629	0.1896	0.9892	-0.03642	exon	ENSG00000117523	PRRC2C	protein_coding
14:65561337|65561766	0.1163	0.8363	0.9892	-0.03642	exon	ENSG00000033170	FUT8	protein_coding
7:104136781|104165282	-0.4885	0.6736	0.9892	-0.03633	exon	ENSG00000164815	ORC5	protein_coding
6:35857261|35872728	-1.372	0.2125	0.9892	-0.03625	exon	ENSG00000096063	SRPK1	protein_coding
15:27326809|27328888	-0.1811	0.898	0.9892	-0.03625	exon	ENSG00000182256	GABRG3	protein_coding
17:59935193|59940943	0.09174	0.9201	0.9892	-0.03625	exon	ENSG00000267318,ENSG00000108443	AC005702.1,RPS6KB1	protein_coding,protein_coding
20:47623911|47633636	-0.3926	0.3894	0.9892	-0.03617	exon	ENSG00000124151	NCOA3	protein_coding
14:67301389|67303599	-0.7858	0.3243	0.9892	-0.036	exon	ENSG00000072415	MPP5	protein_coding
8:42957094|42964474	-0.1871	0.8521	0.9892	-0.036	exon	ENSG00000168172	HOOK3	protein_coding
4:53425872|53444103	-0.6884	0.3943	0.9892	-0.03575	exon	ENSG00000282278,ENSG00000145216	AC058822.1,FIP1L1	protein_coding,protein_coding
2:75665929|75672016	-1.032	0.443	0.9892	-0.03567	exon	ENSG00000005436	GCFC2	protein_coding
6:89372437|89387590	-0.7256	0.5374	0.9892	-0.03567	exon	ENSG00000025039	RRAGD	protein_coding
1:100049909|100069685	-1.576	0.239	0.9892	-0.03558	exon	ENSG00000283761,ENSG00000156875	AC118553.2,MFSD14A	protein_coding,protein_coding
1:236806144|236816543	-0.2086	0.882	0.9892	-0.03558	exon	ENSG00000116984	MTR	protein_coding
1:23071225|23072197	-1.172	0.1412	0.9892	-0.0355	exon	ENSG00000004487	KDM1A	protein_coding
3:111144899|111147484	-0.4212	0.5149	0.9892	-0.0355	exon	ENSG00000177707	NECTIN3	protein_coding
2:63962058|63984019	1.074	0.06978	0.9892	0.03558	exon	ENSG00000143952	VPS54	protein_coding
5:65988635|66014725	-0.2321	0.5969	0.9892	0.03558	exon	ENSG00000112851	ERBIN	protein_coding
X:20162964|20167747	0.4339	0.5093	0.9892	0.03567	exon	ENSG00000177189	RPS6KA3	protein_coding
14:30715924|30734858	0.1077	0.9081	0.9892	0.03567	exon	ENSG00000092108	SCFD1	protein_coding
9:27008995|27060651	0.2858	0.7686	0.9892	0.03592	intron	ENSG00000096872	IFT74	protein_coding
X:24172715|24179770	0.4492	0.2542	0.9892	0.03608	exon	ENSG00000005889	ZFX	protein_coding
20:34029769|34031604	1.545	0.2371	0.9892	0.03617	intron	ENSG00000125970	RALY	protein_coding
2:239990074|240007370	1.029	0.4051	0.9892	0.03617	exon	ENSG00000130414	NDUFA10	protein_coding
20:47262288|47276795	0.9369	0.1238	0.9892	0.03642	exon	ENSG00000101040	ZMYND8	protein_coding
6:57050774|57055797	0.6371	0.182	0.9892	0.03642	intron	ENSG00000168116	KIAA1586	protein_coding
5:108946130|109047198	-1.017	0.4169	0.9892	-0.03533	exon	ENSG00000151422	FER	protein_coding
6:18159883|18166378	-0.1047	0.9263	0.9892	-0.03533	exon	ENSG00000165097	KDM1B	protein_coding
10:78002197|78007866	-0.05121	0.9496	0.9892	-0.03533	exon	ENSG00000148606	POLR3A	protein_coding
2:112299849|112325197	-0.6146	0.3833	0.9892	-0.03525	exon	ENSG00000188177	ZC3H6	protein_coding
2:119926598|119945240	-1.129	0.1376	0.9892	-0.03517	exon	ENSG00000088179	PTPN4	protein_coding
7:105038126|105041023	-0.4239	0.3727	0.9892	-0.03517	exon	ENSG00000005483	KMT2E	protein_coding
X:111142096|111163727	-0.3884	0.7763	0.9892	-0.03508	exon	ENSG00000077264	PAK3	protein_coding
9:20413721|20414425	-1.765	0.1566	0.9892	-0.035	exon	ENSG00000171843	MLLT3	protein_coding
1:203707009|203708104	-1.403	0.27	0.9892	-0.035	exon	ENSG00000058668	ATP2B4	protein_coding
1:178808045|178833550	-1.296	0.2479	0.9892	-0.03492	exon	ENSG00000116191	RALGPS2	protein_coding
10:92893349|92899644	-0.2547	0.6529	0.9892	-0.03492	exon	ENSG00000138190	EXOC6	protein_coding
4:153270335|153276130	-1.3	0.2515	0.9892	-0.03475	exon	ENSG00000288637,ENSG00000109654	AC013477.2,TRIM2	protein_coding,protein_coding
2:71355719|71380565	0.3125	0.8146	0.9892	-0.0345	exon	ENSG00000281195,ENSG00000075292	AC007878.1,ZNF638	lncRNA,protein_coding
18:41501120|41525526	0.5258	0.4316	0.9892	0.0345	exon	ENSG00000267313	KC6	lncRNA
13:100209332|100273346	2.22	0.1116	0.9892	0.03458	exon	ENSG00000175198	PCCA	protein_coding
4:55453054|55456300	0.5629	0.4283	0.9892	0.03475	exon	ENSG00000134852	CLOCK	protein_coding
14:88712271|88715195	0.8649	0.4788	0.9892	0.03483	exon	ENSG00000165521	EML5	protein_coding
X:17103718|17138961	0.2265	0.8017	0.9892	0.03483	exon	ENSG00000169891	REPS2	protein_coding
15:81859826|81926025	0.5083	0.6518	0.9892	0.03508	intron	ENSG00000259692	AC104041.1	lncRNA
12:100282943|100298175	0.1217	0.9325	0.9892	0.03525	exon	ENSG00000136021	SCYL2	protein_coding
16:53254438|53274302	0.4506	0.3223	0.9892	0.03533	exon	ENSG00000177200	CHD9	protein_coding
9:121974009|121989770	-0.3934	0.6575	0.9892	0.03533	exon	ENSG00000175764	TTLL11	protein_coding
9:4286038|4286523	0.4322	0.4576	0.9892	0.03542	exon	ENSG00000107249	GLIS3	protein_coding
6:138907495|138915976	-4.746	0.004557	0.4591	-0.034	exon	ENSG00000135597	REPS1	protein_coding
2:214767482|214797117	-1.681	0.03179	0.9892	0.03367	exon	ENSG00000138376	BARD1	protein_coding
2:148483110|148485950	-0.7238	0.5057	0.9892	-0.03442	exon	ENSG00000204406	MBD5	protein_coding
1:151427823|151442205	-1.729	0.05661	0.9892	-0.03433	exon	ENSG00000143442	POGZ	protein_coding
20:47246008|47249439	-2.681	0.0583	0.9892	-0.03433	exon	ENSG00000101040	ZMYND8	protein_coding
11:77683710|77693611	0.173	0.7465	0.9892	-0.03433	exon	ENSG00000048649	RSF1	protein_coding
4:42485496|42556040	-0.6187	0.5361	0.9892	-0.03408	exon	ENSG00000124406	ATP8A1	protein_coding
18:24064140|24083081	-0.2525	0.5648	0.9892	-0.03408	exon	ENSG00000168234	TTC39C	protein_coding
7:66993217|66994341	-0.9758	0.2101	0.9892	-0.034	exon	ENSG00000126524	SBDS	protein_coding
16:48256610|48277479	-1.371	0.3186	0.9892	-0.034	exon	ENSG00000102910	LONP2	protein_coding
16:17258988|17259498	-0.4361	0.7396	0.9892	-0.03392	exon	ENSG00000103489	XYLT1	protein_coding
18:56758865|56781656	-0.2109	0.6565	0.9892	-0.03383	exon	ENSG00000091157	WDR7	protein_coding
13:95985239|95996135	-0.6868	0.3562	0.9892	-0.03375	exon	ENSG00000102595	UGGT2	protein_coding
2:121757240|121761524	-0.5183	0.417	0.9892	-0.03375	exon	ENSG00000211460	TSN	protein_coding
1:59321536|59378837	0.602	0.4502	0.9892	-0.03358	exon	ENSG00000172456	FGGY	protein_coding
15:51869217|51902036	0.03239	0.949	0.9892	-0.0335	exon	ENSG00000207484,ENSG00000138594	AC090971.1,TMOD3	misc_RNA,protein_coding
11:95812932|95813589	2.316	0.08775	0.9892	0.0335	exon	ENSG00000166037	CEP57	protein_coding
19:23338727|23362725	-0.4247	0.5167	0.9892	0.03375	exon	ENSG00000167232	ZNF91	protein_coding
5:71501562|71512428	1.199	0.3319	0.9892	0.03383	exon	ENSG00000145734	BDP1	protein_coding
16:53141179|53157541	0.1362	0.7337	0.9892	0.03392	intron	ENSG00000177200	CHD9	protein_coding
12:82965024|82986046	1.189	0.2267	0.9892	0.034	exon	ENSG00000179104	TMTC2	protein_coding
14:96846095|96860735	0.7195	0.3391	0.9892	0.034	exon	ENSG00000100749	VRK1	protein_coding
6:16326394|16328470	-0.1232	0.7921	0.9892	0.034	exon	ENSG00000124788	ATXN1	protein_coding
10:1072116|1096246	0.4113	0.6519	0.9892	0.03408	exon	ENSG00000047056	WDR37	protein_coding
13:28174272|28177935	0.5392	0.2963	0.9892	0.03425	exon	ENSG00000152520	PAN3	protein_coding
6:30650994|30651466	0.4085	0.4373	0.9892	0.03425	exon	ENSG00000204564	C6orf136	protein_coding
9:131430090|131432794	0.7889	0.1257	0.9892	0.03442	exon	ENSG00000130723	PRRC2B	protein_coding
10:12081472|12101181	0.1091	0.9338	0.9892	0.03442	exon	ENSG00000181192	DHTKD1	protein_coding
12:95208843|95211267	0.00123	0.9986	0.9989	-0.03433	exon	ENSG00000180263	FGD6	protein_coding
3:33619603|33644903	-1.271	0.37	0.9892	-0.03342	exon	ENSG00000163539	CLASP2	protein_coding
2:190900564|190924593	-0.3911	0.5126	0.9892	-0.03333	exon	ENSG00000115419	GLS	protein_coding
3:119905755|120093593	-0.8822	0.1914	0.9892	-0.03325	exon	ENSG00000082701	GSK3B	protein_coding
14:39313340|39327022	-0.6765	0.2842	0.9892	-0.03325	exon	ENSG00000150527	MIA2	protein_coding
15:65700544|65701890	-0.7501	0.381	0.9892	-0.03317	exon	ENSG00000174485	DENND4A	protein_coding
1:98691075|98701903	-1.203	0.3881	0.9892	-0.03317	exon	ENSG00000162627	SNX7	protein_coding
18:36142281|36160015	-0.4835	0.3929	0.9892	-0.03317	exon	ENSG00000134759	ELP2	protein_coding
14:45008913|45027474	-0.3522	0.719	0.9892	-0.03317	exon	ENSG00000198718	TOGARAM1	protein_coding
7:152220523|152238826	-0.5789	0.5299	0.9892	-0.03308	exon	ENSG00000055609	KMT2C	protein_coding
2:169872236|169878574	-0.9336	0.1087	0.9892	-0.033	exon	ENSG00000144357	UBR3	protein_coding
9:125657651|125672643	-0.2973	0.5575	0.9892	-0.03292	exon	ENSG00000119487	MAPKAP1	protein_coding
2:181539092|181549708	0.4776	0.6812	0.9892	-0.03292	exon	ENSG00000188452	CERKL	protein_coding
12:63617304|63647365	0.6666	0.2323	0.9892	-0.03283	exon	ENSG00000177990,ENSG00000249753	DPY19L2,AC084357.2	protein_coding,lncRNA
7:138576373|138579532	-0.1728	0.8971	0.9892	-0.03267	exon	ENSG00000122779	TRIM24	protein_coding
18:196637|204692	0.2494	0.666	0.9892	-0.03258	exon	ENSG00000101557	USP14	protein_coding
3:196368028|196403019	-0.514	0.6647	0.9892	-0.0325	exon	ENSG00000206644,ENSG00000163960,ENSG00000241868	RNU6-1279P,UBXN7,RN7SL434P	snRNA,protein_coding,misc_RNA
3:125277726|125331238	0.8014	0.1451	0.9892	0.0325	exon	ENSG00000163848	ZNF148	protein_coding
9:126392066|126421948	0.4652	0.3714	0.9892	0.0325	exon	ENSG00000196814	MVB12B	protein_coding
12:19462510|19514784	0.2541	0.6544	0.9892	0.0325	exon	ENSG00000240328,ENSG00000139154	AC091805.1,AEBP2	processed_pseudogene,protein_coding
1:63478764|63508570	0.3384	0.7912	0.9892	0.0325	exon	ENSG00000142856	ITGB3BP	protein_coding
7:139279318|139284574	1.147	0.1704	0.9892	0.03258	exon	ENSG00000157741	UBN2	protein_coding
14:90943078|91001159	0.5382	0.3075	0.9892	0.03258	exon	ENSG00000100784	RPS6KA5	protein_coding
2:202464809|202467689	0.4412	0.3868	0.9892	0.03258	exon	ENSG00000204217	BMPR2	protein_coding
22:27894555|27914347	-0.07771	0.88	0.9892	0.03258	exon	ENSG00000180957	PITPNB	protein_coding
17:46050533|46094701	0.5394	0.6485	0.9892	0.03292	exon	ENSG00000120071	KANSL1	protein_coding
2:24643966|24683128	-0.65	0.3105	0.9892	0.033	exon	ENSG00000206732,ENSG00000084676	RNU6-936P,NCOA1	snRNA,protein_coding
5:6604138|6605408	0.7104	0.3571	0.9892	0.033	exon	ENSG00000037474	NSUN2	protein_coding
3:111112030|111126335	0.4094	0.3619	0.9892	0.033	exon	ENSG00000177707	NECTIN3	protein_coding
5:62449927|62451933	0.8216	0.4537	0.9892	0.033	exon	ENSG00000288643,ENSG00000086200	AC114982.3,IPO11	protein_coding,protein_coding
X:53645311|53654131	0.309	0.5391	0.9892	0.03308	exon	ENSG00000086758	HUWE1	protein_coding
13:28174272|28220378	0.6555	0.6396	0.9892	0.03308	exon	ENSG00000152520,ENSG00000232587	PAN3,EEF1A1P3	protein_coding,processed_pseudogene
22:24302195|24313466	0.4654	0.3223	0.9892	0.03325	exon	ENSG00000258555,ENSG00000100014	SPECC1L-ADORA2A,SPECC1L	protein_coding,protein_coding
4:143415477|143469277	1.032	0.272	0.9892	0.03333	exon	ENSG00000243175,ENSG00000109458	RPSAP36,GAB1	transcribed_processed_pseudogene,protein_coding
12:116096669|116111512	0.6657	0.1359	0.9892	0.03342	exon	ENSG00000123066	MED13L	protein_coding
2:23971276|23984831	0.849	0.3112	0.9892	0.03342	exon	ENSG00000173960	UBXN2A	protein_coding
3:121844453|121872788	0.8853	0.4604	0.9892	0.03342	exon	ENSG00000145088	EAF2	protein_coding
7:23123777|23152209	-4.879	0.003633	0.4307	-0.03175	exon	ENSG00000122550,ENSG00000230042	KLHL7,AK3P3	protein_coding,processed_pseudogene
2:47822218|47823360	1.258	0.01699	0.8618	0.03233	exon	ENSG00000138081	FBXO11	protein_coding
19:12928342|12928847	-0.5252	0.2822	0.9892	-0.03242	exon	ENSG00000179115	FARSA	protein_coding
16:10969161|10982991	-0.6408	0.5039	0.9892	-0.03242	exon	ENSG00000038532	CLEC16A	protein_coding
17:67910877|67944372	-0.6942	0.3392	0.9892	-0.03233	exon	ENSG00000171634	BPTF	protein_coding
15:85682158|85693451	-0.8973	0.5136	0.9892	-0.03233	exon	ENSG00000170776	AKAP13	protein_coding
7:32812757|32820741	0.4206	0.6613	0.9892	-0.03233	exon	ENSG00000231952	DPY19L1P2	unprocessed_pseudogene
8:67299209|67302466	-0.2499	0.7432	0.9892	-0.03225	exon	ENSG00000066777	ARFGEF1	protein_coding
6:85557976|85574378	0.07031	0.9351	0.9892	-0.03217	exon	ENSG00000271793,ENSG00000135317	AL589666.1,SNX14	protein_coding,protein_coding
2:152575136|152581049	0.1323	0.7566	0.9892	-0.03208	exon	ENSG00000157827	FMNL2	protein_coding
10:84371014|84373815	-0.07898	0.8703	0.9892	-0.03208	exon	ENSG00000107771	CCSER2	protein_coding
19:34430576|34434968	-0.1412	0.7638	0.9892	-0.032	exon	ENSG00000126261	UBA2	protein_coding
22:28296198|28297852	-0.07289	0.8785	0.9892	-0.032	exon	ENSG00000100154	TTC28	protein_coding
8:52656008|52686967	-1.87	0.1979	0.9892	-0.03192	exon	ENSG00000023287	RB1CC1	protein_coding
1:112653598|112659779	-0.4284	0.3626	0.9892	-0.03183	exon	ENSG00000116489	CAPZA1	protein_coding
2:207724800|207742342	0.0951	0.9119	0.9892	-0.03183	exon	ENSG00000163249	CCNYL1	protein_coding
14:63998914|64022863	-0.03076	0.9415	0.9892	-0.03183	exon	ENSG00000054654	SYNE2	protein_coding
1:10232250|10278128	-0.7333	0.3501	0.9892	-0.03175	exon	ENSG00000054523	KIF1B	protein_coding
5:145703975|145826200	-2.175	0.08521	0.9892	-0.03167	exon	ENSG00000249363,ENSG00000186314	AC011411.1,PRELID2	processed_pseudogene,protein_coding
3:170145423|170178938	1.396	0.1553	0.9892	-0.03167	exon	ENSG00000173889	PHC3	protein_coding
9:19356972|19358160	-0.9074	0.4589	0.9892	-0.03167	exon	ENSG00000137145	DENND4C	protein_coding
4:143415477|143466225	-1.669	0.2519	0.9892	-0.03158	exon	ENSG00000243175,ENSG00000109458	RPSAP36,GAB1	transcribed_processed_pseudogene,protein_coding
4:143543509|143543972	-0.1195	0.7216	0.9892	-0.03158	exon	ENSG00000153147	SMARCA5	protein_coding
8:70159505|70162854	-0.1256	0.7951	0.9892	-0.03158	exon	ENSG00000140396	NCOA2	protein_coding
10:91425281|91462184	-1.039	0.4365	0.9892	-0.0315	exon	ENSG00000165338	HECTD2	protein_coding
7:92294889|92319512	0.2929	0.5366	0.9892	0.0315	exon	ENSG00000001629	ANKIB1	protein_coding
4:150735258|150817257	0.06713	0.9605	0.9892	0.03158	exon	ENSG00000198589	LRBA	protein_coding
9:77794463|77797648	0.7475	0.4339	0.9892	0.03167	exon	ENSG00000156052	GNAQ	protein_coding
10:110596398|110598290	0.1074	0.7901	0.9892	0.03175	exon	ENSG00000108055	SMC3	protein_coding
X:134473359|134493590	1.275	0.2152	0.9892	0.03183	exon	ENSG00000165704	HPRT1	protein_coding
2:32414769|32416163	1.208	0.09064	0.9892	0.032	exon	ENSG00000115760	BIRC6	protein_coding
14:65615978|65629606	-0.4763	0.4962	0.9892	0.03208	exon	ENSG00000033170	FUT8	protein_coding
2:73557220|73559142	0.4961	0.295	0.9892	0.03217	exon	ENSG00000116127	ALMS1	protein_coding
13:100257595|100273346	0.02563	0.944	0.9892	0.03217	exon	ENSG00000175198	PCCA	protein_coding
15:76841734|76883876	0.5452	0.6677	0.9892	0.03242	exon	ENSG00000140386	SCAPER	protein_coding
9:100498765|100561520	-1.191	0.04665	0.9892	-0.03225	exon	ENSG00000241697,ENSG00000251349	TMEFF1,MSANTD3-TMEFF1	protein_coding,protein_coding
8:28155942|28162078	0.01526	0.9797	0.9925	-0.03233	exon	ENSG00000134014	ELP3	protein_coding
1:29154696|29154910	-1.383	0.0315	0.9892	-0.03083	exon	ENSG00000116350	SRSF4	protein_coding
11:115209574|115240420	-1.906	0.1355	0.9892	-0.03142	exon	ENSG00000182985	CADM1	protein_coding
21:39218152|39225197	-2.08	0.1443	0.9892	-0.03142	exon	ENSG00000237373,ENSG00000185658	BRWD1-IT1,BRWD1	lncRNA,protein_coding
6:131598287|131608071	-0.4495	0.55	0.9892	-0.03142	exon	ENSG00000112282	MED23	protein_coding
2:121605701|121606180	-0.4289	0.3405	0.9892	-0.03133	exon	ENSG00000074054	CLASP1	protein_coding
1:90937485|90982370	-0.05021	0.9496	0.9892	-0.03133	exon	ENSG00000122482	ZNF644	protein_coding
17:29648144|29672129	-1.189	0.3711	0.9892	-0.03125	exon	ENSG00000141298	SSH2	protein_coding
5:77449760|77463226	-0.6562	0.2406	0.9892	-0.03117	exon	ENSG00000164253	WDR41	protein_coding
16:69155871|69167185	-0.4761	0.6796	0.9892	-0.03117	exon	ENSG00000141076	UTP4	protein_coding
9:75016268|75017448	0.08787	0.8907	0.9892	-0.03117	exon	ENSG00000278040,ENSG00000156017	AL158825.3,CARNMT1	misc_RNA,protein_coding
22:38291029|38291423	-1.646	0.1656	0.9892	-0.03108	exon	ENSG00000213923	CSNK1E	protein_coding
14:89161701|89162969	-1.159	0.291	0.9892	-0.03108	exon	ENSG00000053254	FOXN3	protein_coding
11:129123446|129164427	0.2472	0.6287	0.9892	-0.03108	exon	ENSG00000134909	ARHGAP32	protein_coding
2:62747395|62771392	-1.87	0.156	0.9892	-0.031	exon	ENSG00000115504	EHBP1	protein_coding
18:346295|357522	-1.043	0.4295	0.9892	-0.031	exon	ENSG00000158270	COLEC12	protein_coding
14:76166663|76195972	-1.036	0.4632	0.9892	-0.031	exon	ENSG00000089916	GPATCH2L	protein_coding
15:83151215|83158041	-0.2456	0.6701	0.9892	-0.031	exon	ENSG00000166503	HDGFL3	protein_coding
15:93000512|93009323	-0.325	0.7988	0.9892	-0.031	exon	ENSG00000173575	CHD2	protein_coding
6:157084662|157110561	-0.5798	0.3083	0.9892	-0.03092	exon	ENSG00000049618	ARID1B	protein_coding
16:71658233|71679535	-0.847	0.4223	0.9892	-0.03092	exon	ENSG00000040199	PHLPP2	protein_coding
12:110626362|110632559	-0.6582	0.5864	0.9892	-0.03092	exon	ENSG00000204852	TCTN1	protein_coding
3:138525490|138572984	-0.4556	0.6515	0.9892	-0.03092	exon	ENSG00000114107	CEP70	protein_coding
3:170359699|170361429	0.143	0.7245	0.9892	-0.03092	exon	ENSG00000136603	SKIL	protein_coding
4:40106900|40118024	-0.07754	0.9182	0.9892	-0.03092	exon	ENSG00000078177	N4BP2	protein_coding
1:180824753|180825344	-2.809	0.06195	0.9892	-0.03083	exon	ENSG00000143324	XPR1	protein_coding
3:170359699|170391260	-0.4767	0.6964	0.9892	-0.03083	exon	ENSG00000136603	SKIL	protein_coding
1:151024611|151025673	-1.098	0.2682	0.9892	-0.03075	exon	ENSG00000143363	PRUNE1	protein_coding
7:140776912|140794467	-0.4857	0.571	0.9892	-0.03075	exon	ENSG00000157764	BRAF	protein_coding
20:18297985|18306393	0.09613	0.9392	0.9892	-0.03067	exon	ENSG00000125846	ZNF133	protein_coding
2:45546732|45562756	-0.0368	0.9313	0.9892	-0.03058	exon	ENSG00000068784	SRBD1	protein_coding
1:77801331|77815231	-0.3089	0.5185	0.9892	-0.0305	exon	ENSG00000180488	MIGA1	protein_coding
3:142736379|142748460	0.1357	0.7232	0.9892	0.0305	exon	ENSG00000144935	TRPC1	protein_coding
14:60796217|60879835	0.9264	0.3997	0.9892	0.03058	exon	ENSG00000020426,ENSG00000258892	MNAT1,AL160236.2	protein_coding,lncRNA
15:84680713|84691644	0.5988	0.2421	0.9892	0.03067	exon	ENSG00000140612	SEC11A	protein_coding
4:61934840|61998265	0.435	0.4333	0.9892	0.03067	exon	ENSG00000150471	ADGRL3	protein_coding
1:35358925|35361789	0.209	0.6388	0.9892	0.03067	exon	ENSG00000146463	ZMYM4	protein_coding
5:45645185|45645608	0.4565	0.6415	0.9892	0.03075	exon	ENSG00000164588	HCN1	protein_coding
18:9570157|9577191	1.728	0.1654	0.9892	0.03083	exon	ENSG00000154845	PPP4R1	protein_coding
[truncated: 1,727 more rows]

## Sheet: diff_circRNA_mouse
differentially expressed circRNAs (delta_ratio(circ/circ+lin)Y2334N-WT ≥0.05 and p < 0.05)
circ_id	logFC	PValue	FDR	delta_ratio	circ_type	gene_id	gene_name	gene_type	ortholog_human_id	ortholog_human_name
7:59198248|59201617	-6.81446	9.04725e-06	0.0181397	-1	intron	ENSMUSG00000100826,ENSMUSG00000119271	Snhg14,Gm25742	lncRNA,snoRNA
5:86164061|86166343	-2.98326	0.013492	0.594539	-0.988667	exon	ENSMUSG00000029253	Cenpc1	protein_coding	ENSG00000145241	CENPC
7:59424288|59429494	-4.88227	0.00149853	0.22256	-0.840667	intron	ENSMUSG00000118730,ENSMUSG00000100826,ENSMUSG00000119504	Gm25157,Snhg14,Gm25074	snoRNA,lncRNA,snoRNA
8:106810443|106835761	4.82526	0.00113596	0.199865	0.683333	exon	ENSMUSG00000031902	Nfatc3	protein_coding	ENSG00000072736	NFATC3
7:59041579|59188506	5.58637	0.000230924	0.115751	0.666667	intron	ENSMUSG00000077645,ENSMUSG00000118699,ENSMUSG00000119465,ENSMUSG00000119285,ENSMUSG00000119528,ENSMUSG00000119405,ENSMUSG00000118873,ENSMUSG00000119560,ENSMUSG00000118792,ENSMUSG00000119444,ENSMUSG00000119786,ENSMUSG00000119080,ENSMUSG00000119506,ENSMUSG00000119311,ENSMUSG00000119160,ENSMUSG00000119316,ENSMUSG00000119606,ENSMUSG00000118878,ENSMUSG00000118902,ENSMUSG00000119777,ENSMUSG00000075726,…	Gm24983,Gm24866,Gm25449,Gm22111,Gm24495,Gm25647,Gm22627,Gm24418,Gm25229,Gm26337,Gm22630,Gm26389,Gm25874,Gm25988,Gm24639,Gm26336,Gm25221,Gm22348,Gm24310,Gm25098,Gm23254,Gm24027,Gm24566,Gm23449,Gm26200,Gm25463,Gm24872,Gm23471,Gm22909,Gm25088,Gm24219,Gm26390,Gm25823,Gm25461,Gm22632,Gm23076,Gm23305,Gm25077,Gm26432,Gm22510,Gm24926,Gm26392,Gm24702,Gm25462,Gm23687,Gm25230,Gm25175,Gm24088,Gm26283,Gm23145…	snoRNA,snoRNA,snoRNA,snoRNA,snoRNA,snoRNA,snoRNA,snoRNA,snoRNA,snoRNA,snoRNA,snoRNA,snoRNA,snoRNA,snoRNA,snoRNA,snoRNA,snoRNA,snoRNA,snoRNA,snoRNA,snoRNA,snoRNA,snoRNA,snoRNA,snoRNA,snoRNA,snoRNA,snoRNA,snoRNA,snoRNA,snoRNA,snoRNA,snoRNA,snoRNA,snoRNA,snoRNA,snoRNA,snoRNA,snoRNA,snoRNA,snoRNA,snoRNA,snoRNA,snoRNA,snoRNA,snoRNA,snoRNA,snoRNA,snoRNA,snoRNA,snoRNA,snoRNA,snoRNA,snoRNA,snoRNA,snoRNA,…
7:59041579|59106235	-5.47467	0.000584551	0.158818	-0.666667	intron	ENSMUSG00000118699,ENSMUSG00000119465,ENSMUSG00000119285,ENSMUSG00000119560,ENSMUSG00000118792,ENSMUSG00000119444,ENSMUSG00000119080,ENSMUSG00000119506,ENSMUSG00000119311,ENSMUSG00000119160,ENSMUSG00000119606,ENSMUSG00000118878,ENSMUSG00000119387,ENSMUSG00000119937,ENSMUSG00000118965,ENSMUSG00000118836,ENSMUSG00000119816,ENSMUSG00000118688,ENSMUSG00000119751,ENSMUSG00000119097,ENSMUSG00000119496,…	Gm24866,Gm25449,Gm22111,Gm24418,Gm25229,Gm26337,Gm26389,Gm25874,Gm25988,Gm24639,Gm25221,Gm22348,Gm24566,Gm25463,Gm24872,Gm23471,Gm25088,Gm23076,Gm22510,Gm23687,Gm24088,Gm23145,Gm24528,Gm24799,Gm22130,Gm25120,Gm23356,Snhg14,Gm26466,Gm22393	snoRNA,snoRNA,snoRNA,snoRNA,snoRNA,snoRNA,snoRNA,snoRNA,snoRNA,snoRNA,snoRNA,snoRNA,snoRNA,snoRNA,snoRNA,snoRNA,snoRNA,snoRNA,snoRNA,snoRNA,snoRNA,snoRNA,snoRNA,snoRNA,snoRNA,snoRNA,snoRNA,lncRNA,snoRNA,snoRNA
7:59041579|59214726	4.82981	0.0035108	0.343373	0.666667	intron	ENSMUSG00000077645,ENSMUSG00000118699,ENSMUSG00000118976,ENSMUSG00000119465,ENSMUSG00000118755,ENSMUSG00000119285,ENSMUSG00000119528,ENSMUSG00000119405,ENSMUSG00000118873,ENSMUSG00000119560,ENSMUSG00000118792,ENSMUSG00000119444,ENSMUSG00000119786,ENSMUSG00000119080,ENSMUSG00000119506,ENSMUSG00000119311,ENSMUSG00000119160,ENSMUSG00000119316,ENSMUSG00000119606,ENSMUSG00000118878,ENSMUSG00000118902,…	Gm24983,Gm24866,Gm23286,Gm25449,Gm24021,Gm22111,Gm24495,Gm25647,Gm22627,Gm24418,Gm25229,Gm26337,Gm22630,Gm26389,Gm25874,Gm25988,Gm24639,Gm26336,Gm25221,Gm22348,Gm24310,Gm25098,Gm25085,Gm23254,Gm24027,Gm24566,Gm23449,Gm26200,Gm25463,Gm24872,Gm23471,Gm22909,Gm25088,Gm23682,Gm25089,Gm25585,Gm24219,Gm26390,Gm22050,Gm25823,Gm25461,Gm22632,Gm23076,Gm23305,Gm25077,Gm26432,Gm22510,Gm24926,Gm26392,Gm24702…	snoRNA,snoRNA,snoRNA,snoRNA,snoRNA,snoRNA,snoRNA,snoRNA,snoRNA,snoRNA,snoRNA,snoRNA,snoRNA,snoRNA,snoRNA,snoRNA,snoRNA,snoRNA,snoRNA,snoRNA,snoRNA,snoRNA,snoRNA,snoRNA,snoRNA,snoRNA,snoRNA,snoRNA,snoRNA,snoRNA,snoRNA,snoRNA,snoRNA,snoRNA,snoRNA,snoRNA,snoRNA,snoRNA,snoRNA,snoRNA,snoRNA,snoRNA,snoRNA,snoRNA,snoRNA,snoRNA,snoRNA,snoRNA,snoRNA,snoRNA,snoRNA,snoRNA,snoRNA,snoRNA,snoRNA,snoRNA,snoRNA,…
15:39315436|39374770	-4.85585	0.00372249	0.347144	-0.666667	exon	ENSMUSG00000037386	Rims2	protein_coding	ENSG00000176406	RIMS2
7:59099132|59255899	2.99113	0.016682	0.64322	0.666667	intron	ENSMUSG00000077645,ENSMUSG00000119506,ENSMUSG00000119279,ENSMUSG00000119428,ENSMUSG00000119724,ENSMUSG00000119336,ENSMUSG00000119528,ENSMUSG00000119405,ENSMUSG00000118873,ENSMUSG00000119331,ENSMUSG00000119250,ENSMUSG00000119682,ENSMUSG00000119271,ENSMUSG00000119740,ENSMUSG00000119073,ENSMUSG00000119375,ENSMUSG00000119897,ENSMUSG00000118674,ENSMUSG00000119316,ENSMUSG00000119088,ENSMUSG00000119020,…	Gm24983,Gm25874,Gm23575,Gm22253,Gm23688,Gm22255,Gm24495,Gm25647,Gm22627,Gm24219,Gm24759,Gm22909,Gm25742,Gm24100,Gm25175,Gm23944,Gm25585,Gm26467,Gm26336,Gm24652,Gm24570,Gm26284,Gm24310,Gm25085,Gm24654,Gm22511,Gm22640,Gm23449,Gm26200,Gm24021,Gm25088,Gm23682,Gm25194,Gm25984,Gm24952,Gm22050,Gm25823,Gm25461,Gm23286,Gm25098,Gm25077,Gm26432,Gm22510,Gm25741,Gm26392,Gm24702,Gm22629,Gm26334,Gm25230,Gm23254…	snoRNA,snoRNA,snoRNA,snoRNA,snoRNA,snoRNA,snoRNA,snoRNA,snoRNA,snoRNA,snoRNA,snoRNA,snoRNA,snoRNA,snoRNA,snoRNA,snoRNA,snoRNA,snoRNA,snoRNA,snoRNA,snoRNA,snoRNA,snoRNA,snoRNA,snoRNA,snoRNA,snoRNA,snoRNA,snoRNA,snoRNA,snoRNA,snoRNA,snoRNA,snoRNA,snoRNA,snoRNA,snoRNA,snoRNA,snoRNA,snoRNA,snoRNA,snoRNA,snoRNA,snoRNA,snoRNA,snoRNA,snoRNA,snoRNA,snoRNA,snoRNA,snoRNA,snoRNA,snoRNA,snoRNA,snoRNA,snoRNA,…
12:105765910|105795536	-2.31449	0.0228158	0.712117	-0.664	exon	ENSMUSG00000021111	Papola	protein_coding	ENSG00000090060	PAPOLA
5:107912542|107938374	1.19828	0.019935	0.67176	0.657667	exon	ENSMUSG00000011831	Evi5	protein_coding	ENSG00000067208	EVI5
7:59041579|59162303	-2.35239	0.0174073	0.652369	-0.647667	intron	ENSMUSG00000077645,ENSMUSG00000118699,ENSMUSG00000119465,ENSMUSG00000119285,ENSMUSG00000119528,ENSMUSG00000119560,ENSMUSG00000118792,ENSMUSG00000119444,ENSMUSG00000119786,ENSMUSG00000119080,ENSMUSG00000119506,ENSMUSG00000119311,ENSMUSG00000119160,ENSMUSG00000119316,ENSMUSG00000119606,ENSMUSG00000118878,ENSMUSG00000119777,ENSMUSG00000075726,ENSMUSG00000119878,ENSMUSG00000119387,ENSMUSG00000119831,…	Gm24983,Gm24866,Gm25449,Gm22111,Gm24495,Gm24418,Gm25229,Gm26337,Gm22630,Gm26389,Gm25874,Gm25988,Gm24639,Gm26336,Gm25221,Gm22348,Gm25098,Gm23254,Gm24027,Gm24566,Gm26200,Gm25463,Gm24872,Gm23471,Gm25088,Gm26390,Gm22632,Gm23076,Gm25077,Gm26432,Gm22510,Gm24926,Gm24702,Gm25462,Gm23687,Gm25175,Gm24088,Gm26283,Gm23145,Gm22834,Gm24528,Gm26366,Gm24799,Gm22130,Gm25120,Gm23356,Gm25523,Snhg14,Gm26466,Gm22255,…	snoRNA,snoRNA,snoRNA,snoRNA,snoRNA,snoRNA,snoRNA,snoRNA,snoRNA,snoRNA,snoRNA,snoRNA,snoRNA,snoRNA,snoRNA,snoRNA,snoRNA,snoRNA,snoRNA,snoRNA,snoRNA,snoRNA,snoRNA,snoRNA,snoRNA,snoRNA,snoRNA,snoRNA,snoRNA,snoRNA,snoRNA,snoRNA,snoRNA,snoRNA,snoRNA,snoRNA,snoRNA,snoRNA,snoRNA,snoRNA,snoRNA,snoRNA,snoRNA,snoRNA,snoRNA,snoRNA,snoRNA,lncRNA,snoRNA,snoRNA,snoRNA,snoRNA,snoRNA,snoRNA,snoRNA
15:102381696|102387182	-2.54194	0.0148879	0.628426	-0.620333	exon	ENSMUSG00000056851	Pcbp2	protein_coding	ENSG00000197111	PCBP2
4:150553152|150594495	-1.54835	0.0479328	0.859153	0.605667	exon	ENSMUSG00000039852	Rere	protein_coding	ENSG00000142599	RERE
14:33981582|33995533	2.81479	0.0226997	0.712117	0.566333	exon	ENSMUSG00000041471	Shld2	protein_coding	ENSG00000122376	SHLD2
7:59002747|59082418	3.95373	0.000157068	0.104974	0.526333	intron	ENSMUSG00000119746,ENSMUSG00000118699,ENSMUSG00000119687,ENSMUSG00000119726,ENSMUSG00000119446,ENSMUSG00000118792,ENSMUSG00000119444,ENSMUSG00000119705,ENSMUSG00000119080,ENSMUSG00000119258,ENSMUSG00000119311,ENSMUSG00000119606,ENSMUSG00000118878,ENSMUSG00000119224,ENSMUSG00000119465,ENSMUSG00000118924,ENSMUSG00000119937,ENSMUSG00000118834,ENSMUSG00000118965,ENSMUSG00000119817,ENSMUSG00000119773,…	Gm24417,Gm24866,Gm24657,Gm26499,Gm25121,Gm25229,Gm26337,Gm23933,Gm26389,Gm26096,Gm25988,Gm25221,Gm22348,Gm22996,Gm25449,Gm23660,Gm25463,Gm24969,Gm24872,Gm24862,Gm24220,Gm23922,Gm26498,Gm25156,Gm24088,Gm23145,Gm24528,Gm22130,Gm24799,Gm25314,Gm26230,Gm23356,Gm24653,Snhg14,Gm26466,Gm25646,Gm26488	snoRNA,snoRNA,snoRNA,snoRNA,snoRNA,snoRNA,snoRNA,snoRNA,snoRNA,snoRNA,snoRNA,snoRNA,snoRNA,snoRNA,snoRNA,snoRNA,snoRNA,snoRNA,snoRNA,snoRNA,snoRNA,snoRNA,snoRNA,snoRNA,snoRNA,snoRNA,snoRNA,snoRNA,snoRNA,snoRNA,snoRNA,snoRNA,snoRNA,lncRNA,snoRNA,snoRNA,snoRNA
10:8173820|8266695	-4.11852	0.000295079	0.131474	-0.522	exon	ENSMUSG00000047712	Ust	protein_coding	ENSG00000111962	UST
13:55198554|55208155	3.1086	0.0162229	0.632895	0.517333	exon	ENSMUSG00000025878	Uimc1	protein_coding	ENSG00000087206	UIMC1
7:59119923|59123284	-6.03427	0.000146523	0.104974	-0.502667	intron	ENSMUSG00000119386,ENSMUSG00000100826	Gm22511,Snhg14	snoRNA,lncRNA
2:33214665|33230845	-2.60071	0.0026221	0.31922	-0.493333	exon	ENSMUSG00000038831	Ralgps1	protein_coding	ENSG00000136828	RALGPS1
12:7571500|7575971	-2.86193	0.0179892	0.661805	-0.486667	intron	ENSMUSG00000112323	Gm32828	lncRNA
5:140660092|140666700	3.12525	0.0131027	0.586349	0.478333	exon	ENSMUSG00000036555	Iqce	protein_coding
1:59057909|59109001	-1.69798	0.0420236	0.810167	-0.464	exon	ENSMUSG00000072295	C2cd6	protein_coding	ENSG00000155754	C2CD6
12:13424697|13429770	2.32029	0.0321199	0.78537	0.456667	exon	ENSMUSG00000020576	Nbas	protein_coding	ENSG00000151779	NBAS
7:59573132|59606548	2.96562	0.0172047	0.650859	0.456333	intron	ENSMUSG00000100826	Snhg14	lncRNA
16:35269773|35287027	2.50441	0.00435418	0.371495	0.426667	exon	ENSMUSG00000022844	Pdia5	protein_coding	ENSG00000065485	PDIA5
Y:90750411|90804686	3.32392	0.00989043	0.516947	0.424667	intron	ENSMUSG00000095134,ENSMUSG00000096768	Mid1-ps1,Erdr1y	unprocessed_pseudogene,lncRNA
18:50064978|50095479	2.13944	0.0293036	0.743717	0.424	exon	ENSMUSG00000037416	Dmxl1	protein_coding	ENSG00000172869	DMXL1
7:59424288|59444604	-5.72752	0.000633686	0.158818	-0.423	intron	ENSMUSG00000118879,ENSMUSG00000119234,ENSMUSG00000119504,ENSMUSG00000118730,ENSMUSG00000100826,ENSMUSG00000119553,ENSMUSG00000119095,ENSMUSG00000118761,ENSMUSG00000118916	Gm26246,Gm22941,Gm25074,Gm25157,Snhg14,Gm22631,Gm22047,Gm25597,Gm25474	snoRNA,snoRNA,snoRNA,snoRNA,lncRNA,snoRNA,snoRNA,snoRNA,snoRNA
X:93141889|93157869	7.48591	3.8258e-13	1.53414e-09	0.419667	exon	ENSMUSG00000079509	Zfx	protein_coding	ENSG00000005889	ZFX
6:134483159|134490382	1.24698	0.0151588	0.632895	0.415667	exon	ENSMUSG00000030201	Lrp6	protein_coding	ENSG00000070018	LRP6
17:26955763|26990401	-4.88944	0.00116319	0.199865	-0.414333	exon	ENSMUSG00000048249	Crebrf	protein_coding	ENSG00000164463	CREBRF
17:64931523|64932446	-2.70964	0.0246894	0.715083	-0.413667	exon	ENSMUSG00000024085	Man2a1	protein_coding	ENSG00000112893	MAN2A1
10:89905334|89913004	-4.98834	0.00242167	0.31922	-0.407	exon	ENSMUSG00000058589	Anks1b	protein_coding	ENSG00000185046	ANKS1B
2:70600348|70617339	2.48436	0.00244375	0.31922	0.401333	exon	ENSMUSG00000041997	Tlk1	protein_coding	ENSG00000198586	TLK1
4:21948692|21982502	-3.67279	0.000783571	0.165375	-0.379667	exon	ENSMUSG00000028246	Faxc	protein_coding	ENSG00000146267	FAXC
2:37470685|37517538	-2.53454	0.0129567	0.586349	-0.375667	exon	ENSMUSG00000026915	Strbp	protein_coding	ENSG00000165209	STRBP
1:119495526|119537016	2.48119	0.0026107	0.31922	0.370333	exon	ENSMUSG00000026383	Epb41l5	protein_coding	ENSG00000115109	EPB41L5
7:19020460|19021435	-1.90368	0.00555924	0.437109	-0.366333	exon	ENSMUSG00000030401	Rtn2	protein_coding	ENSG00000125744	RTN2
11:54431406|54459322	-3.60763	0.000780159	0.165375	-0.363333	intron	ENSMUSG00000037533	Rapgef6	protein_coding	ENSG00000158987	RAPGEF6
10:62599219|62602561	2.97857	0.0130529	0.586349	0.359667	exon	ENSMUSG00000020074,ENSMUSG00000080469	Ccar1,Snord98	protein_coding,snoRNA	ENSG00000060339,ENSG00000283551	CCAR1,SNORD98
2:59762449|59790449	-2.44468	0.0195516	0.670101	-0.353667	exon	ENSMUSG00000026987	Baz2b	protein_coding	ENSG00000123636	BAZ2B
1:80254131|80267959	2.84991	0.0023499	0.31922	0.343667	exon	ENSMUSG00000004364	Cul3	protein_coding	ENSG00000036257	CUL3
1:66522400|66530290	1.92975	0.0416819	0.810167	0.337667	exon	ENSMUSG00000055567	Unc80	protein_coding	ENSG00000144406	UNC80
8:83716976|83733041	-1.592	0.0235717	0.715083	-0.334	exon	ENSMUSG00000047747	Rnf150	protein_coding	ENSG00000170153	RNF150
4:74189431|74233886	-1.4832	0.039955	0.810167	-0.333333	exon	ENSMUSG00000028397	Kdm4c	protein_coding	ENSG00000107077	KDM4C
4:86503565|86511931	1.93179	0.0484747	0.860103	0.333333	exon	ENSMUSG00000088958,ENSMUSG00000038047	Scarna8,Haus6	scaRNA,protein_coding	ENSG00000147874	HAUS6
9:20384324|20397733	-2.70145	0.0367831	0.80414	-0.323667	exon	ENSMUSG00000059475	Zfp426	protein_coding	ENSG00000130818	ZNF426
2:73693513|73710725	2.05588	0.0440443	0.821652	0.315667	exon	ENSMUSG00000027104	Atf2	protein_coding	ENSG00000115966	ATF2
5:110903263|110904632	2.76722	0.0004447	0.155016	0.312667	exon	ENSMUSG00000029505	Ep400	protein_coding	ENSG00000183495	EP400
2:113256867|113309308	-1.73674	0.0340533	0.799581	-0.311333	intron	ENSMUSG00000044042	Fmn1	protein_coding	ENSG00000248905	FMN1
16:33277246|33288553	-1.86882	0.00888276	0.501689	-0.302333	exon	ENSMUSG00000022811	Zfp148	protein_coding	ENSG00000163848	ZNF148
12:69349098|69350736	-1.71238	0.0284552	0.743717	0.302333	exon	ENSMUSG00000020978	Klhdc2	protein_coding	ENSG00000165516	KLHDC2
10:52420703|52421363	-2.47887	8.09047e-05	0.081107	-0.290667	exon	ENSMUSG00000121690,ENSMUSG00000049576	Zfa-ps,Zfa-ps	lncRNA,transcribed_processed_pseudogene
9:10090163|10172127	-2.30828	0.0253221	0.715083	-0.287	exon	ENSMUSG00000039488	Cntn5	protein_coding	ENSG00000149972	CNTN5
1:84760548|84773536	1.85208	0.0334769	0.799581	-0.286333	exon	ENSMUSG00000026219	Trip12	protein_coding	ENSG00000153827	TRIP12
19:27803433|27827369	-1.61995	0.0400636	0.810167	0.273333	exon	ENSMUSG00000040929	Rfx3	protein_coding	ENSG00000080298	RFX3
1:188147875|188285487	-1.62583	0.0348913	0.799581	0.272667	exon	ENSMUSG00000026609	Ush2a	protein_coding	ENSG00000042781	USH2A
11:107483532|107495189	-1.5859	0.0349731	0.799581	-0.258	exon	ENSMUSG00000020721	Helz	protein_coding	ENSG00000198265	HELZ
6:85618301|85644938	-3.22147	0.00427008	0.371495	-0.243	exon	ENSMUSG00000063810	Alms1	protein_coding	ENSG00000116127	ALMS1
11:93795989|93803284	-3.31481	0.00432232	0.371495	-0.243	exon	ENSMUSG00000059474	Mbtd1	protein_coding	ENSG00000011258	MBTD1
17:27669099|27722507	-2.86305	0.0247139	0.715083	-0.238	exon	ENSMUSG00000116568,ENSMUSG00000063239	Gm49790,Grm4	TEC,protein_coding	ENSG00000124493	GRM4
9:61975667|61977895	-2.30304	0.0355027	0.799808	-0.236	exon	ENSMUSG00000032252	Glce	protein_coding	ENSG00000138604	GLCE
5:124435618|124445109	-1.7911	0.0348291	0.799581	-0.234667	exon	ENSMUSG00000038126,ENSMUSG00000105228	Mphosph9,Gm43340	protein_coding,TEC	ENSG00000051825	MPHOSPH9
12:116281450|116287830	1.76174	0.00326014	0.335209	0.228333	exon	ENSMUSG00000021171	Esyt2	protein_coding	ENSG00000117868	ESYT2
11:4590383|4599869	2.84368	0.0233673	0.715083	0.221	exon	ENSMUSG00000020412	Ascc2	protein_coding	ENSG00000100325	ASCC2
2:61443995|61474766	-2.01616	0.0418612	0.810167	0.219667	exon	ENSMUSG00000064289	Tank	protein_coding	ENSG00000136560	TANK
2:156065255|156118588	-1.93535	0.0449799	0.827383	0.218	exon	ENSMUSG00000038116	Phf20	protein_coding	ENSG00000025293	PHF20
14:79593161|79607537	3.31698	0.0120299	0.584116	-0.212333	exon	ENSMUSG00000022020	Naa16	protein_coding	ENSG00000172766	NAA16
4:22375661|22403745	-1.44253	0.0191046	0.670101	-0.209667	exon	ENSMUSG00000040410,ENSMUSG00000077561	Fbxl4,Gm24607	protein_coding,snoRNA	ENSG00000112234	FBXL4
12:51702185|51708496	-2.42172	0.0158738	0.632895	-0.207	exon	ENSMUSG00000020954	Strn3	protein_coding	ENSG00000196792	STRN3
18:5633204|5641518	-3.10506	0.00672125	0.453682	-0.205667	exon	ENSMUSG00000024238	Zeb1	protein_coding	ENSG00000148516	ZEB1
9:66447344|66474185	-2.39763	0.000464473	0.155016	-0.205	exon	ENSMUSG00000032376	Usp3	protein_coding	ENSG00000140455	USP3
6:119029562|119034476	-2.53413	0.0107793	0.547151	-0.203333	exon	ENSMUSG00000051331	Cacna1c	protein_coding	ENSG00000151067	CACNA1C
15:55440844|55460899	-5.39782	0.000213952	0.115751	-0.202667	exon	ENSMUSG00000022369	Mtbp	protein_coding	ENSG00000172167	MTBP
2:112752770|112788595	-2.00987	0.0434147	0.817338	-0.202333	exon	ENSMUSG00000057378	Ryr3	protein_coding	ENSG00000198838	RYR3
X:70145091|70165074	1.80474	0.00920547	0.512693	0.201667	exon	ENSMUSG00000059401	Mamld1	protein_coding	ENSG00000013619	MAMLD1
16:13515197|13516939	-2.02826	0.0246934	0.715083	-0.198667	exon	ENSMUSG00000022684	Bfar	protein_coding	ENSG00000103429	BFAR
19:3329533|3329996	3.34405	0.0027066	0.31922	0.196	exon	ENSMUSG00000024831	Ighmbp2	protein_coding	ENSG00000132740	IGHMBP2
3:29202496|29207750	2.00178	0.00500999	0.410001	0.193667	exon	ENSMUSG00000063600	Egfem1	protein_coding
18:6111685|6120320	-1.57322	0.0241257	0.715083	-0.192333	intron	ENSMUSG00000041225	Arhgap12	protein_coding	ENSG00000165322	ARHGAP12
11:43595361|43596304	-1.19471	0.0308049	0.762516	-0.192333	exon	ENSMUSG00000044950	Pwwp2a	protein_coding	ENSG00000170234	PWWP2A
6:65029604|65035116	-1.74271	0.037584	0.80414	-0.190667	exon	ENSMUSG00000029920	Smarcad1	protein_coding	ENSG00000163104	SMARCAD1
7:128480029|128481260	3.10818	0.00762591	0.482485	0.190333	exon	ENSMUSG00000108600	Gm32884	lncRNA
8:85310188|85315488	1.74438	0.0192948	0.670101	0.188	exon	ENSMUSG00000034656	Cacna1a	protein_coding	ENSG00000141837	CACNA1A
6:92115968|92141274	-1.99465	0.00778143	0.482485	-0.187667	exon	ENSMUSG00000005893	Nr2c2	protein_coding	ENSG00000177463	NR2C2
13:107874907|107884898	-1.61836	0.0106631	0.547151	-0.186	exon	ENSMUSG00000032846	Zswim6	protein_coding	ENSG00000130449	ZSWIM6
3:20051064|20062998	-1.92408	0.0367262	0.80414	-0.185667	exon	ENSMUSG00000027615	Hps3	protein_coding	ENSG00000163755	HPS3
7:46240031|46284980	-1.47656	0.0347768	0.799581	-0.184	exon	ENSMUSG00000030839	Sergef	protein_coding	ENSG00000129158	SERGEF
4:151914875|151920340	-1.03346	0.0399826	0.810167	-0.175	exon	ENSMUSG00000014592	Camta1	protein_coding	ENSG00000171735	CAMTA1
17:52074920|52116315	-1.42076	0.0112675	0.557813	-0.161	exon	ENSMUSG00000103216,ENSMUSG00000102744,ENSMUSG00000023927,ENSMUSG00000103779	Gm37248,5830444F18Rik,Satb1,Gm36931	TEC,TEC,protein_coding,TEC	ENSG00000182568	SATB1
5:110901670|110904632	-1.07329	0.0386363	0.80414	-0.154333	exon	ENSMUSG00000029505	Ep400	protein_coding	ENSG00000183495	EP400
14:60476930|60484915	2.43067	0.00473362	0.395455	0.153667	exon	ENSMUSG00000114797,ENSMUSG00000063895	Gm49336,Nup58	protein_coding,protein_coding	ENSG00000139496	NUP58
12:59063652|59064911	-3.31757	0.00423878	0.371495	-0.153333	exon	ENSMUSG00000060121	Gemin2	protein_coding	ENSG00000092208	GEMIN2
12:100537088|100585900	1.96315	0.0188522	0.670101	0.153333	exon	ENSMUSG00000113687,ENSMUSG00000021180	Gm49703,Rps6ka5	TEC,protein_coding	ENSG00000100784	RPS6KA5
9:9743580|9748492	-1.74845	0.0419474	0.810167	-0.150667	exon	ENSMUSG00000039488	Cntn5	protein_coding	ENSG00000149972	CNTN5
2:24521911|24529222	3.24159	0.00571598	0.44079	0.148333	exon	ENSMUSG00000004113	Cacna1b	protein_coding	ENSG00000148408	CACNA1B
1:30868924|30876347	-1.63832	0.0162045	0.632895	-0.146333	exon	ENSMUSG00000103783,ENSMUSG00000048874	Gm37522,Phf3	TEC,protein_coding	ENSG00000118482	PHF3
4:130396236|130428421	2.46262	0.0316153	0.777775	0.134667	exon	ENSMUSG00000028580	Pum1	protein_coding	ENSG00000134644	PUM1
8:61507554|61542833	-2.98677	0.0120902	0.584116	-0.133	exon	ENSMUSG00000109693,ENSMUSG00000031644	Gm45483,Nek1	TEC,protein_coding	ENSG00000137601	NEK1
17:69514854|69517378	1.67214	0.0375226	0.80414	0.129333	exon	ENSMUSG00000024044	Epb41l3	protein_coding	ENSG00000082397	EPB41L3
17:26955763|26962105	-1.03499	0.0248475	0.715083	0.124	exon	ENSMUSG00000048249	Crebrf	protein_coding	ENSG00000164463	CREBRF
11:77946583|77949920	4.9593	0.00061889	0.158818	0.122	exon	ENSMUSG00000061981	Flot2	protein_coding	ENSG00000132589	FLOT2
9:96458339|96493552	-3.03319	0.0011962	0.199865	-0.120667	exon	ENSMUSG00000032413	Rasa2	protein_coding	ENSG00000155903	RASA2
6:31395866|31410066	-0.853312	0.0408006	0.810167	-0.117667	exon	ENSMUSG00000025609	Mkln1	protein_coding	ENSG00000128585	MKLN1
18:61273863|61290833	2.20295	0.0475936	0.859153	0.114333	exon	ENSMUSG00000024622	Hmgxb3	protein_coding	ENSG00000113716	HMGXB3
X:97739605|97769721	-1.37088	0.0306131	0.762474	-0.113333	exon	ENSMUSG00000031214	Ophn1	protein_coding	ENSG00000079482	OPHN1
9:107724467|107730602	-1.27583	0.0206881	0.685615	-0.110333	exon	ENSMUSG00000032582	Rbm6	protein_coding	ENSG00000004534	RBM6
16:16833762|16836339	1.66481	0.0379026	0.80414	0.110333	exon	ENSMUSG00000063358	Mapk1	protein_coding	ENSG00000100030	MAPK1
13:69658739|69664022	-3.11369	0.00664398	0.453682	-0.109	exon	ENSMUSG00000034575	Tent4a	protein_coding	ENSG00000112941	TENT4A
12:98758283|98760878	2.54582	3.10019e-05	0.0414392	0.108667	exon	ENSMUSG00000051166	Eml5	protein_coding	ENSG00000165521	EML5
1:156266858|156268155	2.19475	0.0369396	0.80414	0.108333	exon	ENSMUSG00000026600	Soat1	protein_coding	ENSG00000057252	SOAT1
14:57156728|57187785	-2.37663	0.00761441	0.482485	-0.103333	exon	ENSMUSG00000021945	Zmym2	protein_coding	ENSG00000121741	ZMYM2
18:63910599|63913028	2.32322	0.0298603	0.748373	0.102	exon	ENSMUSG00000040560	Wdr7	protein_coding	ENSG00000091157	WDR7
16:60245084|60245747	2.81814	0.0250193	0.715083	0.101333	exon	ENSMUSG00000055540	Epha6	protein_coding	ENSG00000080224	EPHA6
14:55739682|55740488	-1.776	0.0128503	0.586349	-0.100667	exon	ENSMUSG00000022211	Carmil3	protein_coding	ENSG00000186648	CARMIL3
4:11209212|11235561	-2.56982	0.000409528	0.155016	-0.099	exon	ENSMUSG00000040738	Ints8	protein_coding	ENSG00000164941	INTS8
4:19448664|19461758	2.8414	0.0368441	0.80414	0.099	intron	ENSMUSG00000056494	Cngb3	protein_coding	ENSG00000170289	CNGB3
7:59104318|59262016	5.58704	0.000686442	0.16192	0.0986667	intron	ENSMUSG00000077645,ENSMUSG00000119740,ENSMUSG00000119505,ENSMUSG00000119279,ENSMUSG00000119428,ENSMUSG00000119724,ENSMUSG00000119336,ENSMUSG00000119528,ENSMUSG00000119405,ENSMUSG00000118873,ENSMUSG00000119331,ENSMUSG00000119250,ENSMUSG00000119682,ENSMUSG00000119271,ENSMUSG00000118955,ENSMUSG00000119073,ENSMUSG00000119375,ENSMUSG00000119897,ENSMUSG00000118674,ENSMUSG00000119316,ENSMUSG00000119088,…	Gm24983,Gm24100,Gm22391,Gm23575,Gm22253,Gm23688,Gm22255,Gm24495,Gm25647,Gm22627,Gm24219,Gm24759,Gm22909,Gm25742,Gm22912,Gm25175,Gm23944,Gm25585,Gm26467,Gm26336,Gm24652,Gm24570,Gm26284,Gm24310,Gm25085,Gm24654,Gm22511,Gm22640,Gm23449,Gm26200,Gm24021,Gm23682,Gm25194,Gm25984,Gm24952,Gm22050,Gm25823,Gm25461,Gm23286,Gm25098,Gm25077,Gm26432,Gm22510,Gm25741,Gm26392,Gm24702,Gm22629,Gm26334,Gm25230,Gm23254…	snoRNA,snoRNA,snoRNA,snoRNA,snoRNA,snoRNA,snoRNA,snoRNA,snoRNA,snoRNA,snoRNA,snoRNA,snoRNA,snoRNA,snoRNA,snoRNA,snoRNA,snoRNA,snoRNA,snoRNA,snoRNA,snoRNA,snoRNA,snoRNA,snoRNA,snoRNA,snoRNA,snoRNA,snoRNA,snoRNA,snoRNA,snoRNA,snoRNA,snoRNA,snoRNA,snoRNA,snoRNA,snoRNA,snoRNA,snoRNA,snoRNA,snoRNA,snoRNA,snoRNA,snoRNA,snoRNA,snoRNA,snoRNA,snoRNA,snoRNA,snoRNA,snoRNA,snoRNA,snoRNA,snoRNA,snoRNA,snoRNA,…
2:154999694|155005403	-1.42126	0.0482068	0.859153	-0.098	exon	ENSMUSG00000027598	Itch	protein_coding	ENSG00000078747	ITCH
11:78226253|78227656	1.74979	0.0030646	0.32864	0.097	exon	ENSMUSG00000041958	Pigs	protein_coding	ENSG00000087111	PIGS
8:86667470|86697626	-2.72231	0.0328049	0.795618	-0.097	exon	ENSMUSG00000036879	Phkb	protein_coding	ENSG00000102893	PHKB
4:124575986|124577648	-1.45788	0.0206803	0.685615	-0.096	exon	ENSMUSG00000028907	Utp11	protein_coding	ENSG00000183520	UTP11
8:68356769|68361541	1.98625	0.0259819	0.72169	-0.0956667	exon	ENSMUSG00000030465	Psd3	protein_coding	ENSG00000156011	PSD3
10:75109851|75115795	1.42534	0.0432106	0.817338	0.094	exon	ENSMUSG00000033444	Specc1l	protein_coding	ENSG00000100014	SPECC1L
X:140958051|140958228	2.82358	0.0197327	0.670579	0.0933333	intron	ENSMUSG00000042282	Gucy2f	protein_coding	ENSG00000101890	GUCY2F
11:29089224|29097533	-1.86637	0.0154006	0.632895	-0.092	exon	ENSMUSG00000020464	Pnpt1	protein_coding	ENSG00000138035	PNPT1
18:80912957|80961093	2.66583	0.00950947	0.515311	0.0916667	exon	ENSMUSG00000024566	Atp9b	protein_coding	ENSG00000166377	ATP9B
14:36648796|36663221	1.51367	0.0456778	0.832582	0.0916667	exon	ENSMUSG00000058690	Ccser2	protein_coding	ENSG00000107771	CCSER2
1:161671571|161674879	2.39752	0.00307171	0.32864	0.0906667	exon	ENSMUSG00000040297	Suco	protein_coding	ENSG00000094975	SUCO
3:146168940|146199598	-1.35429	0.00653369	0.453682	-0.0896667	exon	ENSMUSG00000028188	Spata1	protein_coding	ENSG00000122432	SPATA1
12:73214774|73265916	2.96343	0.0139584	0.60186	0.0896667	exon	ENSMUSG00000021103	Mnat1	protein_coding	ENSG00000020426	MNAT1
8:26130593|26139719	-1.77474	0.0031143	0.32864	-0.0886667	exon	ENSMUSG00000054823	Nsd3	protein_coding	ENSG00000147548	NSD3
4:83454027|83473121	-2.70964	0.0246894	0.715083	-0.0883333	exon	ENSMUSG00000052407	Ccdc171	protein_coding	ENSG00000164989	CCDC171
5:7250951|7256428	-5.24608	0.000968966	0.194278	-0.0873333	intron	ENSMUSG00000092094	Zfp804b	protein_coding	ENSG00000182348	ZNF804B
3:66901850|66903923	-1.36103	0.0425336	0.814167	-0.0873333	exon	ENSMUSG00000034544	Rsrc1	protein_coding	ENSG00000174891	RSRC1
1:87306694|87307730	-2.20012	0.0382588	0.80414	-0.087	exon	ENSMUSG00000048000	Gigyf2	protein_coding	ENSG00000204120	GIGYF2
15:7319265|7334700	3.00011	0.0279613	0.743717	0.0846667	exon	ENSMUSG00000042961	Egflam	protein_coding	ENSG00000164318	EGFLAM
4:62230495|62252497	-1.5462	0.0350938	0.799581	-0.0843333	exon	ENSMUSG00000066151	Fkbp15	protein_coding	ENSG00000119321	FKBP15
11:70765572|70777997	1.81726	0.0347172	0.799581	0.0836667	exon	ENSMUSG00000020817,ENSMUSG00000081968	Rabep1,Rpl23a-ps2	protein_coding,processed_pseudogene	ENSG00000029725	RABEP1
2:104608482|104610605	-2.63295	0.0148207	0.628426	-0.0833333	exon	ENSMUSG00000074994	Qser1	protein_coding	ENSG00000060749	QSER1
5:110382213|110398673	2.67779	0.01316	0.586349	0.08	exon	ENSMUSG00000029501	Ankle2	protein_coding	ENSG00000176915	ANKLE2
10:69978409|69990666	3.22194	0.005522	0.437109	0.0793333	exon	ENSMUSG00000048701	Ccdc6	protein_coding	ENSG00000108091	CCDC6
11:85467608|85474820	2.33087	0.0405511	0.810167	0.0736667	exon	ENSMUSG00000059439	Bcas3	protein_coding	ENSG00000141376	BCAS3
4:155600092|155627650	-5.15222	0.00144994	0.22256	-0.0723333	exon	ENSMUSG00000029064	Gnb1	protein_coding	ENSG00000078369	GNB1
11:22003432|22018506	1.08781	0.0385466	0.80414	0.0723333	exon	ENSMUSG00000042302	Ehbp1	protein_coding	ENSG00000115504	EHBP1
6:143126313|143143291	2.43356	0.00830211	0.482485	0.072	exon	ENSMUSG00000030275	Etnk1	protein_coding	ENSG00000139163	ETNK1
X:133873096|133894394	-2.71336	0.0266288	0.72169	-0.07	exon	ENSMUSG00000052676	Zmat1	protein_coding	ENSG00000166432	ZMAT1
12:87382806|87393575	2.96736	0.0285874	0.743717	0.0696667	exon	ENSMUSG00000021036	Sptlc2	protein_coding	ENSG00000100596	SPTLC2
9:86399020|86427446	-0.856774	0.0409225	0.810167	-0.0673333	exon	ENSMUSG00000034973	Dop1a	protein_coding	ENSG00000083097	DOP1A
10:94584803|94586521	-2.70412	0.0329358	0.795618	-0.067	exon	ENSMUSG00000020024	Cep83	protein_coding	ENSG00000173588	CEP83
2:166701183|166703655	2.43546	0.0229085	0.712117	0.0666667	exon	ENSMUSG00000074582	Arfgef2	protein_coding	ENSG00000124198	ARFGEF2
15:73131397|73140742	-1.46412	0.0470392	0.853517	-0.0656667	exon	ENSMUSG00000022607	Ptk2	protein_coding	ENSG00000169398	PTK2
12:84339058|84344976	-5.14263	0.00131582	0.211058	-0.0653333	exon	ENSMUSG00000072946	Ptgr2	protein_coding	ENSG00000140043	PTGR2
8:3683291|3684623	-2.8466	0.0229064	0.712117	-0.064	exon	ENSMUSG00000004626	Stxbp2	protein_coding	ENSG00000076944	STXBP2
5:48547819|48559817	1.97658	0.0130618	0.586349	0.0626667	intron	ENSMUSG00000029089	5730480H06Rik	protein_coding	ENSG00000163138	PACRGL
2:144096646|144101098	1.348	0.0259325	0.72169	0.0606667	exon	ENSMUSG00000027423	Snx5	protein_coding	ENSG00000089006	SNX5
1:66801207|66846763	-2.86101	0.0285922	0.743717	-0.06	exon	ENSMUSG00000102559,ENSMUSG00000102374,ENSMUSG00000026004,ENSMUSG00000103706,ENSMUSG00000103756	Gm37570,Gm38387,Kansl1l,6820402A03Rik,Gm37285	TEC,TEC,protein_coding,TEC,TEC	ENSG00000144445	KANSL1L
3:104372803|104387166	1.44523	0.0440746	0.821652	0.059	exon	ENSMUSG00000105304,ENSMUSG00000032913	Gm43696,Lrig2	lncRNA,protein_coding	ENSG00000198799	LRIG2
1:106209093|106214846	2.60456	0.0066665	0.453682	0.0583333	exon	ENSMUSG00000044340	Phlpp1	protein_coding	ENSG00000081913	PHLPP1
2:83683714|83690921	-1.91515	0.0252499	0.715083	-0.057	exon	ENSMUSG00000048388	Fam171b	protein_coding	ENSG00000144369	FAM171B
5:51629940|51631753	1.67583	0.029262	0.743717	0.057	exon	ENSMUSG00000029167	Ppargc1a	protein_coding	ENSG00000109819	PPARGC1A
19:4392875|4444920	-1.93122	0.0264395	0.72169	-0.0566667	exon	ENSMUSG00000054611	Kdm2a	protein_coding	ENSG00000173120	KDM2A
2:146730941|146744542	2.76446	0.00825188	0.482485	0.056	intron	ENSMUSG00000074749	Kiz	protein_coding	ENSG00000088970	KIZ
1:80264616|80267959	-2.70685	0.0266192	0.72169	-0.056	exon	ENSMUSG00000004364	Cul3	protein_coding	ENSG00000036257	CUL3
7:98628843|98653913	-2.12011	0.0192514	0.670101	-0.0553333	exon	ENSMUSG00000035354	Uvrag	protein_coding	ENSG00000198382	UVRAG
15:39155497|39209016	-1.26971	0.0289777	0.743717	0.0546667	exon	ENSMUSG00000037386	Rims2	protein_coding	ENSG00000176406	RIMS2
17:74680658|74689035	-3.1185	0.0066917	0.453682	-0.053	exon	ENSMUSG00000024068	Spast	protein_coding	ENSG00000021574	SPAST
9:110402680|110403342	2.9678	0.0131112	0.586349	0.053	exon	ENSMUSG00000044791	Setd2	protein_coding	ENSG00000181555	SETD2
5:16469256|16472473	-2.19553	0.0382554	0.80414	-0.0526667	exon	ENSMUSG00000040118	Cacna2d1	protein_coding	ENSG00000153956	CACNA2D1
19:36933771|36946596	1.67295	0.0354108	0.799808	0.0513333	exon	ENSMUSG00000040565	Btaf1	protein_coding	ENSG00000095564	BTAF1
X:142492644|142499144	-1.59037	0.0234365	0.715083	-0.0506667	exon	ENSMUSG00000031284	Pak3	protein_coding	ENSG00000077264	PAK3

## Sheet: total_mouse
circ_id	logFC	PValue	FDR	delta_ratio	circ_type	gene_id	gene_name	gene_type	ortholog_human_id	ortholog_human_name
7:59198248|59201617	-6.81446	9.04725e-06	0.0181397	-1	intron	ENSMUSG00000100826,ENSMUSG00000119271	Snhg14,Gm25742	lncRNA,snoRNA
5:86164061|86166343	-2.98326	0.013492	0.594539	-0.988667	exon	ENSMUSG00000029253	Cenpc1	protein_coding	ENSG00000145241	CENPC
7:59424288|59429494	-4.88227	0.00149853	0.22256	-0.840667	intron	ENSMUSG00000118730,ENSMUSG00000100826,ENSMUSG00000119504	Gm25157,Snhg14,Gm25074	snoRNA,lncRNA,snoRNA
8:106810443|106835761	4.82526	0.00113596	0.199865	0.683333	exon	ENSMUSG00000031902	Nfatc3	protein_coding	ENSG00000072736	NFATC3
7:59041579|59188506	5.58637	0.000230924	0.115751	0.666667	intron	ENSMUSG00000077645,ENSMUSG00000118699,ENSMUSG00000119465,ENSMUSG00000119285,ENSMUSG00000119528,ENSMUSG00000119405,ENSMUSG00000118873,ENSMUSG00000119560,ENSMUSG00000118792,ENSMUSG00000119444,ENSMUSG00000119786,ENSMUSG00000119080,ENSMUSG00000119506,ENSMUSG00000119311,ENSMUSG00000119160,ENSMUSG00000119316,ENSMUSG00000119606,ENSMUSG00000118878,ENSMUSG00000118902,ENSMUSG00000119777,ENSMUSG00000075726,…	Gm24983,Gm24866,Gm25449,Gm22111,Gm24495,Gm25647,Gm22627,Gm24418,Gm25229,Gm26337,Gm22630,Gm26389,Gm25874,Gm25988,Gm24639,Gm26336,Gm25221,Gm22348,Gm24310,Gm25098,Gm23254,Gm24027,Gm24566,Gm23449,Gm26200,Gm25463,Gm24872,Gm23471,Gm22909,Gm25088,Gm24219,Gm26390,Gm25823,Gm25461,Gm22632,Gm23076,Gm23305,Gm25077,Gm26432,Gm22510,Gm24926,Gm26392,Gm24702,Gm25462,Gm23687,Gm25230,Gm25175,Gm24088,Gm26283,Gm23145…	snoRNA,snoRNA,snoRNA,snoRNA,snoRNA,snoRNA,snoRNA,snoRNA,snoRNA,snoRNA,snoRNA,snoRNA,snoRNA,snoRNA,snoRNA,snoRNA,snoRNA,snoRNA,snoRNA,snoRNA,snoRNA,snoRNA,snoRNA,snoRNA,snoRNA,snoRNA,snoRNA,snoRNA,snoRNA,snoRNA,snoRNA,snoRNA,snoRNA,snoRNA,snoRNA,snoRNA,snoRNA,snoRNA,snoRNA,snoRNA,snoRNA,snoRNA,snoRNA,snoRNA,snoRNA,snoRNA,snoRNA,snoRNA,snoRNA,snoRNA,snoRNA,snoRNA,snoRNA,snoRNA,snoRNA,snoRNA,snoRNA,…
7:59041579|59106235	-5.47467	0.000584551	0.158818	-0.666667	intron	ENSMUSG00000118699,ENSMUSG00000119465,ENSMUSG00000119285,ENSMUSG00000119560,ENSMUSG00000118792,ENSMUSG00000119444,ENSMUSG00000119080,ENSMUSG00000119506,ENSMUSG00000119311,ENSMUSG00000119160,ENSMUSG00000119606,ENSMUSG00000118878,ENSMUSG00000119387,ENSMUSG00000119937,ENSMUSG00000118965,ENSMUSG00000118836,ENSMUSG00000119816,ENSMUSG00000118688,ENSMUSG00000119751,ENSMUSG00000119097,ENSMUSG00000119496,…	Gm24866,Gm25449,Gm22111,Gm24418,Gm25229,Gm26337,Gm26389,Gm25874,Gm25988,Gm24639,Gm25221,Gm22348,Gm24566,Gm25463,Gm24872,Gm23471,Gm25088,Gm23076,Gm22510,Gm23687,Gm24088,Gm23145,Gm24528,Gm24799,Gm22130,Gm25120,Gm23356,Snhg14,Gm26466,Gm22393	snoRNA,snoRNA,snoRNA,snoRNA,snoRNA,snoRNA,snoRNA,snoRNA,snoRNA,snoRNA,snoRNA,snoRNA,snoRNA,snoRNA,snoRNA,snoRNA,snoRNA,snoRNA,snoRNA,snoRNA,snoRNA,snoRNA,snoRNA,snoRNA,snoRNA,snoRNA,snoRNA,lncRNA,snoRNA,snoRNA
7:59041579|59214726	4.82981	0.0035108	0.343373	0.666667	intron	ENSMUSG00000077645,ENSMUSG00000118699,ENSMUSG00000118976,ENSMUSG00000119465,ENSMUSG00000118755,ENSMUSG00000119285,ENSMUSG00000119528,ENSMUSG00000119405,ENSMUSG00000118873,ENSMUSG00000119560,ENSMUSG00000118792,ENSMUSG00000119444,ENSMUSG00000119786,ENSMUSG00000119080,ENSMUSG00000119506,ENSMUSG00000119311,ENSMUSG00000119160,ENSMUSG00000119316,ENSMUSG00000119606,ENSMUSG00000118878,ENSMUSG00000118902,…	Gm24983,Gm24866,Gm23286,Gm25449,Gm24021,Gm22111,Gm24495,Gm25647,Gm22627,Gm24418,Gm25229,Gm26337,Gm22630,Gm26389,Gm25874,Gm25988,Gm24639,Gm26336,Gm25221,Gm22348,Gm24310,Gm25098,Gm25085,Gm23254,Gm24027,Gm24566,Gm23449,Gm26200,Gm25463,Gm24872,Gm23471,Gm22909,Gm25088,Gm23682,Gm25089,Gm25585,Gm24219,Gm26390,Gm22050,Gm25823,Gm25461,Gm22632,Gm23076,Gm23305,Gm25077,Gm26432,Gm22510,Gm24926,Gm26392,Gm24702…	snoRNA,snoRNA,snoRNA,snoRNA,snoRNA,snoRNA,snoRNA,snoRNA,snoRNA,snoRNA,snoRNA,snoRNA,snoRNA,snoRNA,snoRNA,snoRNA,snoRNA,snoRNA,snoRNA,snoRNA,snoRNA,snoRNA,snoRNA,snoRNA,snoRNA,snoRNA,snoRNA,snoRNA,snoRNA,snoRNA,snoRNA,snoRNA,snoRNA,snoRNA,snoRNA,snoRNA,snoRNA,snoRNA,snoRNA,snoRNA,snoRNA,snoRNA,snoRNA,snoRNA,snoRNA,snoRNA,snoRNA,snoRNA,snoRNA,snoRNA,snoRNA,snoRNA,snoRNA,snoRNA,snoRNA,snoRNA,snoRNA,…
15:39315436|39374770	-4.85585	0.00372249	0.347144	-0.666667	exon	ENSMUSG00000037386	Rims2	protein_coding	ENSG00000176406	RIMS2
7:59099132|59255899	2.99113	0.016682	0.64322	0.666667	intron	ENSMUSG00000077645,ENSMUSG00000119506,ENSMUSG00000119279,ENSMUSG00000119428,ENSMUSG00000119724,ENSMUSG00000119336,ENSMUSG00000119528,ENSMUSG00000119405,ENSMUSG00000118873,ENSMUSG00000119331,ENSMUSG00000119250,ENSMUSG00000119682,ENSMUSG00000119271,ENSMUSG00000119740,ENSMUSG00000119073,ENSMUSG00000119375,ENSMUSG00000119897,ENSMUSG00000118674,ENSMUSG00000119316,ENSMUSG00000119088,ENSMUSG00000119020,…	Gm24983,Gm25874,Gm23575,Gm22253,Gm23688,Gm22255,Gm24495,Gm25647,Gm22627,Gm24219,Gm24759,Gm22909,Gm25742,Gm24100,Gm25175,Gm23944,Gm25585,Gm26467,Gm26336,Gm24652,Gm24570,Gm26284,Gm24310,Gm25085,Gm24654,Gm22511,Gm22640,Gm23449,Gm26200,Gm24021,Gm25088,Gm23682,Gm25194,Gm25984,Gm24952,Gm22050,Gm25823,Gm25461,Gm23286,Gm25098,Gm25077,Gm26432,Gm22510,Gm25741,Gm26392,Gm24702,Gm22629,Gm26334,Gm25230,Gm23254…	snoRNA,snoRNA,snoRNA,snoRNA,snoRNA,snoRNA,snoRNA,snoRNA,snoRNA,snoRNA,snoRNA,snoRNA,snoRNA,snoRNA,snoRNA,snoRNA,snoRNA,snoRNA,snoRNA,snoRNA,snoRNA,snoRNA,snoRNA,snoRNA,snoRNA,snoRNA,snoRNA,snoRNA,snoRNA,snoRNA,snoRNA,snoRNA,snoRNA,snoRNA,snoRNA,snoRNA,snoRNA,snoRNA,snoRNA,snoRNA,snoRNA,snoRNA,snoRNA,snoRNA,snoRNA,snoRNA,snoRNA,snoRNA,snoRNA,snoRNA,snoRNA,snoRNA,snoRNA,snoRNA,snoRNA,snoRNA,snoRNA,…
12:105765910|105795536	-2.31449	0.0228158	0.712117	-0.664	exon	ENSMUSG00000021111	Papola	protein_coding	ENSG00000090060	PAPOLA
5:107912542|107938374	1.19828	0.019935	0.67176	0.657667	exon	ENSMUSG00000011831	Evi5	protein_coding	ENSG00000067208	EVI5
7:59041579|59162303	-2.35239	0.0174073	0.652369	-0.647667	intron	ENSMUSG00000077645,ENSMUSG00000118699,ENSMUSG00000119465,ENSMUSG00000119285,ENSMUSG00000119528,ENSMUSG00000119560,ENSMUSG00000118792,ENSMUSG00000119444,ENSMUSG00000119786,ENSMUSG00000119080,ENSMUSG00000119506,ENSMUSG00000119311,ENSMUSG00000119160,ENSMUSG00000119316,ENSMUSG00000119606,ENSMUSG00000118878,ENSMUSG00000119777,ENSMUSG00000075726,ENSMUSG00000119878,ENSMUSG00000119387,ENSMUSG00000119831,…	Gm24983,Gm24866,Gm25449,Gm22111,Gm24495,Gm24418,Gm25229,Gm26337,Gm22630,Gm26389,Gm25874,Gm25988,Gm24639,Gm26336,Gm25221,Gm22348,Gm25098,Gm23254,Gm24027,Gm24566,Gm26200,Gm25463,Gm24872,Gm23471,Gm25088,Gm26390,Gm22632,Gm23076,Gm25077,Gm26432,Gm22510,Gm24926,Gm24702,Gm25462,Gm23687,Gm25175,Gm24088,Gm26283,Gm23145,Gm22834,Gm24528,Gm26366,Gm24799,Gm22130,Gm25120,Gm23356,Gm25523,Snhg14,Gm26466,Gm22255,…	snoRNA,snoRNA,snoRNA,snoRNA,snoRNA,snoRNA,snoRNA,snoRNA,snoRNA,snoRNA,snoRNA,snoRNA,snoRNA,snoRNA,snoRNA,snoRNA,snoRNA,snoRNA,snoRNA,snoRNA,snoRNA,snoRNA,snoRNA,snoRNA,snoRNA,snoRNA,snoRNA,snoRNA,snoRNA,snoRNA,snoRNA,snoRNA,snoRNA,snoRNA,snoRNA,snoRNA,snoRNA,snoRNA,snoRNA,snoRNA,snoRNA,snoRNA,snoRNA,snoRNA,snoRNA,snoRNA,snoRNA,lncRNA,snoRNA,snoRNA,snoRNA,snoRNA,snoRNA,snoRNA,snoRNA
11:50192585|50199756	-5.29764	0.000502544	0.155016	-0.00733333	exon	ENSMUSG00000020368	Canx	protein_coding	ENSG00000127022	CANX
15:102381696|102387182	-2.54194	0.0148879	0.628426	-0.620333	exon	ENSMUSG00000056851	Pcbp2	protein_coding	ENSG00000197111	PCBP2
4:150553152|150594495	-1.54835	0.0479328	0.859153	0.605667	exon	ENSMUSG00000039852	Rere	protein_coding	ENSG00000142599	RERE
14:33981582|33995533	2.81479	0.0226997	0.712117	0.566333	exon	ENSMUSG00000041471	Shld2	protein_coding	ENSG00000122376	SHLD2
7:59002747|59082418	3.95373	0.000157068	0.104974	0.526333	intron	ENSMUSG00000119746,ENSMUSG00000118699,ENSMUSG00000119687,ENSMUSG00000119726,ENSMUSG00000119446,ENSMUSG00000118792,ENSMUSG00000119444,ENSMUSG00000119705,ENSMUSG00000119080,ENSMUSG00000119258,ENSMUSG00000119311,ENSMUSG00000119606,ENSMUSG00000118878,ENSMUSG00000119224,ENSMUSG00000119465,ENSMUSG00000118924,ENSMUSG00000119937,ENSMUSG00000118834,ENSMUSG00000118965,ENSMUSG00000119817,ENSMUSG00000119773,…	Gm24417,Gm24866,Gm24657,Gm26499,Gm25121,Gm25229,Gm26337,Gm23933,Gm26389,Gm26096,Gm25988,Gm25221,Gm22348,Gm22996,Gm25449,Gm23660,Gm25463,Gm24969,Gm24872,Gm24862,Gm24220,Gm23922,Gm26498,Gm25156,Gm24088,Gm23145,Gm24528,Gm22130,Gm24799,Gm25314,Gm26230,Gm23356,Gm24653,Snhg14,Gm26466,Gm25646,Gm26488	snoRNA,snoRNA,snoRNA,snoRNA,snoRNA,snoRNA,snoRNA,snoRNA,snoRNA,snoRNA,snoRNA,snoRNA,snoRNA,snoRNA,snoRNA,snoRNA,snoRNA,snoRNA,snoRNA,snoRNA,snoRNA,snoRNA,snoRNA,snoRNA,snoRNA,snoRNA,snoRNA,snoRNA,snoRNA,snoRNA,snoRNA,snoRNA,snoRNA,lncRNA,snoRNA,snoRNA,snoRNA
10:8173820|8266695	-4.11852	0.000295079	0.131474	-0.522	exon	ENSMUSG00000047712	Ust	protein_coding	ENSG00000111962	UST
13:55198554|55208155	3.1086	0.0162229	0.632895	0.517333	exon	ENSMUSG00000025878	Uimc1	protein_coding	ENSG00000087206	UIMC1
7:59119923|59123284	-6.03427	0.000146523	0.104974	-0.502667	intron	ENSMUSG00000119386,ENSMUSG00000100826	Gm22511,Snhg14	snoRNA,lncRNA
1:84716399|84717377	4.96466	0.00108174	0.199865	0.0293333	exon	ENSMUSG00000026219	Trip12	protein_coding	ENSG00000153827	TRIP12
2:33214665|33230845	-2.60071	0.0026221	0.31922	-0.493333	exon	ENSMUSG00000038831	Ralgps1	protein_coding	ENSG00000136828	RALGPS1
12:7571500|7575971	-2.86193	0.0179892	0.661805	-0.486667	intron	ENSMUSG00000112323	Gm32828	lncRNA
5:140660092|140666700	3.12525	0.0131027	0.586349	0.478333	exon	ENSMUSG00000036555	Iqce	protein_coding
1:59057909|59109001	-1.69798	0.0420236	0.810167	-0.464	exon	ENSMUSG00000072295	C2cd6	protein_coding	ENSG00000155754	C2CD6
12:13424697|13429770	2.32029	0.0321199	0.78537	0.456667	exon	ENSMUSG00000020576	Nbas	protein_coding	ENSG00000151779	NBAS
7:59573132|59606548	2.96562	0.0172047	0.650859	0.456333	intron	ENSMUSG00000100826	Snhg14	lncRNA
16:35269773|35287027	2.50441	0.00435418	0.371495	0.426667	exon	ENSMUSG00000022844	Pdia5	protein_coding	ENSG00000065485	PDIA5
Y:90750411|90804686	3.32392	0.00989043	0.516947	0.424667	intron	ENSMUSG00000095134,ENSMUSG00000096768	Mid1-ps1,Erdr1y	unprocessed_pseudogene,lncRNA
18:50064978|50095479	2.13944	0.0293036	0.743717	0.424	exon	ENSMUSG00000037416	Dmxl1	protein_coding	ENSG00000172869	DMXL1
7:59424288|59444604	-5.72752	0.000633686	0.158818	-0.423	intron	ENSMUSG00000118879,ENSMUSG00000119234,ENSMUSG00000119504,ENSMUSG00000118730,ENSMUSG00000100826,ENSMUSG00000119553,ENSMUSG00000119095,ENSMUSG00000118761,ENSMUSG00000118916	Gm26246,Gm22941,Gm25074,Gm25157,Snhg14,Gm22631,Gm22047,Gm25597,Gm25474	snoRNA,snoRNA,snoRNA,snoRNA,lncRNA,snoRNA,snoRNA,snoRNA,snoRNA
X:93141889|93157869	7.48591	3.8258e-13	1.53414e-09	0.419667	exon	ENSMUSG00000079509	Zfx	protein_coding	ENSG00000005889	ZFX
6:98613850|98615133	4.84008	0.00268413	0.31922	0.0323333	intron	ENSMUSG00000107614	Gm44196	lncRNA
6:134483159|134490382	1.24698	0.0151588	0.632895	0.415667	exon	ENSMUSG00000030201	Lrp6	protein_coding	ENSG00000070018	LRP6
17:26955763|26990401	-4.88944	0.00116319	0.199865	-0.414333	exon	ENSMUSG00000048249	Crebrf	protein_coding	ENSG00000164463	CREBRF
17:64931523|64932446	-2.70964	0.0246894	0.715083	-0.413667	exon	ENSMUSG00000024085	Man2a1	protein_coding	ENSG00000112893	MAN2A1
17:66331071|66349596	-4.86935	0.00311225	0.32864	-0.0413333	exon	ENSMUSG00000034647	Ankrd12	protein_coding	ENSG00000101745	ANKRD12
10:89905334|89913004	-4.98834	0.00242167	0.31922	-0.407	exon	ENSMUSG00000058589	Anks1b	protein_coding	ENSG00000185046	ANKS1B
2:70600348|70617339	2.48436	0.00244375	0.31922	0.401333	exon	ENSMUSG00000041997	Tlk1	protein_coding	ENSG00000198586	TLK1
1:55118215|55123944	-4.7783	0.00341637	0.342491	-0.0283333	exon	ENSMUSG00000025980	Hspd1	protein_coding	ENSG00000144381	HSPD1
4:21948692|21982502	-3.67279	0.000783571	0.165375	-0.379667	exon	ENSMUSG00000028246	Faxc	protein_coding	ENSG00000146267	FAXC
2:33163573|33174920	3.45192	0.00361073	0.344739	0.049	exon	ENSMUSG00000038831	Ralgps1	protein_coding	ENSG00000136828	RALGPS1
2:37470685|37517538	-2.53454	0.0129567	0.586349	-0.375667	exon	ENSMUSG00000026915	Strbp	protein_coding	ENSG00000165209	STRBP
1:119495526|119537016	2.48119	0.0026107	0.31922	0.370333	exon	ENSMUSG00000026383	Epb41l5	protein_coding	ENSG00000115109	EPB41L5
7:19020460|19021435	-1.90368	0.00555924	0.437109	-0.366333	exon	ENSMUSG00000030401	Rtn2	protein_coding	ENSG00000125744	RTN2
11:54431406|54459322	-3.60763	0.000780159	0.165375	-0.363333	intron	ENSMUSG00000037533	Rapgef6	protein_coding	ENSG00000158987	RAPGEF6
10:62599219|62602561	2.97857	0.0130529	0.586349	0.359667	exon	ENSMUSG00000020074,ENSMUSG00000080469	Ccar1,Snord98	protein_coding,snoRNA	ENSG00000060339,ENSG00000283551	CCAR1,SNORD98
2:59762449|59790449	-2.44468	0.0195516	0.670101	-0.353667	exon	ENSMUSG00000026987	Baz2b	protein_coding	ENSG00000123636	BAZ2B
1:80254131|80267959	2.84991	0.0023499	0.31922	0.343667	exon	ENSMUSG00000004364	Cul3	protein_coding	ENSG00000036257	CUL3
1:66522400|66530290	1.92975	0.0416819	0.810167	0.337667	exon	ENSMUSG00000055567	Unc80	protein_coding	ENSG00000144406	UNC80
8:83716976|83733041	-1.592	0.0235717	0.715083	-0.334	exon	ENSMUSG00000047747	Rnf150	protein_coding	ENSG00000170153	RNF150
4:74189431|74233886	-1.4832	0.039955	0.810167	-0.333333	exon	ENSMUSG00000028397	Kdm4c	protein_coding	ENSG00000107077	KDM4C
1:66753736|66757170	-2.71711	0.00606543	0.453682	-0.0496667	exon	ENSMUSG00000026005	Rpe	protein_coding	ENSG00000197713,ENSG00000235376	RPE,RPEL1
4:86503565|86511931	1.93179	0.0484747	0.860103	0.333333	exon	ENSMUSG00000088958,ENSMUSG00000038047	Scarna8,Haus6	scaRNA,protein_coding	ENSG00000147874	HAUS6
9:20384324|20397733	-2.70145	0.0367831	0.80414	-0.323667	exon	ENSMUSG00000059475	Zfp426	protein_coding	ENSG00000130818	ZNF426
2:73693513|73710725	2.05588	0.0440443	0.821652	0.315667	exon	ENSMUSG00000027104	Atf2	protein_coding	ENSG00000115966	ATF2
5:110903263|110904632	2.76722	0.0004447	0.155016	0.312667	exon	ENSMUSG00000029505	Ep400	protein_coding	ENSG00000183495	EP400
2:113256867|113309308	-1.73674	0.0340533	0.799581	-0.311333	intron	ENSMUSG00000044042	Fmn1	protein_coding	ENSG00000248905	FMN1
4:43087903|43097022	-3.44537	0.00673314	0.453682	-0.011	exon	ENSMUSG00000028456	Unc13b	protein_coding	ENSG00000198722	UNC13B
X:82389868|82533551	3.23222	0.00678826	0.453682	0.014	exon	ENSMUSG00000045103	Dmd	protein_coding	ENSG00000198947	DMD
14:52357930|52363841	-2.3014	0.00725156	0.476701	-0.0123333	exon	ENSMUSG00000057132	Rpgrip1	protein_coding	ENSG00000092200	RPGRIP1
16:33277246|33288553	-1.86882	0.00888276	0.501689	-0.302333	exon	ENSMUSG00000022811	Zfp148	protein_coding	ENSG00000163848	ZNF148
12:69349098|69350736	-1.71238	0.0284552	0.743717	0.302333	exon	ENSMUSG00000020978	Klhdc2	protein_coding	ENSG00000165516	KLHDC2
10:52420703|52421363	-2.47887	8.09047e-05	0.081107	-0.290667	exon	ENSMUSG00000121690,ENSMUSG00000049576	Zfa-ps,Zfa-ps	lncRNA,transcribed_processed_pseudogene
10:74021106|74066212	-3.11465	0.00792203	0.482485	-0.0143333	exon	ENSMUSG00000052613	Pcdh15	protein_coding	ENSG00000150275	PCDH15
5:34000456|34013080	-3.10263	0.00803022	0.482485	-0.0353333	exon	ENSMUSG00000057406	Nsd2	protein_coding	ENSG00000109685	NSD2
9:10090163|10172127	-2.30828	0.0253221	0.715083	-0.287	exon	ENSMUSG00000039488	Cntn5	protein_coding	ENSG00000149972	CNTN5
8:96474887|96475702	-2.39004	0.00826651	0.482485	-0.043	exon	ENSMUSG00000036550	Cnot1	protein_coding	ENSG00000125107	CNOT1
1:84760548|84773536	1.85208	0.0334769	0.799581	-0.286333	exon	ENSMUSG00000026219	Trip12	protein_coding	ENSG00000153827	TRIP12
14:27211991|27212764	-2.37218	0.00842656	0.482721	-0.0493333	exon	ENSMUSG00000046753	Ccdc66	protein_coding	ENSG00000180376	CCDC66
19:27803433|27827369	-1.61995	0.0400636	0.810167	0.273333	exon	ENSMUSG00000040929	Rfx3	protein_coding	ENSG00000080298	RFX3
1:188147875|188285487	-1.62583	0.0348913	0.799581	0.272667	exon	ENSMUSG00000026609	Ush2a	protein_coding	ENSG00000042781	USH2A
15:12889705|12905787	2.554	0.00934705	0.513447	0.0346667	exon	ENSMUSG00000022191	Drosha	protein_coding	ENSG00000113360	DROSHA
11:107483532|107495189	-1.5859	0.0349731	0.799581	-0.258	exon	ENSMUSG00000020721	Helz	protein_coding	ENSG00000198265	HELZ
11:86218628|86236854	-2.29013	0.00988541	0.516947	-0.023	exon	ENSMUSG00000034297	Med13	protein_coding	ENSG00000108510	MED13
6:85618301|85644938	-3.22147	0.00427008	0.371495	-0.243	exon	ENSMUSG00000063810	Alms1	protein_coding	ENSG00000116127	ALMS1
8:78078243|78091789	-1.98671	0.0099264	0.516947	-0.0276667	exon	ENSMUSG00000037148	Arhgap10	protein_coding	ENSG00000071205	ARHGAP10
11:93795989|93803284	-3.31481	0.00432232	0.371495	-0.243	exon	ENSMUSG00000059474	Mbtd1	protein_coding	ENSG00000011258	MBTD1
17:27669099|27722507	-2.86305	0.0247139	0.715083	-0.238	exon	ENSMUSG00000116568,ENSMUSG00000063239	Gm49790,Grm4	TEC,protein_coding	ENSG00000124493	GRM4
5:150527642|150566780	2.24798	0.0109997	0.551361	0.0286667	exon	ENSMUSG00000107096,ENSMUSG00000029655	Gm43597,N4bp2l2	lncRNA,protein_coding	ENSG00000244754	N4BP2L2
9:61975667|61977895	-2.30304	0.0355027	0.799808	-0.236	exon	ENSMUSG00000032252	Glce	protein_coding	ENSG00000138604	GLCE
5:124435618|124445109	-1.7911	0.0348291	0.799581	-0.234667	exon	ENSMUSG00000038126,ENSMUSG00000105228	Mphosph9,Gm43340	protein_coding,TEC	ENSG00000051825	MPHOSPH9
12:116281450|116287830	1.76174	0.00326014	0.335209	0.228333	exon	ENSMUSG00000021171	Esyt2	protein_coding	ENSG00000117868	ESYT2
11:4590383|4599869	2.84368	0.0233673	0.715083	0.221	exon	ENSMUSG00000020412	Ascc2	protein_coding	ENSG00000100325	ASCC2
2:61443995|61474766	-2.01616	0.0418612	0.810167	0.219667	exon	ENSMUSG00000064289	Tank	protein_coding	ENSG00000136560	TANK
2:156065255|156118588	-1.93535	0.0449799	0.827383	0.218	exon	ENSMUSG00000038116	Phf20	protein_coding	ENSG00000025293	PHF20
14:79593161|79607537	3.31698	0.0120299	0.584116	-0.212333	exon	ENSMUSG00000022020	Naa16	protein_coding	ENSG00000172766	NAA16
4:22375661|22403745	-1.44253	0.0191046	0.670101	-0.209667	exon	ENSMUSG00000040410,ENSMUSG00000077561	Fbxl4,Gm24607	protein_coding,snoRNA	ENSG00000112234	FBXL4
12:51702185|51708496	-2.42172	0.0158738	0.632895	-0.207	exon	ENSMUSG00000020954	Strn3	protein_coding	ENSG00000196792	STRN3
18:5633204|5641518	-3.10506	0.00672125	0.453682	-0.205667	exon	ENSMUSG00000024238	Zeb1	protein_coding	ENSG00000148516	ZEB1
9:66447344|66474185	-2.39763	0.000464473	0.155016	-0.205	exon	ENSMUSG00000032376	Usp3	protein_coding	ENSG00000140455	USP3
X:84148750|84153706	2.96755	0.0138168	0.60186	0.0243333	exon	ENSMUSG00000045103	Dmd	protein_coding	ENSG00000198947	DMD
6:119029562|119034476	-2.53413	0.0107793	0.547151	-0.203333	exon	ENSMUSG00000051331	Cacna1c	protein_coding	ENSG00000151067	CACNA1C
15:55440844|55460899	-5.39782	0.000213952	0.115751	-0.202667	exon	ENSMUSG00000022369	Mtbp	protein_coding	ENSG00000172167	MTBP
2:112752770|112788595	-2.00987	0.0434147	0.817338	-0.202333	exon	ENSMUSG00000057378	Ryr3	protein_coding	ENSG00000198838	RYR3
X:70145091|70165074	1.80474	0.00920547	0.512693	0.201667	exon	ENSMUSG00000059401	Mamld1	protein_coding	ENSG00000013619	MAMLD1
16:13515197|13516939	-2.02826	0.0246934	0.715083	-0.198667	exon	ENSMUSG00000022684	Bfar	protein_coding	ENSG00000103429	BFAR
19:3329533|3329996	3.34405	0.0027066	0.31922	0.196	exon	ENSMUSG00000024831	Ighmbp2	protein_coding	ENSG00000132740	IGHMBP2
19:27764014|27827369	3.09775	0.0160992	0.632895	0.0483333	exon	ENSMUSG00000040929	Rfx3	protein_coding	ENSG00000080298	RFX3
3:29202496|29207750	2.00178	0.00500999	0.410001	0.193667	exon	ENSMUSG00000063600	Egfem1	protein_coding
18:6111685|6120320	-1.57322	0.0241257	0.715083	-0.192333	intron	ENSMUSG00000041225	Arhgap12	protein_coding	ENSG00000165322	ARHGAP12
12:4711859|4723607	2.97062	0.0162564	0.632895	0.0183333	exon	ENSMUSG00000020640	Itsn2	protein_coding	ENSG00000198399	ITSN2
X:19972160|19998073	2.97062	0.0162564	0.632895	0.042	exon	ENSMUSG00000037341	Slc9a7	protein_coding	ENSG00000065923	SLC9A7
11:43595361|43596304	-1.19471	0.0308049	0.762516	-0.192333	exon	ENSMUSG00000044950	Pwwp2a	protein_coding	ENSG00000170234	PWWP2A
8:48352471|48373733	-1.28896	0.0171603	0.650859	0	exon	ENSMUSG00000031563	Wwc2	protein_coding	ENSG00000151718	WWC2
6:65029604|65035116	-1.74271	0.037584	0.80414	-0.190667	exon	ENSMUSG00000029920	Smarcad1	protein_coding	ENSG00000163104	SMARCAD1
7:128480029|128481260	3.10818	0.00762591	0.482485	0.190333	exon	ENSMUSG00000108600	Gm32884	lncRNA
2:139872521|139899419	2.26846	0.0179838	0.661805	0.00133333	intron	ENSMUSG00000039033	Tasp1	protein_coding	ENSG00000089123	TASP1
8:85310188|85315488	1.74438	0.0192948	0.670101	0.188	exon	ENSMUSG00000034656	Cacna1a	protein_coding	ENSG00000141837	CACNA1A
18:61395487|61419131	-1.35696	0.0187089	0.670101	-0.0156667	exon	ENSMUSG00000024575	Pde6a	protein_coding	ENSG00000132915	PDE6A
6:92115968|92141274	-1.99465	0.00778143	0.482485	-0.187667	exon	ENSMUSG00000005893	Nr2c2	protein_coding	ENSG00000177463	NR2C2
10:98815566|98827064	-2.85393	0.0189875	0.670101	-0.0146667	exon	ENSMUSG00000019943	Atp2b1	protein_coding	ENSG00000070961	ATP2B1
13:107874907|107884898	-1.61836	0.0106631	0.547151	-0.186	exon	ENSMUSG00000032846	Zswim6	protein_coding	ENSG00000130449	ZSWIM6
3:20051064|20062998	-1.92408	0.0367262	0.80414	-0.185667	exon	ENSMUSG00000027615	Hps3	protein_coding	ENSG00000163755	HPS3
7:46240031|46284980	-1.47656	0.0347768	0.799581	-0.184	exon	ENSMUSG00000030839	Sergef	protein_coding	ENSG00000129158	SERGEF
3:16243642|16259588	2.838	0.0194643	0.670101	0.018	exon	ENSMUSG00000047213	Ythdf3	protein_coding	ENSG00000185728	YTHDF3
4:151914875|151920340	-1.03346	0.0399826	0.810167	-0.175	exon	ENSMUSG00000014592	Camta1	protein_coding	ENSG00000171735	CAMTA1
17:52074920|52116315	-1.42076	0.0112675	0.557813	-0.161	exon	ENSMUSG00000103216,ENSMUSG00000102744,ENSMUSG00000023927,ENSMUSG00000103779	Gm37248,5830444F18Rik,Satb1,Gm36931	TEC,TEC,protein_coding,TEC	ENSG00000182568	SATB1
5:110901670|110904632	-1.07329	0.0386363	0.80414	-0.154333	exon	ENSMUSG00000029505	Ep400	protein_coding	ENSG00000183495	EP400
14:60476930|60484915	2.43067	0.00473362	0.395455	0.153667	exon	ENSMUSG00000114797,ENSMUSG00000063895	Gm49336,Nup58	protein_coding,protein_coding	ENSG00000139496	NUP58
12:59063652|59064911	-3.31757	0.00423878	0.371495	-0.153333	exon	ENSMUSG00000060121	Gemin2	protein_coding	ENSG00000092208	GEMIN2
8:55134381|55143269	1.75461	0.021273	0.695874	0.015	exon	ENSMUSG00000039375	Wdr17	protein_coding	ENSG00000150627	WDR17
16:33241691|33255344	-0.982276	0.0213448	0.695874	0.008	exon	ENSMUSG00000022811	Zfp148	protein_coding	ENSG00000163848	ZNF148
5:118731398|118819036	-1.92419	0.0220613	0.712117	-0.045	exon	ENSMUSG00000018076,ENSMUSG00000107116,ENSMUSG00000107286,ENSMUSG00000106798	Med13l,Gm43274,Gm43788,Gm43275	protein_coding,TEC,TEC,TEC	ENSG00000123066	MED13L
12:100537088|100585900	1.96315	0.0188522	0.670101	0.153333	exon	ENSMUSG00000113687,ENSMUSG00000021180	Gm49703,Rps6ka5	TEC,protein_coding	ENSG00000100784	RPS6KA5
9:9743580|9748492	-1.74845	0.0419474	0.810167	-0.150667	exon	ENSMUSG00000039488	Cntn5	protein_coding	ENSG00000149972	CNTN5
11:67600330|67600642	-2.84264	0.0229042	0.712117	-0.03	antisense	ENSMUSG00000049928	Glp2r	protein_coding	ENSG00000065325	GLP2R
2:24521911|24529222	3.24159	0.00571598	0.44079	0.148333	exon	ENSMUSG00000004113	Cacna1b	protein_coding	ENSG00000148408	CACNA1B
1:30868924|30876347	-1.63832	0.0162045	0.632895	-0.146333	exon	ENSMUSG00000103783,ENSMUSG00000048874	Gm37522,Phf3	TEC,protein_coding	ENSG00000118482	PHF3
4:130396236|130428421	2.46262	0.0316153	0.777775	0.134667	exon	ENSMUSG00000028580	Pum1	protein_coding	ENSG00000134644	PUM1
8:61507554|61542833	-2.98677	0.0120902	0.584116	-0.133	exon	ENSMUSG00000109693,ENSMUSG00000031644	Gm45483,Nek1	TEC,protein_coding	ENSG00000137601	NEK1
17:69514854|69517378	1.67214	0.0375226	0.80414	0.129333	exon	ENSMUSG00000024044	Epb41l3	protein_coding	ENSG00000082397	EPB41L3
17:26955763|26962105	-1.03499	0.0248475	0.715083	0.124	exon	ENSMUSG00000048249	Crebrf	protein_coding	ENSG00000164463	CREBRF
11:77946583|77949920	4.9593	0.00061889	0.158818	0.122	exon	ENSMUSG00000061981	Flot2	protein_coding	ENSG00000132589	FLOT2
9:96458339|96493552	-3.03319	0.0011962	0.199865	-0.120667	exon	ENSMUSG00000032413	Rasa2	protein_coding	ENSG00000155903	RASA2
6:31395866|31410066	-0.853312	0.0408006	0.810167	-0.117667	exon	ENSMUSG00000025609	Mkln1	protein_coding	ENSG00000128585	MKLN1
18:61273863|61290833	2.20295	0.0475936	0.859153	0.114333	exon	ENSMUSG00000024622	Hmgxb3	protein_coding	ENSG00000113716	HMGXB3
X:97739605|97769721	-1.37088	0.0306131	0.762474	-0.113333	exon	ENSMUSG00000031214	Ophn1	protein_coding	ENSG00000079482	OPHN1
9:95374377|95375870	2.82768	0.0249835	0.715083	0.0133333	exon	ENSMUSG00000032407	U2surp	protein_coding	ENSG00000163714	U2SURP
9:107724467|107730602	-1.27583	0.0206881	0.685615	-0.110333	exon	ENSMUSG00000032582	Rbm6	protein_coding	ENSG00000004534	RBM6
16:16833762|16836339	1.66481	0.0379026	0.80414	0.110333	exon	ENSMUSG00000063358	Mapk1	protein_coding	ENSG00000100030	MAPK1
13:69658739|69664022	-3.11369	0.00664398	0.453682	-0.109	exon	ENSMUSG00000034575	Tent4a	protein_coding	ENSG00000112941	TENT4A
12:98758283|98760878	2.54582	3.10019e-05	0.0414392	0.108667	exon	ENSMUSG00000051166	Eml5	protein_coding	ENSG00000165521	EML5
1:156266858|156268155	2.19475	0.0369396	0.80414	0.108333	exon	ENSMUSG00000026600	Soat1	protein_coding	ENSG00000057252	SOAT1
14:57156728|57187785	-2.37663	0.00761441	0.482485	-0.103333	exon	ENSMUSG00000021945	Zmym2	protein_coding	ENSG00000121741	ZMYM2
18:63910599|63913028	2.32322	0.0298603	0.748373	0.102	exon	ENSMUSG00000040560	Wdr7	protein_coding	ENSG00000091157	WDR7
16:60245084|60245747	2.81814	0.0250193	0.715083	0.101333	exon	ENSMUSG00000055540	Epha6	protein_coding	ENSG00000080224	EPHA6
11:80114729|80118158	1.62068	0.0268048	0.72169	0.04	exon	ENSMUSG00000017686	Rhot1	protein_coding	ENSG00000126858	RHOT1
11:52008814|52010131	-2.31505	0.0268159	0.72169	-0.0116667	exon	ENSMUSG00000020349	Ppp2ca	protein_coding	ENSG00000113575	PPP2CA
14:55739682|55740488	-1.776	0.0128503	0.586349	-0.100667	exon	ENSMUSG00000022211	Carmil3	protein_coding	ENSG00000186648	CARMIL3
4:11209212|11235561	-2.56982	0.000409528	0.155016	-0.099	exon	ENSMUSG00000040738	Ints8	protein_coding	ENSG00000164941	INTS8
4:19448664|19461758	2.8414	0.0368441	0.80414	0.099	intron	ENSMUSG00000056494	Cngb3	protein_coding	ENSG00000170289	CNGB3
7:59104318|59262016	5.58704	0.000686442	0.16192	0.0986667	intron	ENSMUSG00000077645,ENSMUSG00000119740,ENSMUSG00000119505,ENSMUSG00000119279,ENSMUSG00000119428,ENSMUSG00000119724,ENSMUSG00000119336,ENSMUSG00000119528,ENSMUSG00000119405,ENSMUSG00000118873,ENSMUSG00000119331,ENSMUSG00000119250,ENSMUSG00000119682,ENSMUSG00000119271,ENSMUSG00000118955,ENSMUSG00000119073,ENSMUSG00000119375,ENSMUSG00000119897,ENSMUSG00000118674,ENSMUSG00000119316,ENSMUSG00000119088,…	Gm24983,Gm24100,Gm22391,Gm23575,Gm22253,Gm23688,Gm22255,Gm24495,Gm25647,Gm22627,Gm24219,Gm24759,Gm22909,Gm25742,Gm22912,Gm25175,Gm23944,Gm25585,Gm26467,Gm26336,Gm24652,Gm24570,Gm26284,Gm24310,Gm25085,Gm24654,Gm22511,Gm22640,Gm23449,Gm26200,Gm24021,Gm23682,Gm25194,Gm25984,Gm24952,Gm22050,Gm25823,Gm25461,Gm23286,Gm25098,Gm25077,Gm26432,Gm22510,Gm25741,Gm26392,Gm24702,Gm22629,Gm26334,Gm25230,Gm23254…	snoRNA,snoRNA,snoRNA,snoRNA,snoRNA,snoRNA,snoRNA,snoRNA,snoRNA,snoRNA,snoRNA,snoRNA,snoRNA,snoRNA,snoRNA,snoRNA,snoRNA,snoRNA,snoRNA,snoRNA,snoRNA,snoRNA,snoRNA,snoRNA,snoRNA,snoRNA,snoRNA,snoRNA,snoRNA,snoRNA,snoRNA,snoRNA,snoRNA,snoRNA,snoRNA,snoRNA,snoRNA,snoRNA,snoRNA,snoRNA,snoRNA,snoRNA,snoRNA,snoRNA,snoRNA,snoRNA,snoRNA,snoRNA,snoRNA,snoRNA,snoRNA,snoRNA,snoRNA,snoRNA,snoRNA,snoRNA,snoRNA,…
6:52734539|52735340	-1.65356	0.0286802	0.743717	-0.0263333	exon	ENSMUSG00000004535	Tax1bp1	protein_coding	ENSG00000106052	TAX1BP1
10:55963627|56005273	2.32808	0.0288504	0.743717	0.038	exon	ENSMUSG00000112528,ENSMUSG00000038122	Gm29794,Tbc1d32	processed_pseudogene,protein_coding	ENSG00000146350	TBC1D32
2:154999694|155005403	-1.42126	0.0482068	0.859153	-0.098	exon	ENSMUSG00000027598	Itch	protein_coding	ENSG00000078747	ITCH
11:78226253|78227656	1.74979	0.0030646	0.32864	0.097	exon	ENSMUSG00000041958	Pigs	protein_coding	ENSG00000087111	PIGS
8:86667470|86697626	-2.72231	0.0328049	0.795618	-0.097	exon	ENSMUSG00000036879	Phkb	protein_coding	ENSG00000102893	PHKB
1:30859162|30863600	1.45126	0.0298579	0.748373	0	exon	ENSMUSG00000048874	Phf3	protein_coding	ENSG00000118482	PHF3
4:124575986|124577648	-1.45788	0.0206803	0.685615	-0.096	exon	ENSMUSG00000028907	Utp11	protein_coding	ENSG00000183520	UTP11
8:68356769|68361541	1.98625	0.0259819	0.72169	-0.0956667	exon	ENSMUSG00000030465	Psd3	protein_coding	ENSG00000156011	PSD3
10:75109851|75115795	1.42534	0.0432106	0.817338	0.094	exon	ENSMUSG00000033444	Specc1l	protein_coding	ENSG00000100014	SPECC1L
X:140958051|140958228	2.82358	0.0197327	0.670579	0.0933333	intron	ENSMUSG00000042282	Gucy2f	protein_coding	ENSG00000101890	GUCY2F
11:29089224|29097533	-1.86637	0.0154006	0.632895	-0.092	exon	ENSMUSG00000020464	Pnpt1	protein_coding	ENSG00000138035	PNPT1
18:80912957|80961093	2.66583	0.00950947	0.515311	0.0916667	exon	ENSMUSG00000024566	Atp9b	protein_coding	ENSG00000166377	ATP9B
14:36648796|36663221	1.51367	0.0456778	0.832582	0.0916667	exon	ENSMUSG00000058690	Ccser2	protein_coding	ENSG00000107771	CCSER2
1:161671571|161674879	2.39752	0.00307171	0.32864	0.0906667	exon	ENSMUSG00000040297	Suco	protein_coding	ENSG00000094975	SUCO
3:146168940|146199598	-1.35429	0.00653369	0.453682	-0.0896667	exon	ENSMUSG00000028188	Spata1	protein_coding	ENSG00000122432	SPATA1
17:37365023|37365799	1.53606	0.0346717	0.799581	0.0266667	exon	ENSMUSG00000024462	Gabbr1	protein_coding	ENSG00000204681	GABBR1
12:73214774|73265916	2.96343	0.0139584	0.60186	0.0896667	exon	ENSMUSG00000021103	Mnat1	protein_coding	ENSG00000020426	MNAT1
8:26130593|26139719	-1.77474	0.0031143	0.32864	-0.0886667	exon	ENSMUSG00000054823	Nsd3	protein_coding	ENSG00000147548	NSD3
4:83454027|83473121	-2.70964	0.0246894	0.715083	-0.0883333	exon	ENSMUSG00000052407	Ccdc171	protein_coding	ENSG00000164989	CCDC171
11:102391629|102418992	2.84155	0.0348738	0.799581	0.0216667	exon	ENSMUSG00000034621	Gpatch8	protein_coding	ENSG00000186566	GPATCH8
5:7250951|7256428	-5.24608	0.000968966	0.194278	-0.0873333	intron	ENSMUSG00000092094	Zfp804b	protein_coding	ENSG00000182348	ZNF804B
3:66901850|66903923	-1.36103	0.0425336	0.814167	-0.0873333	exon	ENSMUSG00000034544	Rsrc1	protein_coding	ENSG00000174891	RSRC1
1:87306694|87307730	-2.20012	0.0382588	0.80414	-0.087	exon	ENSMUSG00000048000	Gigyf2	protein_coding	ENSG00000204120	GIGYF2
15:7319265|7334700	3.00011	0.0279613	0.743717	0.0846667	exon	ENSMUSG00000042961	Egflam	protein_coding	ENSG00000164318	EGFLAM
4:62230495|62252497	-1.5462	0.0350938	0.799581	-0.0843333	exon	ENSMUSG00000066151	Fkbp15	protein_coding	ENSG00000119321	FKBP15
4:131709764|131734749	2.85383	0.0360049	0.80414	0.0363333	exon	ENSMUSG00002075479,ENSMUSG00000028906	Gm55197,Epb41	miRNA,protein_coding	ENSG00000159023	EPB41
11:70765572|70777997	1.81726	0.0347172	0.799581	0.0836667	exon	ENSMUSG00000020817,ENSMUSG00000081968	Rabep1,Rpl23a-ps2	protein_coding,processed_pseudogene	ENSG00000029725	RABEP1
2:104608482|104610605	-2.63295	0.0148207	0.628426	-0.0833333	exon	ENSMUSG00000074994	Qser1	protein_coding	ENSG00000060749	QSER1
11:79337632|79339162	-2.0141	0.0368096	0.80414	-0.0156667	exon	ENSMUSG00000020716	Nf1	protein_coding	ENSG00000196712	NF1
5:110382213|110398673	2.67779	0.01316	0.586349	0.08	exon	ENSMUSG00000029501	Ankle2	protein_coding	ENSG00000176915	ANKLE2
10:69978409|69990666	3.22194	0.005522	0.437109	0.0793333	exon	ENSMUSG00000048701	Ccdc6	protein_coding	ENSG00000108091	CCDC6
11:85467608|85474820	2.33087	0.0405511	0.810167	0.0736667	exon	ENSMUSG00000059439	Bcas3	protein_coding	ENSG00000141376	BCAS3
4:155600092|155627650	-5.15222	0.00144994	0.22256	-0.0723333	exon	ENSMUSG00000029064	Gnb1	protein_coding	ENSG00000078369	GNB1
12:4680637|4683562	-1.74837	0.0375881	0.80414	-0.00366667	exon	ENSMUSG00000020640	Itsn2	protein_coding	ENSG00000198399	ITSN2
11:22003432|22018506	1.08781	0.0385466	0.80414	0.0723333	exon	ENSMUSG00000042302	Ehbp1	protein_coding	ENSG00000115504	EHBP1
6:143126313|143143291	2.43356	0.00830211	0.482485	0.072	exon	ENSMUSG00000030275	Etnk1	protein_coding	ENSG00000139163	ETNK1
X:133873096|133894394	-2.71336	0.0266288	0.72169	-0.07	exon	ENSMUSG00000052676	Zmat1	protein_coding	ENSG00000166432	ZMAT1
12:87382806|87393575	2.96736	0.0285874	0.743717	0.0696667	exon	ENSMUSG00000021036	Sptlc2	protein_coding	ENSG00000100596	SPTLC2
9:86399020|86427446	-0.856774	0.0409225	0.810167	-0.0673333	exon	ENSMUSG00000034973	Dop1a	protein_coding	ENSG00000083097	DOP1A
9:59333406|59361752	1.04746	0.038703	0.80414	-0.0133333	exon	ENSMUSG00000025234	Arih1	protein_coding	ENSG00000166233	ARIH1
2:5057799|5059527	-2.19318	0.0394594	0.810167	-0.0173333	exon	ENSMUSG00000026672	Optn	protein_coding	ENSG00000123240	OPTN
10:94584803|94586521	-2.70412	0.0329358	0.795618	-0.067	exon	ENSMUSG00000020024	Cep83	protein_coding	ENSG00000173588	CEP83
2:166701183|166703655	2.43546	0.0229085	0.712117	0.0666667	exon	ENSMUSG00000074582	Arfgef2	protein_coding	ENSG00000124198	ARFGEF2
1:188514517|188517003	2.19537	0.0400072	0.810167	0.0136667	exon	ENSMUSG00000026609	Ush2a	protein_coding	ENSG00000042781	USH2A
15:73131397|73140742	-1.46412	0.0470392	0.853517	-0.0656667	exon	ENSMUSG00000022607	Ptk2	protein_coding	ENSG00000169398	PTK2
1:153345346|153353935	1.5986	0.0402713	0.810167	0.0246667	exon	ENSMUSG00000042699	Dhx9	protein_coding	ENSG00000135829	DHX9
12:84339058|84344976	-5.14263	0.00131582	0.211058	-0.0653333	exon	ENSMUSG00000072946	Ptgr2	protein_coding	ENSG00000140043	PTGR2
8:3683291|3684623	-2.8466	0.0229064	0.712117	-0.064	exon	ENSMUSG00000004626	Stxbp2	protein_coding	ENSG00000076944	STXBP2
5:48547819|48559817	1.97658	0.0130618	0.586349	0.0626667	intron	ENSMUSG00000029089	5730480H06Rik	protein_coding	ENSG00000163138	PACRGL
4:150523800|150619402	2.19906	0.0416193	0.810167	0.0113333	exon	ENSMUSG00000039852	Rere	protein_coding	ENSG00000142599	RERE
2:144096646|144101098	1.348	0.0259325	0.72169	0.0606667	exon	ENSMUSG00000027423	Snx5	protein_coding	ENSG00000089006	SNX5
1:13291531|13294937	-1.59269	0.0417713	0.810167	-0.0496667	exon	ENSMUSG00000005886	Ncoa2	protein_coding	ENSG00000140396	NCOA2
1:66801207|66846763	-2.86101	0.0285922	0.743717	-0.06	exon	ENSMUSG00000102559,ENSMUSG00000102374,ENSMUSG00000026004,ENSMUSG00000103706,ENSMUSG00000103756	Gm37570,Gm38387,Kansl1l,6820402A03Rik,Gm37285	TEC,TEC,protein_coding,TEC,TEC	ENSG00000144445	KANSL1L
3:104372803|104387166	1.44523	0.0440746	0.821652	0.059	exon	ENSMUSG00000105304,ENSMUSG00000032913	Gm43696,Lrig2	lncRNA,protein_coding	ENSG00000198799	LRIG2
1:106209093|106214846	2.60456	0.0066665	0.453682	0.0583333	exon	ENSMUSG00000044340	Phlpp1	protein_coding	ENSG00000081913	PHLPP1
2:83683714|83690921	-1.91515	0.0252499	0.715083	-0.057	exon	ENSMUSG00000048388	Fam171b	protein_coding	ENSG00000144369	FAM171B
1:52829183|52838695	2.18953	0.0426372	0.814167	0.049	exon	ENSMUSG00000026102	Inpp1	protein_coding	ENSG00000151689	INPP1
5:51629940|51631753	1.67583	0.029262	0.743717	0.057	exon	ENSMUSG00000029167	Ppargc1a	protein_coding	ENSG00000109819	PPARGC1A
X:7660499|7661757	-2.74061	0.0432482	0.817338	-0.041	intron	ENSMUSG00000031153	Gripap1	protein_coding	ENSG00000068400	GRIPAP1
19:4392875|4444920	-1.93122	0.0264395	0.72169	-0.0566667	exon	ENSMUSG00000054611	Kdm2a	protein_coding	ENSG00000173120	KDM2A
2:146730941|146744542	2.76446	0.00825188	0.482485	0.056	intron	ENSMUSG00000074749	Kiz	protein_coding	ENSG00000088970	KIZ
1:80264616|80267959	-2.70685	0.0266192	0.72169	-0.056	exon	ENSMUSG00000004364	Cul3	protein_coding	ENSG00000036257	CUL3
19:53609020|53610337	2.47488	0.0442586	0.821652	0.017	exon	ENSMUSG00000024974	Smc3	protein_coding	ENSG00000108055	SMC3
6:116019832|116020766	1.51491	0.0444648	0.821677	0.0456667	exon	ENSMUSG00000030126	Tmcc1	protein_coding	ENSG00000172765	TMCC1
7:98628843|98653913	-2.12011	0.0192514	0.670101	-0.0553333	exon	ENSMUSG00000035354	Uvrag	protein_coding	ENSG00000198382	UVRAG
1:66840208|66846763	-1.14608	0.0454528	0.832264	0	exon	ENSMUSG00000026004	Kansl1l	protein_coding	ENSG00000144445	KANSL1L
15:39155497|39209016	-1.26971	0.0289777	0.743717	0.0546667	exon	ENSMUSG00000037386	Rims2	protein_coding	ENSG00000176406	RIMS2
17:74680658|74689035	-3.1185	0.0066917	0.453682	-0.053	exon	ENSMUSG00000024068	Spast	protein_coding	ENSG00000021574	SPAST
9:110402680|110403342	2.9678	0.0131112	0.586349	0.053	exon	ENSMUSG00000044791	Setd2	protein_coding	ENSG00000181555	SETD2
5:16469256|16472473	-2.19553	0.0382554	0.80414	-0.0526667	exon	ENSMUSG00000040118	Cacna2d1	protein_coding	ENSG00000153956	CACNA2D1
14:67253466|67260639	-1.53718	0.0481086	0.859153	-0.0406667	exon	ENSMUSG00000022052	Ppp2r2a	protein_coding	ENSG00000221914	PPP2R2A
19:36933771|36946596	1.67295	0.0354108	0.799808	0.0513333	exon	ENSMUSG00000040565	Btaf1	protein_coding	ENSG00000095564	BTAF1
X:142492644|142499144	-1.59037	0.0234365	0.715083	-0.0506667	exon	ENSMUSG00000031284	Pak3	protein_coding	ENSG00000077264	PAK3
6:125767204|125784811	1.85263	0.0500709	0.877168	0.000666667	exon	ENSMUSG00000038115	Ano2	protein_coding	ENSG00000047617	ANO2
5:45880316|45885084	-2.31272	0.0501682	0.877168	-0.081	exon	ENSMUSG00000015882	Lcorl	protein_coding	ENSG00000178177	LCORL
12:66533485|66702211	-2.02518	0.0501838	0.877168	-0.0506667	exon	ENSMUSG00000088019,ENSMUSG00000034912,ENSMUSG00000113808	Gm23826,Mdga2,Gm47988	snoRNA,protein_coding,TEC	ENSG00000139915	MDGA2
8:92128435|92136469	-2.73745	0.0503114	0.877168	-0.0183333	exon	ENSMUSG00000055932	Fto	protein_coding	ENSG00000140718	FTO
15:88978340|88981022	-1.74689	0.0506521	0.878455	-0.0676667	exon	ENSMUSG00000035757	Selenoo	protein_coding	ENSG00000073169	SELENOO
7:132551314|132568423	-2.06375	0.0508233	0.878455	-0.0976667	exon	ENSMUSG00000030967	Zranb1	protein_coding	ENSG00000019995	ZRANB1
16:75742118|75744238	1.6806	0.0518114	0.891689	0.262	exon	ENSMUSG00000022876	Samsn1	protein_coding	ENSG00000155307	SAMSN1
12:13424697|13465732	-1.53997	0.0526449	0.902163	-0.101333	exon	ENSMUSG00000020576	Nbas	protein_coding	ENSG00000151779	NBAS
19:45874391|45880587	-2.20665	0.052951	0.903547	-0.0423333	exon	ENSMUSG00000039901	Armh3	protein_coding	ENSG00000120029	ARMH3
12:6086104|6096744	-1.58185	0.053328	0.906125	-0.488667	intergenic
17:80752859|80767476	1.2729	0.0536779	0.907199	0.274667	exon	ENSMUSG00000024241	Sos1	protein_coding	ENSG00000115904	SOS1
14:8456108|8456690	1.54434	0.0539961	0.907199	0.303333	exon	ENSMUSG00000021738	Atxn7	protein_coding	ENSG00000163635	ATXN7
7:74786046|74798836	-1.00074	0.054301	0.907199	-0.0376667	exon	ENSMUSG00000053025	Sv2b	protein_coding	ENSG00000185518	SV2B
14:122370692|122377186	2.21254	0.0547995	0.907199	0.018	exon	ENSMUSG00000025544	Tm9sf2	protein_coding	ENSG00000125304	TM9SF2
2:105510155|105516288	-1.14871	0.0548238	0.907199	0.275667	exon	ENSMUSG00000027168	Pax6	protein_coding	ENSG00000007372	PAX6
11:76007885|76012422	-2.06725	0.0549317	0.907199	-0.129	exon	ENSMUSG00000017286,ENSMUSG00000017288	Glod4,Vps53	protein_coding,protein_coding	ENSG00000141252,ENSG00000167699	GLOD4,VPS53
14:7678599|7690937	0.962158	0.0551016	0.907199	0.248667	exon	ENSMUSG00000021733	Slc4a7	protein_coding	ENSG00000033867	SLC4A7
12:110745730|110746324	-2.31571	0.0556099	0.907199	-0.0436667	exon	ENSMUSG00000037957	Wdr20	protein_coding	ENSG00000140153	WDR20
19:43889509|43900828	-1.75529	0.0558569	0.907199	-0.0856667	exon	ENSMUSG00000025195	Dnmbp	protein_coding	ENSG00000107554	DNMBP
5:3691354|3694940	-1.38347	0.0558877	0.907199	-0.0283333	exon	ENSMUSG00000007415	Gatad1	protein_coding	ENSG00000157259	GATAD1
9:45702381|45705727	1.67861	0.0559879	0.907199	0.286667	exon	ENSMUSG00000043987	Cep164	protein_coding	ENSG00000110274	CEP164
11:29350184|29380252	-1.17669	0.0562731	0.907199	-0.104667	exon	ENSMUSG00000032740	Ccdc88a	protein_coding	ENSG00000115355	CCDC88A
1:188016981|188051290	-1.81053	0.0565648	0.907199	-0.0793333	intron	ENSMUSG00000026609	Ush2a	protein_coding	ENSG00000042781	USH2A
19:38139036|38151318	-1.65026	0.0566561	0.907199	-0.0123333	exon	ENSMUSG00000024992	Pde6c	protein_coding	ENSG00000095464	PDE6C
18:34401351|34439432	-1.81918	0.0567848	0.907199	-0.0273333	exon	ENSMUSG00000005871	Apc	protein_coding	ENSG00000134982	APC
9:64632784|64635711	1.26922	0.0574446	0.914098	-0.525333	exon	ENSMUSG00000004771,ENSMUSG00002076457	Rab11a,Gm55884	protein_coding,miRNA	ENSG00000103769	RAB11A
1:36854536|36862234	1.77283	0.0577952	0.915714	0.0366667	exon	ENSMUSG00000026116	Tmem131	protein_coding	ENSG00000075568	TMEM131
7:132627442|132683589	-1.53247	0.0580852	0.915714	-0.0646667	exon	ENSMUSG00000030970,ENSMUSG00000030849	Ctbp2,Fgfr2	protein_coding,protein_coding	ENSG00000066468,ENSG00000175029	CTBP2,FGFR2
1:86087717|86092573	-1.80476	0.0582312	0.915714	-0.002	exon	ENSMUSG00000062590,ENSMUSG00000094638	Armc9,Gm21972	protein_coding,protein_coding	ENSG00000135931	ARMC9
3:146213269|146225198	2.04827	0.060145	0.942116	0.0243333	exon	ENSMUSG00000028187	Rpf1	protein_coding	ENSG00000117133	RPF1
13:18994602|19014963	2.18985	0.0606767	0.94643	0.0283333	exon	ENSMUSG00000041236	Vps41	protein_coding	ENSG00000006715	VPS41
9:48272727|48301652	2.04254	0.0610593	0.94643	0.196667	exon	ENSMUSG00000044229	Nxpe4	protein_coding	ENSG00000137634	NXPE4
14:70504079|70504955	-1.71067	0.0611285	0.94643	-0.084	exon	ENSMUSG00000022092	Ppp3cc	protein_coding	ENSG00000120910	PPP3CC
9:52441254|52454747	-1.64931	0.0620828	0.951897	-0.236667	intergenic
11:109376532|109381476	-2.04205	0.0621522	0.951897	0.110667	exon	ENSMUSG00000020604	Arsg	protein_coding	ENSG00000141337	ARSG
9:102758853|102776049	-1.8027	0.0622444	0.951897	-0.0296667	exon	ENSMUSG00000032547	Ryk	protein_coding	ENSG00000163785	RYK
18:25153719|25161226	-0.941576	0.0626554	0.951897	-0.029	exon	ENSMUSG00000034295	Fhod3	protein_coding	ENSG00000134775	FHOD3
11:70765572|70775794	1.591	0.0627893	0.951897	0.072	exon	ENSMUSG00000020817,ENSMUSG00000081968	Rabep1,Rpl23a-ps2	protein_coding,processed_pseudogene	ENSG00000029725	RABEP1
5:122705324|122749170	1.34453	0.0629059	0.951897	0.114	exon	ENSMUSG00000105815,ENSMUSG00000029469	Gm43541,Ift81	TEC,protein_coding	ENSG00000122970	IFT81
2:18127056|18151683	-2.06967	0.0637379	0.960861	-0.313667	exon	ENSMUSG00000026743	Mllt10	protein_coding	ENSG00000078403	MLLT10
2:37734789|37746168	-2.07769	0.0642817	0.962228	-0.0476667	exon	ENSMUSG00000035392	Dennd1a	protein_coding	ENSG00000119522	DENND1A
11:104259506|104269652	1.12583	0.0643085	0.962228	0.312333	exon	ENSMUSG00000018412	Kansl1	protein_coding	ENSG00000120071	KANSL1
5:96254075|96281991	-1.20939	0.0649302	0.964576	-0.195	exon	ENSMUSG00000034724	Cnot6l	protein_coding	ENSG00000138767	CNOT6L
7:141678894|141691494	-2.05981	0.0649611	0.964576	-0.203667	intron	ENSMUSG00000109958	Gm32786	lncRNA
18:76419931|76437847	-1.44834	0.0653995	0.964576	0.300667	exon	ENSMUSG00000024563	Smad2	protein_coding	ENSG00000175387	SMAD2
4:148565322|148576223	1.92851	0.0654276	0.964576	0.373333	exon	ENSMUSG00000028991	Mtor	protein_coding	ENSG00000198793	MTOR
3:20118730|20162287	-1.66459	0.0658953	0.966794	-0.0683333	exon	ENSMUSG00000002428	Hltf	protein_coding	ENSG00000071794	HLTF
6:86691157|86699647	-2.0518	0.0660602	0.966794	0.234667	exon	ENSMUSG00000001157	Gmcl1	protein_coding	ENSG00000087338,ENSG00000244234	GMCL1,GMCL2
8:73825458|73858760	2.03665	0.0663777	0.967907	0.0283333	exon	ENSMUSG00000004383	Large1	protein_coding	ENSG00000133424	LARGE1
Y:1136848|1158634	-2.04794	0.0674649	0.970941	-0.0213333	exon	ENSMUSG00000068457	Uty	protein_coding	ENSG00000183878	UTY
15:82709432|82741485	0.686512	0.0676148	0.970941	0.000666667	exon	ENSMUSG00000041852	Tcf20	protein_coding	ENSG00000100207	TCF20
11:97120656|97129084	1.93453	0.0682268	0.970941	0.615333	exon	ENSMUSG00000001441	Npepps	protein_coding	ENSG00000141279	NPEPPS
5:121933001|121935848	2.18355	0.0683231	0.970941	0.107667	exon	ENSMUSG00000042605	Atxn2	protein_coding	ENSG00000204842	ATXN2
6:98479569|98487661	-1.02488	0.0683675	0.970941	-0.348333	intron	ENSMUSG00000107614	Gm44196	lncRNA
X:151028098|151029409	-1.42076	0.0684022	0.970941	-0.0393333	exon	ENSMUSG00000025332	Kdm5c	protein_coding
1:34900954|34908486	-2.17053	0.0684894	0.970941	-0.012	exon	ENSMUSG00000026123	Plekhb2	protein_coding	ENSG00000115762	PLEKHB2
2:69027479|69035522	-1.92961	0.0685228	0.970941	-0.0193333	exon	ENSMUSG00000005233	Spc25	protein_coding	ENSG00000152253	SPC25
13:104321234|104324751	2.04563	0.0695172	0.971724	0.0293333	exon	ENSMUSG00000021712	Trim23	protein_coding	ENSG00000113595	TRIM23
19:27827111|27900666	1.82314	0.069556	0.971724	0.333333	exon	ENSMUSG00000040929	Rfx3	protein_coding	ENSG00000080298	RFX3
6:31403649|31410066	-1.45592	0.0697174	0.971724	-0.022	exon	ENSMUSG00000025609	Mkln1	protein_coding	ENSG00000128585	MKLN1
15:39138371|39209016	-2.22988	0.0698118	0.971724	-0.139667	exon	ENSMUSG00000037386	Rims2	protein_coding	ENSG00000176406	RIMS2
4:131701995|131727615	-1.53185	0.0700661	0.971724	-0.00266667	exon	ENSMUSG00002075479,ENSMUSG00000028906	Gm55197,Epb41	miRNA,protein_coding	ENSG00000159023	EPB41
13:55217535|55241094	-1.45059	0.070319	0.971724	-0.320667	exon	ENSMUSG00000025878	Uimc1	protein_coding	ENSG00000087206	UIMC1
15:39315436|39326006	1.31899	0.0704527	0.971724	0.339333	exon	ENSMUSG00000037386	Rims2	protein_coding	ENSG00000176406	RIMS2
1:64590008|64609435	-1.45053	0.0705166	0.971724	-0.0276667	exon	ENSMUSG00000025958	Creb1	protein_coding	ENSG00000118260	CREB1
18:5705043|5773094	2.03798	0.0708422	0.972867	0.985667	exon	ENSMUSG00000024238	Zeb1	protein_coding	ENSG00000148516	ZEB1
14:21825031|21833864	1.36598	0.0719384	0.978423	0.605667	exon	ENSMUSG00000021770	Samd8	protein_coding	ENSG00000156671	SAMD8
11:7028888|7059112	-0.975685	0.0720452	0.978423	-0.00533333	exon	ENSMUSG00000020431	Adcy1	protein_coding	ENSG00000164742	ADCY1
2:126665896|126667709	-1.55022	0.0722017	0.978423	-0.0253333	exon	ENSMUSG00000027365	Trpm7	protein_coding	ENSG00000092439	TRPM7
7:141678894|141683835	-1.38738	0.0722227	0.978423	-0.166667	intron	ENSMUSG00000109958	Gm32786	lncRNA
1:10145085|10156177	0.850927	0.0730083	0.985023	0.007	exon	ENSMUSG00000056763	Cspp1	protein_coding	ENSG00000104218	CSPP1
13:11774557|11800027	1.04266	0.0732012	0.985023	0.159667	exon	ENSMUSG00000021313	Ryr2	protein_coding	ENSG00000198626	RYR2
14:65313033|65317924	-1.16496	0.074088	0.986173	-0.124667	exon	ENSMUSG00000021978	Extl3	protein_coding	ENSG00000012232	EXTL3
8:106825704|106827621	-1.45809	0.074427	0.986173	-0.185667	exon	ENSMUSG00000031902	Nfatc3	protein_coding	ENSG00000072736	NFATC3
13:93478264|93492587	-0.930286	0.0745886	0.986173	-0.078	exon	ENSMUSG00000007617	Homer1	protein_coding	ENSG00000152413	HOMER1
X:150348368|150382580	-1.37462	0.0747884	0.986173	-0.0426667	exon	ENSMUSG00000041229	Phf8	protein_coding	ENSG00000172943	PHF8
X:55688728|55700413	1.36531	0.0751629	0.986173	0.0483333	exon	ENSMUSG00000060681	Slc9a6	protein_coding	ENSG00000198689	SLC9A6
5:34615249|34623791	-1.16647	0.0751761	0.986173	-0.29	exon	ENSMUSG00000037210	Fam193a	protein_coding	ENSG00000125386	FAM193A
11:90148346|90158407	0.991849	0.0763363	0.986173	-0.292333	exon	ENSMUSG00000109967,ENSMUSG00000003948	Gm45883,Mmd	lncRNA,protein_coding	ENSG00000108960	MMD
10:53550662|53566244	-0.867114	0.0764486	0.986173	-0.566333	exon	ENSMUSG00000019856	Fam184a	protein_coding	ENSG00000111879	FAM184A
12:6687974|6689980	1.81546	0.0765613	0.986173	0.455	intergenic
4:101454998|101456440	1.83096	0.0766737	0.986173	0.0193333	exon	ENSMUSG00000028528	Dnajc6	protein_coding	ENSG00000116675	DNAJC6
1:156697011|156720582	2.06569	0.0766777	0.986173	0.0893333	exon	ENSMUSG00000102960,ENSMUSG00000026594	Gm37943,Ralgps2	TEC,protein_coding	ENSG00000116191	RALGPS2
4:149270560|149283799	1.94076	0.0770348	0.986173	0.0143333	exon	ENSMUSG00000063077	Kif1b	protein_coding	ENSG00000054523	KIF1B
7:23927473|23929265	2.11935	0.0774165	0.986173	0.263333	exon	ENSMUSG00000074283	Zfp109	protein_coding	ENSG00000159915	ZNF233
18:5633204|5705243	-1.34345	0.0775069	0.986173	-0.083	exon	ENSMUSG00000024238	Zeb1	protein_coding	ENSG00000148516	ZEB1
9:107724467|107730873	-1.92432	0.0787295	0.986173	0.268333	exon	ENSMUSG00000032582	Rbm6	protein_coding	ENSG00000004534	RBM6
15:44259907|44284269	1.80413	0.0789875	0.986173	0.0793333	exon	ENSMUSG00000038736	Nudcd1	protein_coding	ENSG00000120526	NUDCD1
16:36706496|36715306	-2.06727	0.0790273	0.986173	-0.352	exon	ENSMUSG00000034243,ENSMUSG00000116795	Golgb1,Gm49600	protein_coding,TEC	ENSG00000173230	GOLGB1
3:63850643|63861425	-1.37122	0.0791276	0.986173	-0.0573333	exon	ENSMUSG00000027822	Slc33a1	protein_coding	ENSG00000169359	SLC33A1
11:20653711|20659746	2.0666	0.0791514	0.986173	0.106	exon	ENSMUSG00000049659	Aftph	protein_coding	ENSG00000119844	AFTPH
14:52384672|52387950	1.80059	0.0799286	0.986173	0.172667	exon	ENSMUSG00000057132	Rpgrip1	protein_coding	ENSG00000092200	RPGRIP1
10:58290395|58293606	1.81796	0.0800886	0.986173	0.0166667	exon	ENSMUSG00000003226	Ranbp2	protein_coding	ENSG00000153201	RANBP2
4:151874865|151920340	2.04221	0.0802315	0.986173	-0.275	exon	ENSMUSG00000014592	Camta1	protein_coding	ENSG00000171735	CAMTA1
12:82387436|82389273	-1.44718	0.0803272	0.986173	-0.0393333	exon	ENSMUSG00000042700	Sipa1l1	protein_coding	ENSG00000197555	SIPA1L1
6:65846165|65863162	-1.32383	0.0818445	0.986173	-0.333333	exon	ENSMUSG00000092394,ENSMUSG00000029913	Gm20445,Prdm5	processed_pseudogene,protein_coding	ENSG00000138738	PRDM5
1:156697011|156729460	-1.38976	0.0827003	0.986173	-0.340667	exon	ENSMUSG00000102960,ENSMUSG00000026594	Gm37943,Ralgps2	TEC,protein_coding	ENSG00000116191	RALGPS2
7:59070651|59170295	-2.66124	0.0828367	0.986173	0	intron	ENSMUSG00000077645,ENSMUSG00000119506,ENSMUSG00000119864,ENSMUSG00000119528,ENSMUSG00000119560,ENSMUSG00000119444,ENSMUSG00000075726,ENSMUSG00000119080,ENSMUSG00000119311,ENSMUSG00000119160,ENSMUSG00000119316,ENSMUSG00000119606,ENSMUSG00000118902,ENSMUSG00000119777,ENSMUSG00000119878,ENSMUSG00000119387,ENSMUSG00000118877,ENSMUSG00000119831,ENSMUSG00000119285,ENSMUSG00000118965,ENSMUSG00000118836,…	Gm24983,Gm25874,Gm25462,Gm24495,Gm24418,Gm26337,Gm23254,Gm26389,Gm25988,Gm24639,Gm26336,Gm25221,Gm24310,Gm25098,Gm24027,Gm24566,Gm23449,Gm26200,Gm22111,Gm24872,Gm23471,Gm22909,Gm25088,Gm26390,Gm25461,Gm23076,Gm25077,Gm26432,Gm22510,Gm24926,Gm24702,Gm23687,Gm25175,Gm26283,Gm23145,Gm26366,Gm22834,Gm22130,Gm25120,Gm22632,Gm25523,Snhg14,Gm22630,Gm22255,Gm22393,Gm26059,Gm23310,Gm25741,Gm22511,Gm22524	snoRNA,snoRNA,snoRNA,snoRNA,snoRNA,snoRNA,snoRNA,snoRNA,snoRNA,snoRNA,snoRNA,snoRNA,snoRNA,snoRNA,snoRNA,snoRNA,snoRNA,snoRNA,snoRNA,snoRNA,snoRNA,snoRNA,snoRNA,snoRNA,snoRNA,snoRNA,snoRNA,snoRNA,snoRNA,snoRNA,snoRNA,snoRNA,snoRNA,snoRNA,snoRNA,snoRNA,snoRNA,snoRNA,snoRNA,snoRNA,snoRNA,lncRNA,snoRNA,snoRNA,snoRNA,snoRNA,snoRNA,snoRNA,snoRNA,snoRNA
1:87759561|87765055	1.95403	0.0833347	0.986173	0.173	exon	ENSMUSG00000056055	Sag	protein_coding	ENSG00000130561	SAG
19:7082452|7083367	-1.69442	0.083389	0.986173	-0.247333	intron	ENSMUSG00000047787	Flrt1	protein_coding	ENSG00000126500	FLRT1
12:3667606|3694022	1.56101	0.0837367	0.986173	-0.129333	exon	ENSMUSG00000071454	Dtnb	protein_coding
X:132526018|132582157	1.57394	0.0843063	0.986173	0.0736667	exon	ENSMUSG00000051323	Pcdh19	protein_coding	ENSG00000165194	PCDH19
14:52363736|52371316	-1.37851	0.0844425	0.986173	-0.00466667	exon	ENSMUSG00000057132	Rpgrip1	protein_coding	ENSG00000092200	RPGRIP1
14:52384667|52387950	-0.804704	0.0846619	0.986173	-0.0213333	exon	ENSMUSG00000057132	Rpgrip1	protein_coding	ENSG00000092200	RPGRIP1
17:66327380|66360086	-1.00187	0.0846722	0.986173	-0.257333	intron	ENSMUSG00000034647	Ankrd12	protein_coding	ENSG00000101745	ANKRD12
18:82675074|82700412	-1.53936	0.0846876	0.986173	-0.370333	exon	ENSMUSG00000041258	Zfp236	protein_coding	ENSG00000130856	ZNF236
19:26597084|26631911	-1.55084	0.0852274	0.986173	0.220667	exon	ENSMUSG00000024921	Smarca2	protein_coding	ENSG00000080503	SMARCA2
14:47946259|47949965	-1.05879	0.0852874	0.986173	-0.0683333	exon	ENSMUSG00000021843	Ktn1	protein_coding	ENSG00000126777	KTN1
17:88770141|88770691	-0.847428	0.0853113	0.986173	-0.130667	exon	ENSMUSG00000034998	Foxn2	protein_coding	ENSG00000170802	FOXN2
9:123371409|123381882	-1.54098	0.0855611	0.986173	-0.100333	exon	ENSMUSG00000025240	Sacm1l	protein_coding	ENSG00000211456	SACM1L
3:115772293|115778623	-1.92296	0.0856007	0.986173	-0.0693333	exon	ENSMUSG00000054414	Slc30a7	protein_coding	ENSG00000162695	SLC30A7
18:34627210|34631212	-1.9152	0.085619	0.986173	-0.0666667	exon	ENSMUSG00000036501	Fam13b	protein_coding	ENSG00000031003	FAM13B
12:83694972|83698524	-1.91435	0.0857952	0.986173	-0.021	exon	ENSMUSG00000010608	Rbm25	protein_coding	ENSG00000119707	RBM25
2:120603710|120620836	1.88321	0.086482	0.986173	0.557667	exon	ENSMUSG00000090100,ENSMUSG00000027284	Ttbk2,Cdan1	protein_coding,protein_coding	ENSG00000128881,ENSG00000140326	CDAN1,TTBK2
1:143034731|143039149	-1.10903	0.0870242	0.986173	-0.242	intergenic
14:99423917|99448506	-1.90473	0.0872944	0.986173	-0.0696667	exon	ENSMUSG00000022064	Pibf1	protein_coding	ENSG00000083535	PIBF1
1:157001713|157006822	1.34075	0.0873882	0.986173	0.378	exon	ENSMUSG00000070565	Rasal2	protein_coding	ENSG00000075391	RASAL2
4:108363021|108370763	1.34272	0.0874232	0.986173	0.0243333	exon	ENSMUSG00000034610	Tut4	protein_coding	ENSG00000134744	TUT4
15:81267181|81276523	1.40173	0.0878164	0.986173	0.0176667	exon	ENSMUSG00000022403	St13	protein_coding	ENSG00000100380	ST13
12:34423877|34443404	1.79512	0.0879512	0.986173	0.374333	exon	ENSMUSG00000004698	Hdac9	protein_coding	ENSG00000048052	HDAC9
X:14717146|14717556	1.87844	0.0882254	0.986173	-0.239	intergenic
8:26557878|26562448	1.87449	0.0883025	0.986173	-0.318667	exon	ENSMUSG00000037234	Hook3	protein_coding	ENSG00000168172	HOOK3
12:31840846|31852482	-1.44357	0.0883392	0.986173	-0.046	exon	ENSMUSG00000035933	Cog5	protein_coding	ENSG00000164597	COG5
3:84810808|84811386	1.27303	0.0884512	0.986173	0.0693333	exon	ENSMUSG00000028086	Fbxw7	protein_coding	ENSG00000109670	FBXW7
1:84760548|84792690	-1.64558	0.088588	0.986173	0.305667	exon	ENSMUSG00000103505,ENSMUSG00000026219	Gm38374,Trip12	TEC,protein_coding	ENSG00000153827	TRIP12
14:120562206|120562824	1.1834	0.0888871	0.986173	0.0113333	exon	ENSMUSG00000022139	Mbnl2	protein_coding	ENSG00000139793	MBNL2
14:70478178|70504955	-1.35608	0.0889657	0.986173	-0.638667	exon	ENSMUSG00000022092	Ppp3cc	protein_coding	ENSG00000120910	PPP3CC
3:95898756|95899590	0.8232	0.0896068	0.986173	0.148333	exon	ENSMUSG00000015745	Plekho1	protein_coding	ENSG00000023902	PLEKHO1
5:86164061|86168810	2.06459	0.089646	0.986173	0.179333	exon	ENSMUSG00000029253	Cenpc1	protein_coding	ENSG00000145241	CENPC
13:64391448|64396280	-1.35041	0.0896882	0.986173	0.512667	exon	ENSMUSG00000033102	Cdc14b	protein_coding	ENSG00000081377,ENSG00000218305	CDC14B,CDC14C
5:132287763|132287975	-1.91731	0.0901769	0.986173	-0.0223333	exon	ENSMUSG00000029673	Auts2	protein_coding	ENSG00000158321	AUTS2
1:153358488|153359618	-1.90865	0.0903866	0.986173	-0.012	exon	ENSMUSG00000042699	Dhx9	protein_coding	ENSG00000135829	DHX9
14:56909862|56912196	1.3775	0.0908271	0.986173	0.181	exon	ENSMUSG00000079184	Mphosph8	protein_coding	ENSG00000196199	MPHOSPH8
1:105631656|105649140	1.5962	0.090963	0.986173	0.110667	exon	ENSMUSG00000026319,ENSMUSG00000104044	Relch,Gm37566	protein_coding,TEC	ENSG00000134444	RELCH
7:98275673|98286727	-1.56112	0.0910978	0.986173	-0.078	exon	ENSMUSG00000035401	Emsy	protein_coding	ENSG00000158636	EMSY
8:78136177|78140256	1.27475	0.0914904	0.986173	0	exon	ENSMUSG00000037148	Arhgap10	protein_coding	ENSG00000071205	ARHGAP10
12:111824644|111838867	-0.998349	0.0916488	0.986173	-0.0656667	exon	ENSMUSG00000021285,ENSMUSG00000113357	Ppp1r13b,Gm19195	protein_coding,processed_pseudogene	ENSG00000088808	PPP1R13B
X:70145091|70163000	1.04851	0.0919471	0.986173	0.144	exon	ENSMUSG00000059401	Mamld1	protein_coding	ENSG00000013619	MAMLD1
2:37422528|37433243	-1.90855	0.0922093	0.986173	-0.0153333	exon	ENSMUSG00000035437	Rabgap1	protein_coding	ENSG00000011454	RABGAP1
8:89431854|89436624	2.03459	0.0922242	0.986173	0.0233333	exon	ENSMUSG00000036712	Cyld	protein_coding	ENSG00000083799	CYLD
11:61800674|61807092	1.87793	0.0926065	0.986173	0.0936667	exon	ENSMUSG00000047804	Akap10	protein_coding	ENSG00000108599	AKAP10
14:106107102|106112509	1.87793	0.0926065	0.986173	0.256	intergenic
8:91705510|91716301	1.87793	0.0926065	0.986173	0.352333	exon	ENSMUSG00000056608	Chd9	protein_coding	ENSG00000177200	CHD9
1:128121197|128151378	1.3305	0.0926296	0.986173	0.04	exon	ENSMUSG00000065520,ENSMUSG00000056211	Mir128-1,R3hdm1	miRNA,protein_coding	ENSG00000048991,ENSG00000207654	MIR128-1,R3HDM1
4:152104647|152105165	-2.0612	0.0926464	0.986173	-0.100667	exon	ENSMUSG00000028952	Zbtb48	protein_coding	ENSG00000204859	ZBTB48
2:17530211|17534828	-1.92265	0.0926921	0.986173	-0.029	intron	ENSMUSG00000053702	Nebl	protein_coding	ENSG00000078114	NEBL
14:10011934|10058209	-0.859021	0.0927274	0.986173	0.294333	exon	ENSMUSG00002076656,ENSMUSG00000054423	Gm54788,Cadps	rRNA,protein_coding
12:73973331|73979250	1.33906	0.0927716	0.986173	0.665333	exon	ENSMUSG00000021109	Hif1a	protein_coding	ENSG00000100644	HIF1A
5:16504927|16538823	1.57712	0.0927723	0.986173	0.115333	exon	ENSMUSG00000040118	Cacna2d1	protein_coding	ENSG00000153956	CACNA2D1
10:8656283|8665365	1.33617	0.0932867	0.986173	0.0876667	exon	ENSMUSG00000015305	Sash1	protein_coding	ENSG00000111961	SASH1
14:20570622|20581928	1.22149	0.0933894	0.986173	-0.287333	exon	ENSMUSG00000021816	Ppp3cb	protein_coding	ENSG00000107758	PPP3CB
5:111494349|111497440	2.06444	0.0935261	0.986173	0.0296667	exon	ENSMUSG00000050017	Pitpnb	protein_coding	ENSG00000180957	PITPNB
8:111547339|111548222	-1.44085	0.0939833	0.986173	-0.0313333	exon	ENSMUSG00000033732	Sf3b3	protein_coding	ENSG00000189091	SF3B3
1:119669085|119693652	-0.93098	0.0940876	0.986173	-0.138	exon	ENSMUSG00000026384	Ptpn4	protein_coding	ENSG00000088179	PTPN4
5:73247944|73255770	-1.82562	0.0946099	0.986173	-0.332667	exon	ENSMUSG00000070733	Fryl	protein_coding	ENSG00000075539	FRYL
9:45705350|45705727	-2.10173	0.0949964	0.986173	-0.333333	exon	ENSMUSG00000043987	Cep164	protein_coding	ENSG00000110274	CEP164
17:86405940|86428174	1.00495	0.0954267	0.986173	-0.191667	exon	ENSMUSG00000024135	Srbd1	protein_coding	ENSG00000068784	SRBD1
2:119781567|119788844	1.8948	0.0954642	0.986173	0.0823333	exon	ENSMUSG00000033943	Mga	protein_coding	ENSG00000174197	MGA
X:84797938|84805013	-1.68292	0.095468	0.986173	-0.517	exon	ENSMUSG00000025059	Gk	protein_coding	ENSG00000198814,ENSG00000229894	GK,GK3
19:36064359|36079300	-0.984702	0.0956009	0.986173	0.00466667	exon	ENSMUSG00000024800	Rpp30	protein_coding	ENSG00000148688	RPP30
10:117528487|117541134	1.57948	0.096192	0.986173	0.317667	exon	ENSMUSG00000020184	Mdm2	protein_coding	ENSG00000135679	MDM2
2:37530863|37537297	-0.782236	0.0968102	0.986173	-0.192	exon	ENSMUSG00000026915	Strbp	protein_coding	ENSG00000165209	STRBP
4:126708049|126710267	-1.05525	0.0968109	0.986173	-0.120667	exon	ENSMUSG00000028830	AU040320	protein_coding	ENSG00000142687	KIAA0319L
5:130216242|130226957	1.35482	0.0968771	0.986173	-0.251333	exon	ENSMUSG00000080893,ENSMUSG00000025340	Ndufa12-ps,Rabgef1	processed_pseudogene,protein_coding	ENSG00000154710	RABGEF1
1:34227053|34235142	1.88436	0.0969811	0.986173	0.158333	exon	ENSMUSG00000026131	Dst	protein_coding	ENSG00000151914	DST
2:60325599|60346044	1.26681	0.0970902	0.986173	0.336333	exon	ENSMUSG00000054580	Pla2r1	protein_coding	ENSG00000153246	PLA2R1
10:117982500|117986861	-1.22329	0.0971621	0.986173	-0.0273333	exon	ENSMUSG00000020212	Mdm1	protein_coding	ENSG00000111554	MDM1
11:54731756|54744125	-1.92289	0.0976655	0.986173	-0.136333	exon	ENSMUSG00000020268	Lyrm7	protein_coding	ENSG00000186687	LYRM7
11:70765572|70784514	-1.53236	0.0980238	0.986173	-0.376	exon	ENSMUSG00000020817,ENSMUSG00000081968	Rabep1,Rpl23a-ps2	protein_coding,processed_pseudogene	ENSG00000029725	RABEP1
19:44923372|44936491	0.77713	0.0980304	0.986173	0.0576667	exon	ENSMUSG00000065159,ENSMUSG00000036097	Gm25482,Slf2	snRNA,protein_coding	ENSG00000119906,ENSG00000200360,ENSG00000206915	RNU6-439P,RNU6-792P,SLF2
19:25386450|25389128	0.772919	0.0981418	0.986173	0.159667	exon	ENSMUSG00000032702	Kank1	protein_coding	ENSG00000107104	KANK1
17:47135376|47141922	-1.56448	0.0984964	0.986173	-0.0603333	exon	ENSMUSG00000036568	Bicral	protein_coding	ENSG00000112624	BICRAL
1:87745238|87752232	1.79223	0.0985296	0.986173	0.000333333	exon	ENSMUSG00000056055	Sag	protein_coding	ENSG00000130561	SAG
17:79102524|79126346	-0.933779	0.0985961	0.986173	-0.293333	exon	ENSMUSG00000039414	Heatr5b	protein_coding	ENSG00000008869	HEATR5B
4:150584460|150594495	1.69509	0.0986173	0.986173	0	exon	ENSMUSG00000039852	Rere	protein_coding	ENSG00000142599	RERE
4:149241064|149246151	-1.91966	0.099132	0.98735	-0.0453333	exon	ENSMUSG00000028961	Pgd	protein_coding	ENSG00000142657	PGD
15:39399268|39450181	-1.37281	0.0997082	0.98735	-0.333333	exon	ENSMUSG00000037386	Rims2	protein_coding	ENSG00000176406	RIMS2
2:140260737|140294606	1.89596	0.0999124	0.98735	0.076	exon	ENSMUSG00000068205	Macrod2	protein_coding	ENSG00000172264	MACROD2
1:188111113|188198537	1.89532	0.0999442	0.98735	0.995	exon	ENSMUSG00000026609	Ush2a	protein_coding	ENSG00000042781	USH2A
1:30859764|30902336	1.87406	0.0999971	0.98735	0.0236667	exon	ENSMUSG00000103783,ENSMUSG00000048874	Gm37522,Phf3	TEC,protein_coding	ENSG00000118482	PHF3
8:26130593|26156172	-0.966969	0.100237	0.98735	-0.484333	exon	ENSMUSG00000054823	Nsd3	protein_coding	ENSG00000147548	NSD3
8:68413039|68417006	-1.35729	0.10068	0.98735	-0.104333	exon	ENSMUSG00000030465	Psd3	protein_coding	ENSG00000156011	PSD3
4:121027815|121047455	1.1612	0.10202	0.98735	0.09	exon	ENSMUSG00000049878	Rlf	protein_coding	ENSG00000117000	RLF
14:45839022|45867210	-0.775595	0.102275	0.98735	-0.0623333	exon	ENSMUSG00000037697,ENSMUSG00000115148	Ddhd1,Gm49125	protein_coding,TEC	ENSG00000100523	DDHD1
3:33058453|33069225	-1.37491	0.102488	0.98735	-0.333333	exon	ENSMUSG00000027674	Pex5l	protein_coding	ENSG00000114757	PEX5L
15:39370362|39399377	1.11532	0.10275	0.98735	0	exon	ENSMUSG00000037386	Rims2	protein_coding	ENSG00000176406	RIMS2
6:22318933|22322347	-1.67212	0.102781	0.98735	-0.00366667	exon	ENSMUSG00000029672	Fam3c	protein_coding	ENSG00000196937	FAM3C
19:57638690|57645670	-0.959235	0.103119	0.98735	-0.0203333	exon	ENSMUSG00000054843	Atrnl1	protein_coding	ENSG00000107518	ATRNL1
5:34588476|34623791	-1.11832	0.103904	0.98735	-0.019	exon	ENSMUSG00000037210	Fam193a	protein_coding	ENSG00000125386	FAM193A
19:37064938|37103788	1.3886	0.104061	0.98735	0.089	exon	ENSMUSG00000039652	Cpeb3	protein_coding	ENSG00000107864	CPEB3
4:150490653|150619402	-1.6828	0.104666	0.98735	-0.333333	exon	ENSMUSG00000039852	Rere	protein_coding	ENSG00000142599	RERE
3:86260976|86264053	1.2109	0.104772	0.98735	0.00966667	exon	ENSMUSG00000028080	Lrba	protein_coding	ENSG00000198589	LRBA
4:44133640|44137661	1.11076	0.106092	0.98735	0.0573333	exon	ENSMUSG00000035696	Rnf38	protein_coding	ENSG00000137075	RNF38
16:38827496|38843742	-1.07191	0.106409	0.98735	-0.0513333	exon	ENSMUSG00000022790	Igsf11	protein_coding	ENSG00000144847	IGSF11
10:63118960|63123788	1.67949	0.106818	0.98735	-0.0193333	exon	ENSMUSG00000020064	Herc4	protein_coding	ENSG00000148634	HERC4
12:8748091|8756041	-1.70666	0.107149	0.98735	-0.0243333	exon	ENSMUSG00000020594	Pum2	protein_coding	ENSG00000055917	PUM2
4:125967598|125981562	1.86412	0.107159	0.98735	0.108333	exon	ENSMUSG00000042616	Oscp1	protein_coding	ENSG00000116885	OSCP1
6:39499590|39500693	1.89158	0.107163	0.98735	0.0953333	exon	ENSMUSG00000038456	Dennd2a	protein_coding	ENSG00000146966	DENND2A
2:165647107|165649849	1.22383	0.107286	0.98735	0.0443333	exon	ENSMUSG00000039671	Zmynd8	protein_coding	ENSG00000101040	ZMYND8
1:66801207|66841327	-0.93942	0.107557	0.98735	-0.279	exon	ENSMUSG00000102559,ENSMUSG00000102374,ENSMUSG00000026004,ENSMUSG00000103706,ENSMUSG00000103756	Gm37570,Gm38387,Kansl1l,6820402A03Rik,Gm37285	TEC,TEC,protein_coding,TEC,TEC	ENSG00000144445	KANSL1L
4:129732771|129740332	1.37044	0.108091	0.98735	0.018	exon	ENSMUSG00000028788	Ptp4a2	protein_coding	ENSG00000184007	PTP4A2
4:147592043|147599560	1.27519	0.108903	0.98735	0.0373333	intron	ENSMUSG00000078496	Zfp982	protein_coding
16:38827496|38845476	1.11974	0.109063	0.98735	0.038	exon	ENSMUSG00000022790	Igsf11	protein_coding	ENSG00000144847	IGSF11
5:143248548|143250888	-1.43645	0.109561	0.98735	-0.0903333	exon	ENSMUSG00000046658	Zfp316	protein_coding	ENSG00000205903	ZNF316
18:23045639|23085367	-1.22491	0.109837	0.98735	-0.058	exon	ENSMUSG00000041923	Nol4	protein_coding	ENSG00000101746	NOL4
18:50297682|50305198	1.87253	0.110829	0.98735	0.043	exon	ENSMUSG00000024507	Hsd17b4	protein_coding	ENSG00000133835	HSD17B4
5:143075875|143076684	1.11482	0.111009	0.98735	0.233	exon	ENSMUSG00000045078	Rnf216	protein_coding	ENSG00000011275	RNF216
9:67872747|67883187	-1.35148	0.111051	0.98735	-0.036	exon	ENSMUSG00000035284	Vps13c	protein_coding	ENSG00000129003	VPS13C
8:55101255|55107046	0.646642	0.111294	0.98735	-0.0353333	exon	ENSMUSG00000039375	Wdr17	protein_coding	ENSG00000150627	WDR17
15:68866901|68889323	-0.73304	0.111315	0.98735	-0.0976667	exon	ENSMUSG00000022332	Khdrbs3	protein_coding	ENSG00000131773	KHDRBS3
11:108555322|108648645	-1.30274	0.111468	0.98735	-0.39	exon	ENSMUSG00000083723,ENSMUSG00000020728	Rpl23a-ps14,Cep112	processed_pseudogene,protein_coding	ENSG00000154240	CEP112
2:18151588|18167697	-1.75562	0.111489	0.98735	0.265667	exon	ENSMUSG00000026743,ENSMUSG00000064964	Mllt10,Gm25147	protein_coding,snRNA	ENSG00000078403,ENSG00000283300	MLLT10,U6
8:48848471|48870280	1.39282	0.111585	0.98735	0.044	exon	ENSMUSG00000031561	Tenm3	protein_coding	ENSG00000218336	TENM3
2:179576822|179581747	1.20752	0.111829	0.98735	0.0813333	exon	ENSMUSG00000039117	Taf4	protein_coding	ENSG00000130699	TAF4
11:22965655|22979010	1.67901	0.111854	0.98735	0.01	exon	ENSMUSG00000049811	Fam161a	protein_coding	ENSG00000170264	FAM161A
11:62273987|62281859	1.22187	0.111961	0.98735	-0.458	exon	ENSMUSG00000018501	Ncor1	protein_coding	ENSG00000141027	NCOR1
9:82808450|82815120	-0.914891	0.112189	0.98735	0.260333	exon	ENSMUSG00000032253	Phip	protein_coding	ENSG00000146247	PHIP
2:139837993|139899419	1.38421	0.11224	0.98735	0.278667	exon	ENSMUSG00000039033	Tasp1	protein_coding	ENSG00000089123	TASP1
3:100076256|100103913	-1.43466	0.112256	0.98735	-0.11	exon	ENSMUSG00000027865	Gdap2	protein_coding	ENSG00000196505	GDAP2
3:142544969|142559475	1.10668	0.112277	0.98735	0.27	exon	ENSMUSG00000004591	Pkn2	protein_coding	ENSG00000065243	PKN2
15:35668847|35675098	-1.75584	0.112709	0.98735	-0.991667	exon	ENSMUSG00000037646	Vps13b	protein_coding	ENSG00000132549	VPS13B
1:78420272|78449271	1.86381	0.112842	0.98735	0.0326667	exon	ENSMUSG00000026245,ENSMUSG00000104018	Farsb,4833412K13Rik	protein_coding,TEC	ENSG00000116120	FARSB
6:4905226|5100587	1.448	0.113132	0.98735	0.482667	exon	ENSMUSG00000097385,ENSMUSG00000097396,ENSMUSG00000097464,ENSMUSG00000032827	Gm26814,Gm26556,Gm26736,Ppp1r9a	TEC,TEC,TEC,protein_coding	ENSG00000158528	PPP1R9A
9:121965972|121966667	0.837928	0.113478	0.98735	-0.309	exon	ENSMUSG00000038145	Snrk	protein_coding	ENSG00000163788	SNRK
9:6983390|6994146	1.90367	0.113478	0.98735	0.0333333	exon	ENSMUSG00000047193	Dync2h1	protein_coding	ENSG00000187240	DYNC2H1
7:25083798|25084952	1.2247	0.113507	0.98735	0.214667	exon	ENSMUSG00000003123	Lipe	protein_coding	ENSG00000079435	LIPE
11:75642707|75650254	-1.16617	0.113834	0.98735	-0.00333333	exon	ENSMUSG00000020849	Ywhae	protein_coding	ENSG00000108953	YWHAE
4:109719006|109748187	0.902486	0.113985	0.98735	-0.573	exon	ENSMUSG00000010517	Faf1	protein_coding	ENSG00000185104	FAF1
2:129450824|129463147	-1.20955	0.114071	0.98735	0.00566667	exon	ENSMUSG00000037902	Sirpa	protein_coding	ENSG00000089012,ENSG00000101307,ENSG00000198053	SIRPA,SIRPB1,SIRPG
19:57366981|57367607	-1.30782	0.114383	0.98735	-0.181667	exon	ENSMUSG00000033478	Fhip2a	protein_coding	ENSG00000151553	FHIP2A
19:36933771|36947438	0.961551	0.114993	0.98735	0.00166667	exon	ENSMUSG00000040565	Btaf1	protein_coding	ENSG00000095564	BTAF1
12:85910338|85938984	1.58973	0.115163	0.98735	0.691667	exon	ENSMUSG00000012609	Ttll5	protein_coding
12:85923265|85946258	-1.56362	0.115467	0.98735	-0.143	exon	ENSMUSG00000012609	Ttll5	protein_coding
6:61287798|61290819	-1.76439	0.115863	0.98735	-0.0246667	exon	ENSMUSG00000039578	Ccser1	protein_coding	ENSG00000184305	CCSER1
8:122701166|122705493	-1.76439	0.115863	0.98735	-0.0506667	exon	ENSMUSG00000025316,ENSMUSG00000099140	Banp,Mir7237	protein_coding,miRNA	ENSG00000172530	BANP
11:53290416|53295429	-1.75927	0.11623	0.98735	-0.00966667	exon	ENSMUSG00000049470	Aff4	protein_coding	ENSG00000072364	AFF4
1:125950770|125961701	-1.75927	0.11623	0.98735	-0.364	exon	ENSMUSG00000049690	Nckap5	protein_coding	ENSG00000176771	NCKAP5
3:20051064|20066975	-1.27208	0.116451	0.98735	-0.0453333	exon	ENSMUSG00000027615	Hps3	protein_coding	ENSG00000163755	HPS3
4:33040733|33045199	1.27217	0.116551	0.98735	0.0166667	exon	ENSMUSG00000028277	Ube2j1	protein_coding	ENSG00000198833	UBE2J1
8:79786879|79803167	-1.16479	0.117058	0.98735	-0.143	exon	ENSMUSG00000071064	Zfp827	protein_coding	ENSG00000151612	ZNF827
12:36571432|36597959	-1.75808	0.117432	0.98735	-0.09	exon	ENSMUSG00000043153,ENSMUSG00000114135	Crppa,Gm7252	protein_coding,processed_pseudogene	ENSG00000214960	CRPPA
13:8885333|8899705	-1.43591	0.117575	0.98735	-0.378	exon	ENSMUSG00000021147	Wdr37	protein_coding	ENSG00000047056	WDR37
14:57031864|57042320	2.05158	0.117978	0.98735	0.0416667	exon	ENSMUSG00000040123	Zmym5	protein_coding	ENSG00000132950	ZMYM5
8:22697873|22701688	-1.43176	0.118039	0.98735	-0.0533333	exon	ENSMUSG00000031479	Vps36	protein_coding	ENSG00000136100	VPS36
2:110587283|110605467	-1.74552	0.118112	0.98735	-0.125	exon	ENSMUSG00000074968	Ano3	protein_coding	ENSG00000134343	ANO3
8:105905225|105929210	-1.74552	0.118112	0.98735	-0.063	exon	ENSMUSG00000031885	Cbfb	protein_coding	ENSG00000067955	CBFB
8:58925878|58989048	-1.74552	0.118112	0.98735	-0.0493333	exon	ENSMUSG00000096914	Galntl6	protein_coding	ENSG00000174473	GALNTL6
1:178150699|178152878	0.792668	0.118573	0.98735	0.0796667	exon	ENSMUSG00000039630	Hnrnpu	protein_coding	ENSG00000153187	HNRNPU
X:18065397|18089116	1.90048	0.118887	0.98735	0.0296667	exon	ENSMUSG00000037369	Kdm6a	protein_coding	ENSG00000147050	KDM6A
10:105659021|105668876	-1.20771	0.119119	0.98735	0.574	exon	ENSMUSG00000036009	Mettl25	protein_coding	ENSG00000127720	METTL25
11:101414151|101417465	-1.69468	0.119411	0.98735	-0.121667	exon	ENSMUSG00000017146	Brca1	protein_coding	ENSG00000012048	BRCA1
13:49857747|49859361	-1.90731	0.119914	0.98735	-0.0243333	exon	ENSMUSG00000037851	Iars1	protein_coding	ENSG00000196305	IARS1
8:18911493|18920943	1.12001	0.120618	0.98735	0.0243333	exon	ENSMUSG00000109784,ENSMUSG00000031467	Gm45493,Agpat5	TEC,protein_coding	ENSG00000155189	AGPAT5
1:130609886|130611810	-0.813663	0.120636	0.98735	0.135333	intron	ENSMUSG00000100257,ENSMUSG00000101904	C4bp-ps1,Gm29427	unprocessed_pseudogene,protein_coding
10:76633629|76636748	-0.953871	0.120689	0.98735	-0.339	exon	ENSMUSG00000001120	Pcbp3	protein_coding	ENSG00000183570	PCBP3
7:73118204|73134345	1.36717	0.120865	0.98735	0.022	exon	ENSMUSG00000078671	Chd2	protein_coding	ENSG00000173575	CHD2
8:78071269|78078301	0.735274	0.121028	0.98735	0.115667	exon	ENSMUSG00000037148	Arhgap10	protein_coding	ENSG00000071205	ARHGAP10
16:19920742|19926393	1.23401	0.121422	0.98735	0.0496667	exon	ENSMUSG00000062901	Klhl24	protein_coding	ENSG00000114796	KLHL24
1:179964217|179969904	-1.43258	0.12153	0.98735	-0.0213333	exon	ENSMUSG00000026490	Cdc42bpa	protein_coding	ENSG00000143776	CDC42BPA
11:57378393|57405117	-1.76455	0.121661	0.98735	-0.348667	intron	ENSMUSG00000020523	Fam114a2	protein_coding	ENSG00000055147	FAM114A2
10:99511440|99527660	1.54164	0.122044	0.98735	-0.00933333	intron	ENSMUSG00000112810	Gm35101	lncRNA
16:16831172|16833944	-0.735428	0.122113	0.98735	-0.0533333	intron	ENSMUSG00000063358	Mapk1	protein_coding	ENSG00000100030	MAPK1
7:74855838|74856670	0.736438	0.122137	0.98735	-0.203	exon	ENSMUSG00000053025	Sv2b	protein_coding	ENSG00000185518	SV2B
4:126796336|126799222	1.69909	0.122232	0.98735	0.035	exon	ENSMUSG00000042446	Zmym4	protein_coding	ENSG00000146463	ZMYM4
5:128345556|128346441	1.34949	0.122412	0.98735	0.124333	exon	ENSMUSG00000034310	Tmem132d	protein_coding	ENSG00000151952	TMEM132D
17:64203013|64344659	-1.76638	0.122698	0.98735	-0.0516667	exon	ENSMUSG00000000127	Fer	protein_coding	ENSG00000151422	FER
15:39370362|39374770	-0.87311	0.122805	0.98735	0	exon	ENSMUSG00000037386	Rims2	protein_coding	ENSG00000176406	RIMS2
2:44642059|44646447	1.24471	0.123457	0.98735	0.286667	exon	ENSMUSG00000036890	Gtdc1	protein_coding	ENSG00000121964	GTDC1
19:29731000|29732417	1.32285	0.123589	0.98735	0.0196667	exon	ENSMUSG00000046138	9930021J03Rik	protein_coding	ENSG00000183354	BRD10
13:92372082|92393310	0.871224	0.123783	0.98735	0.0743333	exon	ENSMUSG00000014850	Msh3	protein_coding	ENSG00000113318	MSH3
2:58870382|58873019	1.86724	0.123816	0.98735	0.242	exon	ENSMUSG00000036641	Ccdc148	protein_coding	ENSG00000153237	CCDC148
7:49435815|49456374	-1.54667	0.124094	0.98735	-0.388	exon	ENSMUSG00000030505	Prmt3	protein_coding	ENSG00000185238	PRMT3
7:127118753|127125077	1.33176	0.124519	0.98735	0.663667	exon	ENSMUSG00000053877,ENSMUSG00000107023	Srcap,Gm42715	protein_coding,protein_coding	ENSG00000080603	SRCAP
7:12504731|12509585	-0.850852	0.124601	0.98735	-0.137667	exon	ENSMUSG00000070822	Zscan18	protein_coding	ENSG00000121413	ZSCAN18
12:111559011|111590977	-1.75605	0.124706	0.98735	-0.0773333	exon	ENSMUSG00000113910,ENSMUSG00000007411	Gm48286,Mark3	lncRNA,protein_coding	ENSG00000075413	MARK3
8:34225762|34252131	1.03518	0.12471	0.98735	-0.0696667	exon	ENSMUSG00000031585	Gtf2e2	protein_coding	ENSG00000197265	GTF2E2
19:38145833|38169380	-1.66794	0.124743	0.98735	-0.00666667	exon	ENSMUSG00000024992	Pde6c	protein_coding	ENSG00000095464	PDE6C
14:26647374|26650690	1.88647	0.1248	0.98735	0.0153333	exon	ENSMUSG00000040760	Appl1	protein_coding	ENSG00000157500	APPL1
1:188475719|188517003	-1.67305	0.125033	0.98735	-0.343667	exon	ENSMUSG00000084550,ENSMUSG00000026609	Gm25269,Ush2a	snRNA,protein_coding	ENSG00000042781,ENSG00000222320,ENSG00000252125	RNU6-1050P,RNU6-1299P,USH2A
17:51224555|51227631	-1.0246	0.125039	0.98735	0.287	exon	ENSMUSG00000023923	Tbc1d5	protein_coding	ENSG00000131374	TBC1D5
2:127605699|127610178	-1.5649	0.12539	0.98735	-0.367	exon	ENSMUSG00000027378	Nphp1	protein_coding	ENSG00000144061	NPHP1
7:116016688|116017816	1.34646	0.125458	0.98735	0.0873333	exon	ENSMUSG00000030660	Pik3c2a	protein_coding	ENSG00000011405	PIK3C2A
8:46533259|46569435	1.54582	0.12578	0.98735	-0.605333	exon	ENSMUSG00000038291	Snx25	protein_coding	ENSG00000109762	SNX25
17:45302621|45314116	-1.25518	0.12675	0.98735	-0.0113333	exon	ENSMUSG00000038954	Supt3	protein_coding	ENSG00000196284	SUPT3H
18:5705043|5748855	1.58723	0.12694	0.98735	0.0233333	exon	ENSMUSG00000024238	Zeb1	protein_coding	ENSG00000148516	ZEB1
Y:1151948|1199513	-1.75807	0.127182	0.98735	-0.666667	exon	ENSMUSG00000068457	Uty	protein_coding	ENSG00000183878	UTY
18:67808790|67810932	1.6956	0.127526	0.98735	0.0326667	exon	ENSMUSG00000024539	Ptpn2	protein_coding	ENSG00000175354	PTPN2
1:30855549|30863600	-1.16716	0.128369	0.98735	-0.0266667	exon	ENSMUSG00000048874	Phf3	protein_coding	ENSG00000118482	PHF3
18:23045639|23055014	-1.42294	0.128525	0.98735	-0.313667	exon	ENSMUSG00000041923	Nol4	protein_coding	ENSG00000101746	NOL4
12:66676679|66702211	1.12569	0.128855	0.98735	0.384	exon	ENSMUSG00000034912	Mdga2	protein_coding	ENSG00000139915	MDGA2
6:145166343|145180152	-1.07835	0.129141	0.98735	-0.238333	exon	ENSMUSG00000030265	Kras	protein_coding	ENSG00000133703	KRAS
2:69744758|69753277	0.818752	0.129213	0.98735	-0.0973333	exon	ENSMUSG00000044308	Ubr3	protein_coding	ENSG00000144357	UBR3
11:4753678|4770493	1.23938	0.129394	0.98735	-0.263333	exon	ENSMUSG00000009073	Nf2	protein_coding	ENSG00000186575	NF2
9:54330514|54335407	-1.75338	0.130087	0.98735	-0.343333	exon	ENSMUSG00000041268	Dmxl2	protein_coding	ENSG00000104093	DMXL2
17:79957731|79966902	-1.13348	0.1301	0.98735	-0.439	exon	ENSMUSG00000036368	Rmdn2	protein_coding	ENSG00000115841	RMDN2
3:95948650|95950240	1.12473	0.13018	0.98735	0.122333	exon	ENSMUSG00000015747	Vps45	protein_coding	ENSG00000136631	VPS45
13:63208849|63216099	-0.874881	0.130222	0.98735	-0.277667	exon	ENSMUSG00000021458	Aopep	protein_coding	ENSG00000148120	AOPEP
X:141661106|141695279	-1.75241	0.130342	0.98735	-0.0266667	exon	ENSMUSG00000042225	Ammecr1	protein_coding	ENSG00000101935	AMMECR1
17:88770141|88786768	0.980613	0.130361	0.98735	0.100333	exon	ENSMUSG00000034998	Foxn2	protein_coding	ENSG00000170802	FOXN2
14:21887812|21888686	1.03428	0.130394	0.98735	0.0103333	exon	ENSMUSG00000021771	Vdac2	protein_coding	ENSG00000165637	VDAC2
12:66763377|66915580	-1.53653	0.130618	0.98735	-0.0406667	exon	ENSMUSG00000034912	Mdga2	protein_coding	ENSG00000139915	MDGA2
1:87859654|87864140	1.53038	0.130684	0.98735	0.0146667	exon	ENSMUSG00000070738	Dgkd	protein_coding	ENSG00000077044	DGKD
1:38146649|38147548	1.91201	0.130919	0.98735	0.250667	exon	ENSMUSG00000026082	Rev1	protein_coding	ENSG00000135945	REV1
6:94631828|94640979	-1.74364	0.130955	0.98735	-0.074	exon	ENSMUSG00000030029	Lrig1	protein_coding	ENSG00000144749	LRIG1
2:155938746|155945349	-1.33662	0.131107	0.98735	-0.120667	exon	ENSMUSG00000074643,ENSMUSG00000098950,ENSMUSG00000089824	Cpne1,Gm28036,Rbm12	protein_coding,protein_coding,protein_coding
13:59608283|59630418	1.11112	0.131298	0.98735	0.120333	exon	ENSMUSG00000021557	Agtpbp1	protein_coding	ENSG00000135049	AGTPBP1
2:76905180|77003951	1.70662	0.132252	0.98735	0.101667	intron	ENSMUSG00000044033	Ccdc141	protein_coding	ENSG00000163492	CCDC141
5:34975042|34983411	1.70399	0.133008	0.98735	0.0183333	exon	ENSMUSG00000029104	Htt	protein_coding	ENSG00000197386	HTT
14:4506375|4506635	1.56584	0.133165	0.98735	-0.595	exon	ENSMUSG00000021779	Thrb	protein_coding	ENSG00000151090	THRB
3:88600383|88606216	1.88917	0.133315	0.98735	0.0186667	exon	ENSMUSG00000028060,ENSMUSG00002076937,ENSMUSG00000105448	Khdc4,Gm25820,Gm25820	protein_coding,scaRNA,scaRNA	ENSG00000132680,ENSG00000281159,ENSG00000281516	,KHDC4
5:123845332|123855121	0.937424	0.133475	0.98735	0.0703333	exon	ENSMUSG00000029427	Zcchc8	protein_coding	ENSG00000033030	ZCCHC8
5:107936065|107938374	1.26427	0.133824	0.98735	-0.642667	exon	ENSMUSG00000011831	Evi5	protein_coding	ENSG00000067208	EVI5
2:14120628|14122346	0.98092	0.133839	0.98735	0.0503333	exon	ENSMUSG00000026718	Stam	protein_coding	ENSG00000136738	STAM
11:106934459|106968624	-1.11637	0.133908	0.98735	-0.02	exon	ENSMUSG00000040481	Bptf	protein_coding	ENSG00000171634	BPTF
4:72075700|72089007	-1.61591	0.134249	0.98735	-0.0606667	exon	ENSMUSG00000008305	Tle1	protein_coding	ENSG00000196781	TLE1
13:45888591|46005932	-1.5732	0.134329	0.98735	-0.333333	exon	ENSMUSG00000046876	Atxn1	protein_coding	ENSG00000124788	ATXN1
5:65960764|65972213	1.27656	0.136105	0.98735	0.342333	exon	ENSMUSG00000037795	N4bp2	protein_coding	ENSG00000078177	N4BP2
6:104809459|104825165	1.53363	0.136247	0.98735	0.0583333	exon	ENSMUSG00000030092	Cntn6	protein_coding	ENSG00000134115	CNTN6
11:103801269|103821641	1.53338	0.136267	0.98735	-0.283	exon	ENSMUSG00000034187	Nsf	protein_coding	ENSG00000073969	NSF
14:27160556|27188268	0.794655	0.136473	0.98735	-0.578667	exon	ENSMUSG00000040651	Tasor	protein_coding	ENSG00000163946	TASOR
5:96276802|96281991	-0.807311	0.136795	0.98735	-0.0326667	exon	ENSMUSG00000034724	Cnot6l	protein_coding	ENSG00000138767	CNOT6L
7:59116181|59160442	-1.76329	0.137239	0.98735	-0.251667	intron	ENSMUSG00000119357,ENSMUSG00000119847,ENSMUSG00000119105,ENSMUSG00000119316,ENSMUSG00000119777,ENSMUSG00000118886,ENSMUSG00000119753,ENSMUSG00000119778,ENSMUSG00000119386,ENSMUSG00000119864,ENSMUSG00000119528,ENSMUSG00000100826,ENSMUSG00000119831,ENSMUSG00000119576,ENSMUSG00000119295,ENSMUSG00000075726,ENSMUSG00000119800,ENSMUSG00000119073,ENSMUSG00000119665,ENSMUSG00000119578	Gm26390,Gm25523,Gm26366,Gm26336,Gm25098,Gm22834,Gm25077,Gm26432,Gm22511,Gm25462,Gm24495,Snhg14,Gm26200,Gm24702,Gm26059,Gm23254,Gm24926,Gm25175,Gm22632,Gm26283	snoRNA,snoRNA,snoRNA,snoRNA,snoRNA,snoRNA,snoRNA,snoRNA,snoRNA,snoRNA,snoRNA,lncRNA,snoRNA,snoRNA,snoRNA,snoRNA,snoRNA,snoRNA,snoRNA,snoRNA
4:6417165|6418523	-1.76053	0.137486	0.98735	-0.035	exon	ENSMUSG00000028245	Nsmaf	protein_coding	ENSG00000035681	NSMAF
2:77307079|77334026	1.02582	0.137783	0.98735	0.352333	exon	ENSMUSG00000027016	Zfp385b	protein_coding	ENSG00000144331	ZNF385B
8:48820346|48870280	-0.956684	0.137881	0.98735	-0.032	exon	ENSMUSG00000031561	Tenm3	protein_coding	ENSG00000218336	TENM3
5:123847445|123857591	-0.904691	0.137946	0.98735	-0.0346667	exon	ENSMUSG00000029427	Zcchc8	protein_coding	ENSG00000033030	ZCCHC8
1:16533259|16579632	-1.08016	0.138172	0.98735	-0.027	exon	ENSMUSG00000025920	Stau2	protein_coding	ENSG00000040341	STAU2
4:45992197|46018616	1.27268	0.138575	0.98735	0.338667	exon	ENSMUSG00000035517	Tdrd7	protein_coding	ENSG00000196116	TDRD7
11:32602748|32661997	-1.54402	0.138633	0.98735	-0.0973333	exon	ENSMUSG00000020271	Fbxw11	protein_coding	ENSG00000072803	FBXW11
5:36728640|36729381	0.716664	0.13885	0.98735	0.068	exon	ENSMUSG00000029192	Tbc1d14	protein_coding	ENSG00000132405	TBC1D14
3:36611012|36616313	-1.74544	0.139003	0.98735	-0.0453333	exon	ENSMUSG00000027714	Exosc9	protein_coding	ENSG00000123737	EXOSC9
5:73677459|73692040	-1.25379	0.139136	0.98735	-0.960667	exon	ENSMUSG00000051674	Dcun1d4	protein_coding	ENSG00000109184	DCUN1D4
12:78551391|78637445	1.27572	0.139391	0.98735	0.147333	exon	ENSMUSG00000047454	Gphn	protein_coding	ENSG00000171723	GPHN
9:8087229|8120788	1.27051	0.139681	0.98735	0.0373333	exon	ENSMUSG00000040729	Cep126	protein_coding	ENSG00000110318	CEP126
7:59426822|59437062	-2.25977	0.140853	0.98735	0	intron	ENSMUSG00000119234,ENSMUSG00000118916,ENSMUSG00000119553,ENSMUSG00000100826,ENSMUSG00000118730	Gm22941,Gm25474,Gm22631,Snhg14,Gm25157	snoRNA,snoRNA,snoRNA,lncRNA,snoRNA
5:23745373|23753561	-1.13385	0.141042	0.98735	-0.0223333	exon	ENSMUSG00000062604	Srpk2	protein_coding	ENSG00000135250	SRPK2
12:61886194|61897821	1.69165	0.141062	0.98735	0.101333	exon	ENSMUSG00000035653	Lrfn5	protein_coding	ENSG00000165379	LRFN5
14:30505900|30509564	-1.77761	0.141159	0.98735	-0.405667	exon	ENSMUSG00000006527	Sfmbt1	protein_coding	ENSG00000163935	SFMBT1
12:31667074|31676875	1.91481	0.141368	0.98735	0.0493333	exon	ENSMUSG00000020650	Bcap29	protein_coding	ENSG00000075790	BCAP29
10:45546442|45562829	1.03531	0.141526	0.98735	-0.166667	exon	ENSMUSG00000111036,ENSMUSG00000038822,ENSMUSG00000121677	Gm47502,Hace1	transcribed_processed_pseudogene,protein_coding,lncRNA	ENSG00000085382	HACE1
3:122741010|122746991	-1.76599	0.142406	0.98735	-0.0666667	exon	ENSMUSG00000039701	Usp53	protein_coding	ENSG00000145390	USP53
17:6187486|6227232	-1.06372	0.142408	0.98735	-0.0706667	exon	ENSMUSG00002075503,ENSMUSG00000034377	Gm55176,Tulp4	rRNA,protein_coding	ENSG00000130338	TULP4
5:73668229|73692040	-0.78089	0.142725	0.98735	0.436	exon	ENSMUSG00000051674	Dcun1d4	protein_coding	ENSG00000109184	DCUN1D4
18:62643781|62651682	0.997238	0.142869	0.98735	0.119	exon	ENSMUSG00000042211	Fbxo38	protein_coding	ENSG00000145868	FBXO38
13:59672960|59692265	0.89978	0.142994	0.98735	-0.173667	exon	ENSMUSG00000021557	Agtpbp1	protein_coding	ENSG00000135049	AGTPBP1
5:106765937|106786501	0.493677	0.143655	0.98735	0.364	exon	ENSMUSG00000098302,ENSMUSG00000049606	Gm28039,Zfp644	lncRNA,protein_coding	ENSG00000122482	ZNF644
3:20117982|20154119	-1.7772	0.14497	0.98735	-0.0316667	exon	ENSMUSG00000002428	Hltf	protein_coding	ENSG00000071794	HLTF
8:85498413|85498944	0.734947	0.145097	0.98735	0.0653333	exon	ENSMUSG00000001911	Nfix	protein_coding	ENSG00000008441	NFIX
9:55745404|55771888	2.05166	0.145444	0.98735	-0.333333	exon	ENSMUSG00000034007	Scaper	protein_coding	ENSG00000140386	SCAPER
2:104486034|104491059	1.44719	0.146313	0.98735	-0.251	exon	ENSMUSG00000027176	Cstf3	protein_coding	ENSG00000176102	CSTF3
2:142675997|142699347	-1.19196	0.14657	0.98735	-0.339	exon	ENSMUSG00000038844	Kif16b	protein_coding
11:19948120|19958477	1.12781	0.147195	0.98735	0.215667	exon	ENSMUSG00000045671	Spred2	protein_coding	ENSG00000198369	SPRED2
18:61364420|61378676	1.03994	0.147395	0.98735	0.333333	exon	ENSMUSG00000024575	Pde6a	protein_coding	ENSG00000132915	PDE6A
10:30423653|30442502	1.04917	0.147421	0.98735	0.0373333	exon	ENSMUSG00000019792	Trmt11	protein_coding	ENSG00000066651	TRMT11
16:91579049|91590655	-1.88687	0.147627	0.98735	-0.033	exon	ENSMUSG00000022957	Itsn1	protein_coding	ENSG00000205726	ITSN1
6:58833578|58840034	-1.12653	0.147797	0.98735	-0.00966667	exon	ENSMUSG00000029804	Herc3	protein_coding	ENSG00000138641	HERC3
10:92704585|92714474	-1.73821	0.147929	0.98735	-0.248333	exon	ENSMUSG00000020014	Cfap54	protein_coding	ENSG00000188596	CFAP54
19:37064938|37116621	0.689423	0.148054	0.98735	0.348667	exon	ENSMUSG00000039652	Cpeb3	protein_coding	ENSG00000107864	CPEB3
2:112186805|112188984	-1.73708	0.148236	0.98735	-0.0573333	exon	ENSMUSG00000096764,ENSMUSG00000027130	Gm21985,Slc12a6	protein_coding,protein_coding	ENSG00000140199	SLC12A6
12:111600051|111606474	1.88554	0.148366	0.98735	-0.217667	exon	ENSMUSG00000113910,ENSMUSG00000007411	Gm48286,Mark3	lncRNA,protein_coding	ENSG00000075413	MARK3
7:122742973|122762100	-1.5489	0.148627	0.98735	-0.0183333	exon	ENSMUSG00000110230,ENSMUSG00000052707	Gm45846,Tnrc6a	lncRNA,protein_coding	ENSG00000090905	TNRC6A
X:150159744|150182799	1.39714	0.148754	0.98735	0.0156667	exon	ENSMUSG00000025262,ENSMUSG00000064416	Fam120c,Gm22248	protein_coding,snRNA	ENSG00000184083,ENSG00000201493	FAM120C,RNU1-141P
JH584304.1:25369|59773	-1.81281	0.148903	0.98735	-0.155333	intron	ENSMUSG00000095041		protein_coding	ENSG00000241878	PISD
10:24116112|24128913	-1.76805	0.149154	0.98735	-0.187333	intron	ENSMUSG00000020000	Moxd1	protein_coding	ENSG00000079931	MOXD1
6:47528666|47554601	-1.07798	0.14937	0.98735	-0.0646667	exon	ENSMUSG00000029687	Ezh2	protein_coding	ENSG00000106462	EZH2
6:136584649|136587094	-1.32343	0.149437	0.98735	-0.0173333	exon	ENSMUSG00000030213	Atf7ip	protein_coding	ENSG00000171681	ATF7IP
13:59608283|59676332	1.52846	0.149848	0.98735	0.333333	exon	ENSMUSG00000021557	Agtpbp1	protein_coding	ENSG00000135049	AGTPBP1
2:166668847|166678377	-1.24856	0.151063	0.98735	-0.052	exon	ENSMUSG00000074582	Arfgef2	protein_coding	ENSG00000124198	ARFGEF2
1:59231048|59238350	0.735571	0.151196	0.98735	-0.169	exon	ENSMUSG00000026024	Als2	protein_coding	ENSG00000003393	ALS2
2:104482790|104484649	-1.19774	0.151261	0.98735	-0.065	exon	ENSMUSG00000027176	Cstf3	protein_coding	ENSG00000176102	CSTF3
1:160454785|160568501	1.12365	0.151314	0.98735	-0.172333	exon	ENSMUSG00000103632,ENSMUSG00000102172,ENSMUSG00000026721,ENSMUSG00000103200	Gm38329,Gm37873,Rabgap1l,Gm37328	TEC,TEC,protein_coding,lncRNA	ENSG00000152061	RABGAP1L
5:96239443|96246172	0.737227	0.151394	0.98735	0.102	exon	ENSMUSG00000034724	Cnot6l	protein_coding	ENSG00000138767	CNOT6L
9:106060815|106063711	-1.43103	0.151951	0.98735	-0.038	exon	ENSMUSG00000020257	Wdr82	protein_coding	ENSG00000164091	WDR82
10:115242258|115242803	-1.72955	0.152125	0.98735	-0.018	exon	ENSMUSG00000034163	Zfc3h1	protein_coding	ENSG00000133858	ZFC3H1
9:123601871|123652392	-0.875537	0.152157	0.98735	0.0133333	exon	ENSMUSG00000091661,ENSMUSG00000025241	Gm17021,Fyco1	lncRNA,protein_coding	ENSG00000163820	FYCO1
7:51537660|51576292	0.98094	0.152414	0.98735	0.0413333	exon	ENSMUSG00000030498	Gas2	protein_coding	ENSG00000148935	GAS2
9:61975667|61995801	1.1362	0.152434	0.98735	0.0996667	exon	ENSMUSG00000032252	Glce	protein_coding	ENSG00000138604	GLCE
9:65281032|65285165	-0.757269	0.152582	0.98735	-0.043	exon	ENSMUSG00000086228	Ubap1l	protein_coding	ENSG00000246922	UBAP1L
1:37840801|37894454	-1.20725	0.152619	0.98735	-0.408333	exon	ENSMUSG00000060771	Tsga10	protein_coding	ENSG00000135951	TSGA10
7:37660813|37669122	-1.67488	0.153304	0.98735	-0.333333	exon	ENSMUSG00000030421	Uri1	protein_coding	ENSG00000105176	URI1
10:11054478|11070113	1.53129	0.15335	0.98735	-0.302	exon	ENSMUSG00000090112	Shprh	protein_coding	ENSG00000146414	SHPRH
4:11593621|11601758	-1.10424	0.153428	0.98735	-0.099	exon	ENSMUSG00000078773	Rad54b	protein_coding	ENSG00000197275	RAD54B
1:162135437|162141265	1.27303	0.153558	0.98735	-0.310333	exon	ENSMUSG00000040265	Dnm3	protein_coding	ENSG00000197959	DNM3
11:85422619|85474820	-1.57475	0.153583	0.98735	-0.345	exon	ENSMUSG00000059439	Bcas3	protein_coding	ENSG00000141376	BCAS3
16:36724915|36740158	1.03332	0.153822	0.98735	0.057	exon	ENSMUSG00000034243	Golgb1	protein_coding	ENSG00000173230	GOLGB1
6:52586130|52607334	-1.3063	0.154158	0.98735	-0.0656667	intron	ENSMUSG00000029776	Hibadh	protein_coding	ENSG00000106049	HIBADH
12:66597255|66702211	-0.984614	0.154292	0.98735	-0.029	exon	ENSMUSG00000088019,ENSMUSG00000034912	Gm23826,Mdga2	snoRNA,protein_coding	ENSG00000139915	MDGA2
18:80935030|80961093	-1.40971	0.155785	0.98735	-0.0543333	exon	ENSMUSG00000024566	Atp9b	protein_coding	ENSG00000166377	ATP9B
7:117191101|117192966	-1.44136	0.15579	0.98735	0.0663333	exon	ENSMUSG00000030657	Xylt1	protein_coding	ENSG00000103489	XYLT1
15:39418461|39479906	-0.622426	0.155798	0.98735	-0.177333	intron	ENSMUSG00000037386	Rims2	protein_coding	ENSG00000176406	RIMS2
1:165216227|165227437	-1.03076	0.155877	0.98735	-0.067	exon	ENSMUSG00000026571	Dcaf6	protein_coding	ENSG00000143164	DCAF6
16:44020977|44025443	-1.32376	0.15665	0.98735	-0.0376667	exon	ENSMUSG00000068284	Usf3	protein_coding	ENSG00000176542	USF3
5:91094649|91122274	-1.14749	0.156685	0.98735	-0.127667	exon	ENSMUSG00000029376	Mthfd2l	protein_coding	ENSG00000163738	MTHFD2L
12:35128899|35136983	-0.963388	0.156907	0.98735	-0.382	exon	ENSMUSG00000020590	Snx13	protein_coding	ENSG00000071189	SNX13
19:41570217|41575155	-0.902534	0.15743	0.98735	-0.104667	intron	ENSMUSG00000025019	Lcor	protein_coding	ENSG00000196233	LCOR
3:137591034|137614380	1.13183	0.157473	0.98735	0.0213333	exon	ENSMUSG00000081829,ENSMUSG00000105748,ENSMUSG00000074212	Gm15460,Gm43088,Dnajb14	processed_pseudogene,TEC,protein_coding	ENSG00000164031	DNAJB14
1:82836077|82873368	-1.56226	0.158149	0.98735	-0.038	exon	ENSMUSG00000026159	Agfg1	protein_coding	ENSG00000173744	AGFG1
2:115752153|115879679	-1.08048	0.158182	0.98735	-0.053	exon	ENSMUSG00000027210	Meis2	protein_coding	ENSG00000134138	MEIS2
9:53115359|53124637	-1.08084	0.158454	0.98735	-0.0566667	exon	ENSMUSG00000053289	Ddx10	protein_coding	ENSG00000178105	DDX10
11:74819819|74881041	1.11615	0.158512	0.98735	-0.215	exon	ENSMUSG00000038290	Smg6	protein_coding	ENSG00000070366	SMG6
13:59602349|59694197	1.00246	0.158753	0.98735	0.103	intron	ENSMUSG00000021557	Agtpbp1	protein_coding	ENSG00000135049	AGTPBP1
11:86551949|86556704	1.41816	0.158824	0.98735	0.0313333	exon	ENSMUSG00000018171	Vmp1	protein_coding	ENSG00000062716	VMP1
10:12315371|12331308	1.31479	0.159076	0.98735	0.362667	exon	ENSMUSG00000019820	Utrn	protein_coding	ENSG00000152818	UTRN
19:4370180|4371084	1.27943	0.159216	0.98735	0.0693333	exon	ENSMUSG00000054611	Kdm2a	protein_coding	ENSG00000173120	KDM2A
7:66914613|66917952	1.5502	0.159647	0.98735	0.019	exon	ENSMUSG00000030557	Mef2a	protein_coding	ENSG00000068305	MEF2A
16:18735190|18753929	1.19606	0.160053	0.98735	-0.162	exon	ENSMUSG00000022702,ENSMUSG00000099908	Hira,Gm28539	protein_coding,protein_coding	ENSG00000100084	HIRA
4:53679794|53696978	-1.02822	0.160302	0.98735	0.297	exon	ENSMUSG00000054752	Fsd1l	protein_coding	ENSG00000106701	FSD1L
15:8006449|8112066	1.42621	0.160627	0.98735	0.666667	exon	ENSMUSG00000039828	Wdr70	protein_coding	ENSG00000082068	WDR70
12:52562862|52589419	0.544892	0.161222	0.98735	-0.021	exon	ENSMUSG00000035133	Arhgap5	protein_coding	ENSG00000100852	ARHGAP5
16:36994659|37036432	-1.31568	0.161803	0.98735	-0.301333	exon	ENSMUSG00000022829,ENSMUSG00000083420	Stxbp5l,Gm15665	protein_coding,processed_pseudogene	ENSG00000145087	STXBP5L
15:68896549|68921310	-1.5286	0.162049	0.98735	-0.0246667	exon	ENSMUSG00000022332	Khdrbs3	protein_coding	ENSG00000131773	KHDRBS3
10:12312025|12331308	0.845953	0.162074	0.98735	0.162	exon	ENSMUSG00000019820	Utrn	protein_coding	ENSG00000152818	UTRN
2:9945738|9957756	-0.875648	0.162726	0.98735	-0.0776667	exon	ENSMUSG00000025782	Taf3	protein_coding	ENSG00000165632	TAF3
12:11321730|11340892	-0.975209	0.162986	0.98735	-0.268667	exon	ENSMUSG00000020608	Smc6	protein_coding	ENSG00000163029	SMC6
13:9610707|9626954	-1.1749	0.163005	0.98735	-0.0273333	exon	ENSMUSG00000113905,ENSMUSG00000048264	Gm48872,Dip2c	TEC,protein_coding	ENSG00000151240	DIP2C
3:85692525|85724598	1.53939	0.163031	0.98735	0.0683333	exon	ENSMUSG00000051000,ENSMUSG00000102805	Fhip1a,Gm37240	protein_coding,protein_coding	ENSG00000164142	FHIP1A
4:11593621|11612438	-1.30912	0.164389	0.98735	-0.167667	exon	ENSMUSG00000078773	Rad54b	protein_coding	ENSG00000197275	RAD54B
1:4276883|4298842	-1.73415	0.164435	0.98735	-0.0543333	exon	ENSMUSG00000025900	Rp1	protein_coding	ENSG00000104237	RP1
12:25044811|25047329	1.13999	0.164531	0.98735	0.0233333	exon	ENSMUSG00000036333	Kidins220	protein_coding	ENSG00000134313	KIDINS220
10:50480847|50494367	-1.7335	0.164612	0.98735	-0.0403333	exon	ENSMUSG00000038774	Ascc3	protein_coding	ENSG00000112249	ASCC3
9:59302161|59313138	0.831409	0.16469	0.98735	0.071	exon	ENSMUSG00000025234	Arih1	protein_coding	ENSG00000166233	ARIH1
8:11835713|11850868	1.5355	0.164726	0.98735	0.0146667	exon	ENSMUSG00000031511	Arhgef7	protein_coding	ENSG00000102606	ARHGEF7
8:3308383|3308934	0.957921	0.16495	0.98735	0.03	exon	ENSMUSG00000005534	Insr	protein_coding	ENSG00000171105	INSR
14:31204748|31214413	1.14636	0.165436	0.98735	0.129667	exon	ENSMUSG00000021891	Mettl6	protein_coding	ENSG00000206562	METTL6
12:98719037|98730237	0.772952	0.165646	0.98735	0.164333	exon	ENSMUSG00000021012,ENSMUSG00000113341	Zc3h14,9430031K09Rik	protein_coding,TEC	ENSG00000100722	ZC3H14
5:106038984|106059374	0.766775	0.166018	0.98735	0.0583333	exon	ENSMUSG00000029290	Zfp326	protein_coding	ENSG00000162664	ZNF326
3:94426355|94438696	1.31666	0.166561	0.98735	0.449667	exon	ENSMUSG00000028136	Snx27	protein_coding	ENSG00000143376	SNX27
4:150490653|150654753	1.31712	0.166689	0.98735	0.292	exon	ENSMUSG00000039852	Rere	protein_coding	ENSG00000142599	RERE
4:135145691|135152756	1.6819	0.167008	0.98735	0.0323333	exon	ENSMUSG00000059713	Rcan3	protein_coding	ENSG00000117602	RCAN3
11:107001639|107002461	1.69974	0.167029	0.98735	0.014	exon	ENSMUSG00000040481	Bptf	protein_coding	ENSG00000171634	BPTF
15:81485109|81485746	0.834483	0.167446	0.98735	0.0503333	exon	ENSMUSG00000055024	Ep300	protein_coding	ENSG00000100393	EP300
11:50750084|50750944	-1.76473	0.168513	0.98735	-0.0223333	exon	ENSMUSG00000000617	Grm6	protein_coding	ENSG00000113262	GRM6
18:6448905|6450639	1.04273	0.168771	0.98735	0.075	exon	ENSMUSG00000024240	Epc1	protein_coding	ENSG00000120616	EPC1
9:100716471|100737957	0.791482	0.16936	0.98735	-0.297667	exon	ENSMUSG00000037286	Stag1	protein_coding	ENSG00000118007	STAG1
11:78508961|78517532	1.47129	0.169536	0.98735	0.016	exon	ENSMUSG00000017376	Nlk	protein_coding	ENSG00000087095	NLK
4:131724810|131734749	-0.681953	0.169584	0.98735	-0.095	exon	ENSMUSG00000028906	Epb41	protein_coding	ENSG00000159023	EPB41
4:53491388|53517681	-1.41208	0.169646	0.98735	-0.026	exon	ENSMUSG00000028412	Slc44a1	protein_coding	ENSG00000070214	SLC44A1
3:51207204|51233456	-0.574044	0.169987	0.98735	-0.0333333	exon	ENSMUSG00000037174,ENSMUSG00000104200	Elf2,Gm37399	protein_coding,TEC	ENSG00000109381	ELF2
4:126808865|126819816	-1.41652	0.170475	0.98735	-0.051	exon	ENSMUSG00000042446	Zmym4	protein_coding	ENSG00000146463	ZMYM4
14:73499969|73532470	-1.54483	0.170654	0.98735	-0.0163333	exon	ENSMUSG00000022105	Rb1	protein_coding	ENSG00000139687	RB1
18:10097483|10140888	1.54422	0.17085	0.98735	0.016	exon	ENSMUSG00000024290	Rock1	protein_coding	ENSG00000067900	ROCK1
13:55223071|55241094	-1.30844	0.170892	0.98735	-0.144333	exon	ENSMUSG00000025878	Uimc1	protein_coding	ENSG00000087206	UIMC1
6:5045936|5077615	-1.13636	0.170954	0.98735	0.303333	exon	ENSMUSG00000032827	Ppp1r9a	protein_coding	ENSG00000158528	PPP1R9A
15:35445716|35472210	-1.18332	0.171004	0.98735	-0.015	exon	ENSMUSG00000037646	Vps13b	protein_coding	ENSG00000132549	VPS13B
18:78899699|78903146	-1.30522	0.171292	0.98735	-0.117	exon	ENSMUSG00000024548	Setbp1	protein_coding	ENSG00000152217	SETBP1
7:81134174|81134857	-0.723197	0.171414	0.98735	-0.0303333	exon	ENSMUSG00000062444	Ap3b2	protein_coding	ENSG00000103723	AP3B2
4:150553152|150561925	0.976249	0.172028	0.98735	-0.175333	exon	ENSMUSG00000039852	Rere	protein_coding	ENSG00000142599	RERE
10:117191840|117199025	-1.73881	0.172123	0.98735	-0.388	exon	ENSMUSG00000055531	Cpsf6	protein_coding	ENSG00000111605	CPSF6
5:117347619|117366144	-1.30505	0.172298	0.98735	-0.0156667	exon	ENSMUSG00000061288	Taok3	protein_coding	ENSG00000135090	TAOK3
11:84968091|84994852	-0.756441	0.172379	0.98735	-0.316667	exon	ENSMUSG00000083876,ENSMUSG00000000804	Gm11439,Usp32	processed_pseudogene,protein_coding	ENSG00000129204,ENSG00000170832	USP32,USP6
1:66511135|66530290	-1.10631	0.172547	0.98735	-0.0186667	exon	ENSMUSG00000055567	Unc80	protein_coding	ENSG00000144406	UNC80
8:33819130|33843427	1.30592	0.172577	0.98735	0.401333	exon	ENSMUSG00000031583	Wrn	protein_coding	ENSG00000165392	WRN
14:34413639|34444316	0.70398	0.172607	0.98735	0.0116667	exon	ENSMUSG00000041408	Wapl	protein_coding	ENSG00000062650	WAPL
13:41188230|41201696	-1.30282	0.173224	0.98735	-0.00866667	exon	ENSMUSG00000021363	Mak	protein_coding	ENSG00000111837	MAK
10:116935848|116938103	-1.72939	0.17324	0.98735	-0.0746667	exon	ENSMUSG00000020170	Frs2	protein_coding	ENSG00000166225	FRS2
14:7723680|7731579	1.47116	0.173399	0.98735	0.0153333	exon	ENSMUSG00000021733	Slc4a7	protein_coding	ENSG00000033867	SLC4A7
7:81543547|81555384	-0.480349	0.173643	0.98735	0.0563333	exon	ENSMUSG00000025104	Hdgfl3	protein_coding	ENSG00000166503	HDGFL3
10:122966846|122982843	1.3776	0.173814	0.98735	0.012	exon	ENSMUSG00000020124	Usp15	protein_coding	ENSG00000135655	USP15
13:107126546|107133637	1.30159	0.174326	0.98735	0.0663333	exon	ENSMUSG00000021693,ENSMUSG00002075618	Kif2a,Gm54904	protein_coding,snoRNA	ENSG00000068796,ENSG00000201882	,KIF2A
12:3492474|3526169	-1.76558	0.174538	0.98735	-0.0446667	exon	ENSMUSG00000037486	Asxl2	protein_coding	ENSG00000143970	ASXL2
7:141541488|141546037	1.29051	0.174612	0.98735	0.039	exon	ENSMUSG00000053046,ENSMUSG00000092652	Brsk2,Mir3104	protein_coding,miRNA	ENSG00000174672	BRSK2
4:120320272|120341030	-1.13573	0.174937	0.98735	-0.0626667	exon	ENSMUSG00000000085	Scmh1	protein_coding	ENSG00000010803	SCMH1
17:10492876|10501910	1.32456	0.175026	0.98735	0.323667	exon	ENSMUSG00000062078	Qki	protein_coding	ENSG00000112531	QKI
3:29202496|29224742	1.02763	0.175447	0.98735	0.17	intron	ENSMUSG00000063600	Egfem1	protein_coding
X:151440420|151444714	1.32474	0.17573	0.98735	0.0626667	exon	ENSMUSG00000045180	Shroom2	protein_coding	ENSG00000146950	SHROOM2
2:118389665|118470220	-1.69103	0.176349	0.98735	-0.1	intron	ENSMUSG00000040084,ENSMUSG00000080747	Bub1b,Gm14016	protein_coding,processed_pseudogene	ENSG00000156970	BUB1B
8:58880734|58989048	-1.76147	0.177893	0.98735	0.0156667	exon	ENSMUSG00000096914	Galntl6	protein_coding	ENSG00000174473	GALNTL6
9:82808450|82841904	-0.912148	0.177951	0.98735	-0.35	exon	ENSMUSG00000032253	Phip	protein_coding	ENSG00000146247	PHIP
10:33884989|33888133	0.7082	0.178284	0.98735	0.0556667	exon	ENSMUSG00000019782	Rwdd1	protein_coding	ENSG00000111832	RWDD1
13:99006748|99021172	0.911606	0.178528	0.98735	0.091	exon	ENSMUSG00000009470	Tnpo1	protein_coding	ENSG00000083312	TNPO1
2:160850275|160863008	0.957394	0.178794	0.98735	0.015	exon	ENSMUSG00000057133	Chd6	protein_coding	ENSG00000124177	CHD6
6:85618301|85633511	-1.41805	0.179113	0.98735	-0.03	exon	ENSMUSG00000063810	Alms1	protein_coding	ENSG00000116127	ALMS1
2:68137385|68144947	0.778847	0.180734	0.98735	0.319333	exon	ENSMUSG00000027030	Stk39	protein_coding	ENSG00000198648	STK39
18:61273863|61274862	0.803257	0.180841	0.98735	0.0786667	exon	ENSMUSG00000024622	Hmgxb3	protein_coding	ENSG00000113716	HMGXB3
2:155237640|155244660	-1.41238	0.181182	0.98735	-0.0246667	exon	ENSMUSG00000038369	Ncoa6	protein_coding	ENSG00000198646	NCOA6
7:97354796|97365746	1.32722	0.181331	0.98735	0.0333333	exon	ENSMUSG00000025439	Clns1a	protein_coding	ENSG00000074201	CLNS1A
4:9583812|9610938	-1.3278	0.181371	0.98735	-0.957	exon	ENSMUSG00000028207	Asph	protein_coding	ENSG00000198363	ASPH
2:113256867|113274804	-0.901476	0.18154	0.98735	-0.296333	intron	ENSMUSG00000044042	Fmn1	protein_coding	ENSG00000248905	FMN1
5:106782697|106786501	0.463633	0.181589	0.98735	-0.531	exon	ENSMUSG00000098302,ENSMUSG00000049606	Gm28039,Zfp644	lncRNA,protein_coding	ENSG00000122482	ZNF644
4:9630773|9639347	-0.766621	0.18164	0.98735	-0.0966667	exon	ENSMUSG00000028207	Asph	protein_coding	ENSG00000198363	ASPH
X:5878561|5885103	1.30947	0.182133	0.98735	0.196667	intergenic
2:68189158|68199449	-0.978642	0.182137	0.98735	0.119667	exon	ENSMUSG00000027030	Stk39	protein_coding	ENSG00000198648	STK39
10:25143206|25165628	-0.619808	0.182659	0.98735	0.0323333	exon	ENSMUSG00000039166,ENSMUSG00002076559	Akap7,Gm55951	protein_coding,misc_RNA	ENSG00000118507	AKAP7
13:48743763|48759836	1.31642	0.183124	0.98735	0.105333	exon	ENSMUSG00000038042	Ptpdc1	protein_coding	ENSG00000158079	PTPDC1
14:122142535|122145732	-1.39984	0.183194	0.98735	-0.037	exon	ENSMUSG00000041765	Ubac2	protein_coding	ENSG00000134882	UBAC2
4:123332260|123338745	1.4346	0.183902	0.98735	0.0593333	exon	ENSMUSG00000028649	Macf1	protein_coding	ENSG00000127603	MACF1
14:54899625|54916809	-0.904822	0.184041	0.98735	-0.0273333	exon	ENSMUSG00000022185	Acin1	protein_coding	ENSG00000100813	ACIN1
10:62668673|62676157	-0.985965	0.184291	0.98735	0.153	exon	ENSMUSG00000047146	Tet1	protein_coding	ENSG00000138336	TET1
15:68866901|68921310	-0.9709	0.184391	0.98735	0.298667	exon	ENSMUSG00000022332	Khdrbs3	protein_coding	ENSG00000131773	KHDRBS3
9:64111713|64121891	-1.13556	0.184996	0.98735	-0.00166667	exon	ENSMUSG00000004936	Map2k1	protein_coding	ENSG00000169032	MAP2K1
9:108418887|108422176	1.31048	0.185567	0.98735	0.056	exon	ENSMUSG00000006673,ENSMUSG00000103970	Qrich1,Gm37678	protein_coding,TEC	ENSG00000198218	QRICH1
14:122887664|122906083	1.37939	0.185799	0.98735	-0.0233333	exon	ENSMUSG00000041650	Pcca	protein_coding	ENSG00000175198	PCCA
1:188147875|188198537	-0.516089	0.186197	0.98735	0	exon	ENSMUSG00000026609	Ush2a	protein_coding	ENSG00000042781	USH2A
1:87344540|87356450	-1.2695	0.186487	0.98735	-0.086	exon	ENSMUSG00000048000	Gigyf2	protein_coding	ENSG00000204120	GIGYF2
7:59421754|59447146	-3.0964	0.187117	0.98735	0.0566667	intron	ENSMUSG00000118879,ENSMUSG00000118916,ENSMUSG00000118730,ENSMUSG00000119504,ENSMUSG00000095349,ENSMUSG00000100826,ENSMUSG00000119553,ENSMUSG00000119234,ENSMUSG00000118761,ENSMUSG00000119055,ENSMUSG00000119095	Gm26246,Gm25474,Gm25157,Gm25074,Gm26097,Snhg14,Gm22631,Gm22941,Gm25597,Gm22851,Gm22047	snoRNA,snoRNA,snoRNA,snoRNA,snoRNA,lncRNA,snoRNA,snoRNA,snoRNA,snoRNA,snoRNA
9:59709197|59750421	-0.991876	0.187381	0.98735	0.588333	exon	ENSMUSG00000039585	Myo9a	protein_coding	ENSG00000066933	MYO9A
14:6175090|6199288	-1.31553	0.187501	0.98735	-0.072	exon	ENSMUSG00000114842,ENSMUSG00000021785,ENSMUSG00000114419	Gm47797,Ngly1,5430414B19Rik	TEC,protein_coding,lncRNA	ENSG00000151092	NGLY1
1:39428389|39442004	0.92262	0.187769	0.98735	-0.597667	exon	ENSMUSG00000003134	Tbc1d8	protein_coding	ENSG00000204634	TBC1D8
11:79359543|79366709	1.37074	0.189265	0.98735	0.046	exon	ENSMUSG00000020716	Nf1	protein_coding	ENSG00000196712	NF1
14:70473927|70504955	0.91408	0.1893	0.98735	0.355	exon	ENSMUSG00000115645,ENSMUSG00000022092	Gm49288,Ppp3cc	processed_pseudogene,protein_coding	ENSG00000120910	PPP3CC
13:64391448|64396313	0.775688	0.189383	0.98735	-0.0413333	exon	ENSMUSG00000033102	Cdc14b	protein_coding	ENSG00000081377,ENSG00000218305	CDC14B,CDC14C
16:19925413|19939048	1.37247	0.189806	0.98735	0.350667	exon	ENSMUSG00000062901	Klhl24	protein_coding	ENSG00000114796	KLHL24
2:130281540|130282499	-0.991012	0.189807	0.98735	-0.0613333	exon	ENSMUSG00000027411	Vps16	protein_coding	ENSG00000215305	VPS16
5:28536109|28599668	-1.39532	0.189825	0.98735	-0.333333	exon	ENSMUSG00000048271	Rbm33	protein_coding	ENSG00000184863	RBM33
10:8173820|8205987	1.31749	0.189861	0.98735	0.143667	exon	ENSMUSG00000047712	Ust	protein_coding	ENSG00000111962	UST
11:84908456|84910702	1.38662	0.19036	0.98735	-0.198333	exon	ENSMUSG00000000804	Usp32	protein_coding	ENSG00000129204,ENSG00000170832	USP32,USP6
11:87963883|87969381	-0.687761	0.190818	0.98735	-0.028	exon	ENSMUSG00000018377	Vezf1	protein_coding	ENSG00000136451	VEZF1
12:112923897|112946678	0.942858	0.191001	0.98735	0.0483333	exon	ENSMUSG00000011158,ENSMUSG00000113519	Brf1,Gm47541	protein_coding,lncRNA	ENSG00000185024	BRF1
7:59099132|59186636	1.91992	0.191142	0.98735	0.064	intron	ENSMUSG00000077645,ENSMUSG00000119506,ENSMUSG00000119336,ENSMUSG00000119528,ENSMUSG00000119405,ENSMUSG00000118873,ENSMUSG00000119331,ENSMUSG00000119682,ENSMUSG00000119073,ENSMUSG00000119316,ENSMUSG00000118902,ENSMUSG00000119386,ENSMUSG00000118877,ENSMUSG00000119831,ENSMUSG00000119816,ENSMUSG00000119475,ENSMUSG00000119410,ENSMUSG00000119777,ENSMUSG00000119753,ENSMUSG00000119778,ENSMUSG00000119751,…	Gm24983,Gm25874,Gm22255,Gm24495,Gm25647,Gm22627,Gm24219,Gm22909,Gm25175,Gm26336,Gm24310,Gm22511,Gm23449,Gm26200,Gm25088,Gm25823,Gm25461,Gm25098,Gm25077,Gm26432,Gm22510,Gm25741,Gm26392,Gm24702,Gm25230,Gm23254,Gm26283,Gm26390,Gm26366,Gm25462,Gm22834,Gm22632,Gm25523,Snhg14,Gm22630,Gm22252,Gm26059,Gm23310,Gm24926,Gm24585,Gm24027,Gm22524	snoRNA,snoRNA,snoRNA,snoRNA,snoRNA,snoRNA,snoRNA,snoRNA,snoRNA,snoRNA,snoRNA,snoRNA,snoRNA,snoRNA,snoRNA,snoRNA,snoRNA,snoRNA,snoRNA,snoRNA,snoRNA,snoRNA,snoRNA,snoRNA,snoRNA,snoRNA,snoRNA,snoRNA,snoRNA,snoRNA,snoRNA,snoRNA,snoRNA,lncRNA,snoRNA,snoRNA,snoRNA,snoRNA,snoRNA,snoRNA,snoRNA,snoRNA
11:20675685|20677639	0.583004	0.191756	0.98735	0.067	exon	ENSMUSG00000049659	Aftph	protein_coding	ENSG00000119844	AFTPH
18:32994080|32996315	-1.77448	0.191796	0.98735	-0.059	exon	ENSMUSG00000038299	Wdr36	protein_coding	ENSG00000134987	WDR36
9:22555041|22570441	-0.65318	0.191989	0.98735	-0.315667	exon	ENSMUSG00000035919	Bbs9	protein_coding	ENSG00000122507	BBS9
2:14986117|14989250	0.610311	0.192054	0.98735	0.0556667	exon	ENSMUSG00000057914	Cacnb2	protein_coding	ENSG00000165995	CACNB2
1:139159402|139171263	-1.41674	0.192322	0.98735	0.322333	exon	ENSMUSG00000063681	Crb1	protein_coding	ENSG00000134376	CRB1
12:55804711|55817643	-0.994053	0.192322	0.98735	-0.006	exon	ENSMUSG00000021027	Ralgapa1	protein_coding	ENSG00000174373	RALGAPA1
14:23413869|23436421	0.56858	0.192526	0.98735	0.276333	exon	ENSMUSG00000063142	Kcnma1	protein_coding	ENSG00000156113	KCNMA1
16:96840098|96857965	0.753427	0.192801	0.98735	0.0453333	exon	ENSMUSG00000050272	Dscam	protein_coding	ENSG00000171587	DSCAM
4:150490653|150523925	-0.71549	0.192955	0.98735	-0.128333	exon	ENSMUSG00000039852	Rere	protein_coding	ENSG00000142599	RERE
16:38827496|38829354	1.33475	0.193154	0.98735	0.0303333	exon	ENSMUSG00000022790	Igsf11	protein_coding	ENSG00000144847	IGSF11
11:104247510|104269652	1.37299	0.193618	0.98735	0.353333	exon	ENSMUSG00000018412	Kansl1	protein_coding	ENSG00000120071	KANSL1
18:77220787|77237794	-0.91187	0.194136	0.98735	-0.659333	exon	ENSMUSG00000025423	Pias2	protein_coding	ENSG00000078043	PIAS2
6:29586037|29589228	1.31072	0.194862	0.98735	0.011	exon	ENSMUSG00000012535	Tnpo3	protein_coding	ENSG00000064419	TNPO3
5:32797675|32821744	-0.5627	0.196459	0.98735	0.237667	exon	ENSMUSG00000014932	Yes1	protein_coding	ENSG00000176105	YES1
2:76414805|76416595	1.24181	0.197289	0.98735	0.0416667	exon	ENSMUSG00000042359	Osbpl6	protein_coding	ENSG00000079156	OSBPL6
18:13976839|14072198	1.37749	0.198439	0.98735	0.0703333	exon	ENSMUSG00000024420,ENSMUSG00000117600	Zfp521,Gm50094	protein_coding,TEC	ENSG00000198795	ZNF521
9:3634439|3635157	-0.851375	0.198624	0.98735	-0.141	exon	ENSMUSG00000041624	Gucy1a2	protein_coding	ENSG00000152402	GUCY1A2
1:10279650|10286784	1.39216	0.198631	0.98735	0.0596667	exon	ENSMUSG00000067851	Arfgef1	protein_coding	ENSG00000066777	ARFGEF1
7:59108694|59166047	-1.91785	0.199265	0.98735	0	intron	ENSMUSG00000119336,ENSMUSG00000119528,ENSMUSG00000119073,ENSMUSG00000119316,ENSMUSG00000119878,ENSMUSG00000118877,ENSMUSG00000119831,ENSMUSG00000119777,ENSMUSG00000119753,ENSMUSG00000119778,ENSMUSG00000119394,ENSMUSG00000119576,ENSMUSG00000075726,ENSMUSG00000119578,ENSMUSG00000119357,ENSMUSG00000119105,ENSMUSG00000119864,ENSMUSG00000118886,ENSMUSG00000119665,ENSMUSG00000119847,ENSMUSG00000100826,…	Gm22255,Gm24495,Gm25175,Gm26336,Gm24027,Gm23449,Gm26200,Gm25098,Gm25077,Gm26432,Gm25741,Gm24702,Gm23254,Gm26283,Gm26390,Gm26366,Gm25462,Gm22834,Gm22632,Gm25523,Snhg14,Gm22630,Gm26059,Gm23310,Gm24926,Gm22511,Gm22524	snoRNA,snoRNA,snoRNA,snoRNA,snoRNA,snoRNA,snoRNA,snoRNA,snoRNA,snoRNA,snoRNA,snoRNA,snoRNA,snoRNA,snoRNA,snoRNA,snoRNA,snoRNA,snoRNA,snoRNA,lncRNA,snoRNA,snoRNA,snoRNA,snoRNA,snoRNA,snoRNA
9:65638258|65702777	0.921513	0.199484	0.98735	0.363667	exon	ENSMUSG00000040524	Zfp609	protein_coding	ENSG00000180357	ZNF609
1:58954845|58960311	1.38864	0.200039	0.98735	0.024	exon	ENSMUSG00000026028	Trak2	protein_coding	ENSG00000115993	TRAK2
2:29137840|29138890	1.30881	0.200118	0.98735	0.0116667	exon	ENSMUSG00000079499,ENSMUSG00000035513	6530402F18Rik,Ntng2	lncRNA,protein_coding	ENSG00000196358	NTNG2
1:165239033|165256884	-1.53605	0.200358	0.98735	-0.333333	exon	ENSMUSG00000026571	Dcaf6	protein_coding	ENSG00000143164	DCAF6
4:108574986|108581109	1.37933	0.200458	0.98735	0.0116667	exon	ENSMUSG00000034557	Zfyve9	protein_coding	ENSG00000157077	ZFYVE9
3:123395090|123427989	-0.801298	0.200709	0.98735	-0.304333	exon	ENSMUSG00000027977	Ndst3	protein_coding	ENSG00000164100	NDST3
X:83315558|83475598	1.37948	0.201354	0.98735	0.009	exon	ENSMUSG00000045103	Dmd	protein_coding	ENSG00000198947	DMD
6:91869837|91876793	0.938488	0.201482	0.98735	0.0253333	exon	ENSMUSG00000034083	Ccdc174	protein_coding	ENSG00000154781	CCDC174
1:127719342|127731396	-1.14326	0.20201	0.98735	-0.0566667	exon	ENSMUSG00000026349	Ccnt2	protein_coding	ENSG00000082258	CCNT2
7:88893129|88956472	-1.71471	0.202276	0.98735	-0.0273333	exon	ENSMUSG00000039428,ENSMUSG00002075321,ENSMUSG00002075979	Tmem135,Gm55433,Gm55434	protein_coding,miRNA,miRNA	ENSG00000166575	TMEM135
X:150211913|150240832	-0.911811	0.203289	0.98735	-0.051	exon	ENSMUSG00000025262	Fam120c	protein_coding	ENSG00000184083	FAM120C
15:84055283|84070282	-0.832512	0.2033	0.98735	-0.0896667	exon	ENSMUSG00000116227,ENSMUSG00000041653	Gm49513,Pnpla3	lncRNA,protein_coding	ENSG00000100344	PNPLA3
7:67814741|67823123	-1.12962	0.203636	0.98735	-0.0316667	exon	ENSMUSG00000005533	Igf1r	protein_coding	ENSG00000140443	IGF1R
2:121162039|121165317	-0.976563	0.203804	0.98735	-0.0196667	exon	ENSMUSG00000033526	Ppip5k1	protein_coding	ENSG00000168781	PPIP5K1
2:121177745|121178123	0.812261	0.203942	0.98735	-0.261333	exon	ENSMUSG00000033526	Ppip5k1	protein_coding	ENSG00000168781	PPIP5K1
8:124109266|124110182	1.39012	0.203943	0.98735	0.012	exon	ENSMUSG00000001472	Tcf25	protein_coding	ENSG00000141002	TCF25
8:73333407|73333988	1.37886	0.203983	0.98735	0.0296667	exon	ENSMUSG00000031791	Tmem38a	protein_coding	ENSG00000072954	TMEM38A
8:80070283|80080075	1.37886	0.203983	0.98735	0.039	exon	ENSMUSG00000031681	Smad1	protein_coding	ENSG00000170365	SMAD1
12:78655919|78684353	-1.08613	0.204449	0.98735	-0.513333	exon	ENSMUSG00000047454	Gphn	protein_coding	ENSG00000171723	GPHN
18:10582055|10595875	0.598555	0.204968	0.98735	0.121	exon	ENSMUSG00000024293	Esco1	protein_coding	ENSG00000141446	ESCO1
19:4837389|4844037	-1.13605	0.204996	0.98735	-0.0993333	exon	ENSMUSG00000094936,ENSMUSG00000096370	Rbm4,Gm21992	protein_coding,protein_coding	ENSG00000173933	RBM4
14:7712332|7723795	-0.966097	0.205078	0.98735	-0.0443333	exon	ENSMUSG00000021733	Slc4a7	protein_coding	ENSG00000033867	SLC4A7
4:82753683|82772352	-0.733102	0.205267	0.98735	-0.21	exon	ENSMUSG00000028403	Zdhhc21	protein_coding	ENSG00000175893	ZDHHC21
11:107483532|107511040	-0.521717	0.205405	0.98735	0.332333	exon	ENSMUSG00000020721	Helz	protein_coding	ENSG00000198265	HELZ
3:95926921|95950240	0.746466	0.206677	0.98735	0.0903333	exon	ENSMUSG00000015747	Vps45	protein_coding	ENSG00000136631	VPS45
8:46556552|46558328	0.713025	0.206707	0.98735	0.0253333	exon	ENSMUSG00000038291	Snx25	protein_coding	ENSG00000109762	SNX25
18:25532983|25553132	1.39061	0.20762	0.98735	0.0356667	exon	ENSMUSG00000033632	AW554918	protein_coding	ENSG00000150477	KIAA1328
11:50198297|50201694	-1.00394	0.207768	0.98735	0.001	exon	ENSMUSG00000020368	Canx	protein_coding	ENSG00000127022	CANX
12:24554946|24573200	1.54513	0.207782	0.98735	0.0736667	exon	ENSMUSG00000059669	Taf1b	protein_coding	ENSG00000115750	TAF1B
1:163641938|163656864	-1.12513	0.207847	0.98735	-0.023	exon	ENSMUSG00000026585	Kifap3	protein_coding	ENSG00000075945	KIFAP3
9:7101074|7103785	-1.13374	0.207992	0.98735	-0.0376667	exon	ENSMUSG00000047193	Dync2h1	protein_coding	ENSG00000187240	DYNC2H1
3:20136916|20154119	0.953977	0.208421	0.98735	0.0493333	exon	ENSMUSG00000002428	Hltf	protein_coding	ENSG00000071794	HLTF
10:82204405|82219678	-0.656744	0.208449	0.98735	-0.0623333	exon	ENSMUSG00000073427	Gm4924	protein_coding
17:55797944|55805407	0.71458	0.208641	0.98735	0.126333	exon	ENSMUSG00000024172	St6gal2	protein_coding	ENSG00000144057	ST6GAL2
9:53493781|53503411	-1.40432	0.209047	0.98735	-0.018	exon	ENSMUSG00000032047	Acat1	protein_coding	ENSG00000075239	ACAT1
2:91389394|91393458	-1.17206	0.209202	0.98735	0.159	exon	ENSMUSG00000040549	Ckap5	protein_coding	ENSG00000175216	CKAP5
10:108104433|108110049	1.1299	0.209811	0.98735	0.100333	exon	ENSMUSG00000019907	Ppp1r12a	protein_coding	ENSG00000058272	PPP1R12A
1:43999244|44012680	-0.852437	0.209926	0.98735	-0.126333	exon	ENSMUSG00000041763	Tpp2	protein_coding	ENSG00000134900	TPP2
7:70139617|70144505	1.55956	0.209937	0.98735	0.041	intron	ENSMUSG00000097991,ENSMUSG00000100005	Gm7656,B130024G19Rik	processed_pseudogene,lncRNA
14:70472589|70504955	0.529158	0.209997	0.98735	-0.0373333	exon	ENSMUSG00000115645,ENSMUSG00000022092	Gm49288,Ppp3cc	processed_pseudogene,protein_coding	ENSG00000120910	PPP3CC
6:38429805|38468866	-1.39249	0.211092	0.98735	-0.349	exon	ENSMUSG00000038538	Ubn2	protein_coding	ENSG00000157741	UBN2
7:59002747|59076806	-1.07769	0.211831	0.98735	-0.117333	intron	ENSMUSG00000119746,ENSMUSG00000118699,ENSMUSG00000119687,ENSMUSG00000119726,ENSMUSG00000119446,ENSMUSG00000118792,ENSMUSG00000119444,ENSMUSG00000119705,ENSMUSG00000119258,ENSMUSG00000118878,ENSMUSG00000119224,ENSMUSG00000119465,ENSMUSG00000118924,ENSMUSG00000119937,ENSMUSG00000118834,ENSMUSG00000118965,ENSMUSG00000119817,ENSMUSG00000119773,ENSMUSG00000119739,ENSMUSG00000119750,ENSMUSG00000119550,…	Gm24417,Gm24866,Gm24657,Gm26499,Gm25121,Gm25229,Gm26337,Gm23933,Gm26096,Gm22348,Gm22996,Gm25449,Gm23660,Gm25463,Gm24969,Gm24872,Gm24862,Gm24220,Gm23922,Gm26498,Gm25156,Gm24088,Gm23145,Gm24528,Gm22130,Gm24799,Gm25314,Gm26230,Gm23356,Gm24653,Snhg14,Gm26466,Gm25646,Gm26488	snoRNA,snoRNA,snoRNA,snoRNA,snoRNA,snoRNA,snoRNA,snoRNA,snoRNA,snoRNA,snoRNA,snoRNA,snoRNA,snoRNA,snoRNA,snoRNA,snoRNA,snoRNA,snoRNA,snoRNA,snoRNA,snoRNA,snoRNA,snoRNA,snoRNA,snoRNA,snoRNA,snoRNA,snoRNA,snoRNA,lncRNA,snoRNA,snoRNA,snoRNA
6:125957058|125969927	-1.13109	0.213017	0.98735	-0.335333	exon	ENSMUSG00000038115	Ano2	protein_coding	ENSG00000047617	ANO2
16:17191214|17207321	0.877699	0.213287	0.98735	0.0216667	exon	ENSMUSG00000041720	Pi4ka	protein_coding	ENSG00000241973	PI4KA
17:88316022|88318804	-1.1444	0.213834	0.98735	-0.017	exon	ENSMUSG00000005371	Fbxo11	protein_coding	ENSG00000138081	FBXO11
5:24184486|24196835	1.02721	0.214103	0.98735	0.0463333	exon	ENSMUSG00000028995	Hycc1	protein_coding	ENSG00000122591	HYCC1
12:76078050|76085859	0.669659	0.214225	0.98735	0.0473333	exon	ENSMUSG00000063450	Syne2	protein_coding	ENSG00000054654	SYNE2
1:192662654|192709325	-0.84408	0.214232	0.98735	-0.579333	exon	ENSMUSG00002076180,ENSMUSG00000016200	Gm55962,Syt14	misc_RNA,protein_coding	ENSG00000143469,ENSG00000252697	RN7SKP209,SYT14
5:124076213|124095565	1.14175	0.2153	0.98735	0.362333	exon	ENSMUSG00000061882	Ccdc62	protein_coding	ENSG00000130783	CCDC62
18:39230683|39244953	-0.909517	0.215783	0.98735	0.119667	exon	ENSMUSG00000118193,ENSMUSG00000036452	Arhgap26,Arhgap26	lncRNA,protein_coding	ENSG00000145819	ARHGAP26
14:73499969|73517704	1.37061	0.215878	0.98735	0.0156667	exon	ENSMUSG00000022105	Rb1	protein_coding	ENSG00000139687	RB1
4:149306684|149310813	1.37061	0.215878	0.98735	-0.326333	exon	ENSMUSG00000063077	Kif1b	protein_coding	ENSG00000054523	KIF1B
5:34567925|34623791	-0.568381	0.216043	0.98735	-0.128667	exon	ENSMUSG00000037210	Fam193a	protein_coding	ENSG00000125386	FAM193A
2:91635369|91655697	-0.979208	0.216432	0.98735	-0.054	exon	ENSMUSG00000040506	Ambra1	protein_coding	ENSG00000110497	AMBRA1
6:27760173|27761359	1.388	0.21666	0.98735	0.0153333	exon	ENSMUSG00000024211	Grm8	protein_coding	ENSG00000179603	GRM8
6:30241371|30242576	-1.32214	0.216756	0.98735	-0.0166667	exon	ENSMUSG00000039159	Ube2h	protein_coding	ENSG00000186591	UBE2H
12:4987387|5008231	1.02671	0.216878	0.98735	0.0253333	exon	ENSMUSG00000052812	Atad2b	protein_coding	ENSG00000119778	ATAD2B
7:132549773|132568423	1.04467	0.217016	0.98735	-0.218	intron	ENSMUSG00000030967	Zranb1	protein_coding	ENSG00000019995	ZRANB1
10:68021856|68079059	-1.1296	0.217235	0.98735	-0.0253333	exon	ENSMUSG00000019947	Arid5b	protein_coding	ENSG00000150347	ARID5B
5:124514161|124552590	-1.13895	0.217331	0.98735	-0.019	exon	ENSMUSG00000038095	Sbno1	protein_coding	ENSG00000139697	SBNO1
14:7678599|7698554	-1.12941	0.217513	0.98735	-0.651667	exon	ENSMUSG00000021733	Slc4a7	protein_coding	ENSG00000033867	SLC4A7
5:122729143|122749170	-0.767122	0.217901	0.98735	-0.362333	exon	ENSMUSG00000029469	Ift81	protein_coding	ENSG00000122970	IFT81
3:108534519|108537083	-1.41933	0.218064	0.98735	-0.335	exon	ENSMUSG00000040389	Wdr47	protein_coding	ENSG00000085433	WDR47
10:25354907|25360278	0.816797	0.218587	0.98735	0.00766667	exon	ENSMUSG00000019978	Epb41l2	protein_coding	ENSG00000079819	EPB41L2
X:70161087|70165074	0.816797	0.218587	0.98735	0.0736667	exon	ENSMUSG00000059401	Mamld1	protein_coding	ENSG00000013619	MAMLD1
15:12399265|12419658	-1.18304	0.218803	0.98735	-0.0453333	exon	ENSMUSG00000022197	Pdzd2	protein_coding	ENSG00000133401	PDZD2
10:62850231|62855306	-1.44141	0.218923	0.98735	-0.034	intron	ENSMUSG00000020069	Hnrnph3	protein_coding	ENSG00000096746	HNRNPH3
1:188083234|188092105	1.34263	0.219196	0.98735	0.00866667	exon	ENSMUSG00000026609	Ush2a	protein_coding	ENSG00000042781	USH2A
14:31930114|31939691	1.35378	0.219914	0.98735	0.023	exon	ENSMUSG00000021911	Parg	protein_coding	ENSG00000227345	PARG
4:9281388|9282012	1.35378	0.219914	0.98735	0.068	exon	ENSMUSG00000041216	Clvs1	protein_coding	ENSG00000177182	CLVS1
16:75667656|75685699	0.92631	0.220414	0.98735	0.036	exon	ENSMUSG00000022876	Samsn1	protein_coding	ENSG00000155307	SAMSN1
5:34577345|34597934	1.3592	0.220753	0.98735	0.666667	exon	ENSMUSG00000037210	Fam193a	protein_coding	ENSG00000125386	FAM193A
14:10015444|10058209	-1.13521	0.221017	0.98735	-0.00933333	exon	ENSMUSG00002076656,ENSMUSG00000054423	Gm54788,Cadps	rRNA,protein_coding
X:20025054|20032352	-1.28182	0.221127	0.98735	-0.447	exon	ENSMUSG00000037341	Slc9a7	protein_coding	ENSG00000065923	SLC9A7
X:20028167|20028769	-0.893981	0.221481	0.98735	-0.0386667	exon	ENSMUSG00000037341	Slc9a7	protein_coding	ENSG00000065923	SLC9A7
2:139884014|139899419	-0.811867	0.222077	0.98735	-0.0683333	exon	ENSMUSG00000039033	Tasp1	protein_coding	ENSG00000089123	TASP1
2:37514185|37537297	-0.480751	0.222448	0.98735	-0.0616667	exon	ENSMUSG00000026915	Strbp	protein_coding	ENSG00000165209	STRBP
17:84693939|84723815	1.37276	0.223256	0.98735	0.0206667	exon	ENSMUSG00000024251	Thada	protein_coding	ENSG00000115970	THADA
16:94633158|94634078	-0.828685	0.223988	0.98735	-0.076	exon	ENSMUSG00000043301	Kcnj6	protein_coding	ENSG00000157542	KCNJ6
4:128679763|128688769	-0.898067	0.224118	0.98735	-0.0486667	exon	ENSMUSG00000028799	Zfp362	protein_coding	ENSG00000160094	ZNF362
9:83305076|83311001	0.858043	0.224224	0.98735	-0.0666667	exon	ENSMUSG00000032258	Lca5	protein_coding	ENSG00000135338	LCA5
13:43248225|43250282	1.32367	0.22424	0.98735	0.00766667	exon	ENSMUSG00000054728	Phactr1	protein_coding	ENSG00000112137	PHACTR1
9:56381815|56389923	1.3232	0.224415	0.98735	0.0146667	exon	ENSMUSG00000032329	Hmg20a	protein_coding	ENSG00000140382	HMG20A
13:81642693|81644486	-0.898909	0.224692	0.98735	-0.00733333	exon	ENSMUSG00000069170	Adgrv1	protein_coding	ENSG00000164199	ADGRV1
17:29024903|29040566	-1.39613	0.225517	0.98735	-0.110333	exon	ENSMUSG00000063952	Brpf3	protein_coding	ENSG00000096070	BRPF3
6:86401327|86407395	-1.4213	0.225518	0.98735	-0.0343333	exon	ENSMUSG00000107539,ENSMUSG00000071337	Gm44790,Tia1	protein_coding,protein_coding	ENSG00000116001	TIA1
9:108405788|108422176	0.751181	0.22614	0.98735	-0.0103333	exon	ENSMUSG00000006673,ENSMUSG00000103970,ENSMUSG00000103621	Qrich1,Gm37678,Gm38366	protein_coding,TEC,TEC	ENSG00000198218	QRICH1
11:61784206|61800772	0.928835	0.226289	0.98735	-0.653667	exon	ENSMUSG00000047804	Akap10	protein_coding	ENSG00000108599	AKAP10
19:45619304|45628960	-0.706143	0.226874	0.98735	-0.297333	exon	ENSMUSG00000040913	Fbxw4	protein_coding	ENSG00000107829	FBXW4
14:87047772|87072537	0.906457	0.227628	0.98735	0.00833333	exon	ENSMUSG00000022021	Diaph3	protein_coding	ENSG00000139734	DIAPH3
10:66993686|67025628	-1.0949	0.227691	0.98735	-0.088	exon	ENSMUSG00000037876	Jmjd1c	protein_coding	ENSG00000171988	JMJD1C
6:120358496|120362674	-1.40994	0.228187	0.98735	-0.002	exon	ENSMUSG00000030180	Kdm5a	protein_coding	ENSG00000073614	KDM5A
8:66839092|66840213	0.750563	0.228306	0.98735	-0.127333	exon	ENSMUSG00000036469	Marchf1	protein_coding	ENSG00000145416	MARCHF1
19:42550991|42564640	0.458337	0.228319	0.98735	0.148	exon	ENSMUSG00000025184	R3hcc1l	protein_coding	ENSG00000166024	R3HCC1L
17:86795588|86803539	0.519478	0.228707	0.98735	0.175333	exon	ENSMUSG00000045038	Prkce	protein_coding	ENSG00000171132	PRKCE
6:58845627|58871609	0.569581	0.229007	0.98735	0	exon	ENSMUSG00000029804	Herc3	protein_coding	ENSG00000138641	HERC3
11:106094364|106096287	1.13174	0.229012	0.98735	0.00833333	exon	ENSMUSG00000078622	Ccdc47	protein_coding	ENSG00000108588	CCDC47
3:20128993|20146980	1.01233	0.229109	0.98735	-0.244667	exon	ENSMUSG00000002428	Hltf	protein_coding	ENSG00000071794	HLTF
7:59424288|59437062	1.95149	0.229489	0.98735	0	intron	ENSMUSG00000119234,ENSMUSG00000119504,ENSMUSG00000118730,ENSMUSG00000100826,ENSMUSG00000119553,ENSMUSG00000118916	Gm22941,Gm25074,Gm25157,Snhg14,Gm22631,Gm25474	snoRNA,snoRNA,snoRNA,lncRNA,snoRNA,snoRNA
1:118347170|118347648	0.851348	0.2297	0.98735	0.033	exon	ENSMUSG00000064302	Clasp1	protein_coding	ENSG00000074054	CLASP1
12:51436065|51440693	-0.989891	0.229789	0.98735	-0.0343333	exon	ENSMUSG00000020952	Scfd1	protein_coding	ENSG00000092108	SCFD1
X:140899234|140944927	0.519965	0.229798	0.98735	0	exon	ENSMUSG00000042282	Gucy2f	protein_coding	ENSG00000101890	GUCY2F
1:4296834|4381656	0.57496	0.230884	0.98735	0	exon	ENSMUSG00000025900,ENSMUSG00000102948	Rp1,Gm6101	protein_coding,processed_pseudogene	ENSG00000104237	RP1
8:61539433|61558673	1.39978	0.231337	0.98735	0.0543333	exon	ENSMUSG00000031644	Nek1	protein_coding	ENSG00000137601	NEK1
4:75957518|75984614	-1.22476	0.231481	0.98735	0.289333	exon	ENSMUSG00000028399	Ptprd	protein_coding	ENSG00000153707	PTPRD
14:72800924|72822284	-0.645836	0.231482	0.98735	-0.0253333	exon	ENSMUSG00000033487	Fndc3a	protein_coding	ENSG00000102531	FNDC3A
11:77582368|77584080	1.12951	0.232216	0.98735	0.009	exon	ENSMUSG00000037857	Nufip2	protein_coding	ENSG00000108256	NUFIP2
16:31615684|31631642	0.966361	0.232514	0.98735	0.008	exon	ENSMUSG00000022770	Dlg1	protein_coding	ENSG00000075711	DLG1
16:50082779|50100902	-1.25144	0.23287	0.98735	-0.0176667	exon	ENSMUSG00000022641	Bbx	protein_coding	ENSG00000114439	BBX
19:57740062|57785935	0.571332	0.233534	0.98735	0	exon	ENSMUSG00000054843	Atrnl1	protein_coding	ENSG00000107518	ATRNL1
2:104263513|104265402	-1.1661	0.233863	0.98735	-0.009	exon	ENSMUSG00000027177	Hipk3	protein_coding	ENSG00000110422	HIPK3
9:83280565|83283802	1.39678	0.234365	0.98735	0.0386667	exon	ENSMUSG00000032258	Lca5	protein_coding	ENSG00000135338	LCA5
14:26137358|26149471	-1.00579	0.234418	0.98735	-0.0226667	exon	ENSMUSG00000021870	Slmap	protein_coding	ENSG00000163681	SLMAP
3:132456948|132480357	0.869456	0.234704	0.98735	0.0293333	exon	ENSMUSG00000105719,ENSMUSG00000028030	Gm42872,Tbck	TEC,protein_coding	ENSG00000145348	TBCK
3:55891171|55910362	1.14826	0.234828	0.98735	0.0106667	exon	ENSMUSG00000027799	Nbea	protein_coding	ENSG00000172915	NBEA
14:31085436|31091808	1.1567	0.235386	0.98735	0.0326667	exon	ENSMUSG00000021893	Capn7	protein_coding	ENSG00000131375	CAPN7
1:190617531|190637315	1.17279	0.235556	0.98735	0.0593333	exon	ENSMUSG00000089872	Rps6kc1	protein_coding	ENSG00000136643	RPS6KC1
6:22999199|23016229	-1.18618	0.235721	0.98735	-0.0293333	exon	ENSMUSG00000068748	Ptprz1	protein_coding	ENSG00000106278	PTPRZ1
13:63162840|63181003	-1.23873	0.23607	0.98735	-0.0516667	exon	ENSMUSG00000021458	Aopep	protein_coding	ENSG00000148120	AOPEP
19:16736951|16743904	-1.23966	0.236385	0.98735	-0.0393333	exon	ENSMUSG00000046230	Vps13a	protein_coding	ENSG00000197969	VPS13A
1:179232848|179239350	1.03946	0.236473	0.98735	0.00466667	exon	ENSMUSG00000055067	Smyd3	protein_coding	ENSG00000185420	SMYD3
10:117185216|117203893	0.817578	0.237007	0.98735	0.004	exon	ENSMUSG00000055531	Cpsf6	protein_coding	ENSG00000111605	CPSF6
1:92379733|92398707	-0.998318	0.237421	0.98735	-0.642333	exon	ENSMUSG00000098288,ENSMUSG00000026260	Mir6900,Ndufa10	miRNA,protein_coding	ENSG00000130414	NDUFA10
14:26324203|26338113	1.03348	0.237495	0.98735	0.0846667	exon	ENSMUSG00000040818	Dennd6a	protein_coding	ENSG00000174839	DENND6A
18:31960315|31968534	-0.768821	0.237935	0.98735	-0.0616667	exon	ENSMUSG00000024400	Wdr33	protein_coding	ENSG00000136709	WDR33
6:116110728|116115211	0.744249	0.238676	0.98735	0.338	exon	ENSMUSG00000030126	Tmcc1	protein_coding	ENSG00000172765	TMCC1
1:86006290|86022062	0.851321	0.238962	0.98735	0.0196667	exon	ENSMUSG00000077274,ENSMUSG00000026229	Gm22786,Psmd1	snoRNA,protein_coding	ENSG00000173692	PSMD1
15:39398234|39479906	-0.767985	0.239389	0.98735	0	exon	ENSMUSG00000037386	Rims2	protein_coding	ENSG00000176406	RIMS2
1:134350659|134352660	-1.16936	0.239466	0.98735	-0.0106667	exon	ENSMUSG00000026457	Adipor1	protein_coding	ENSG00000159346	ADIPOR1
11:21661462|21674636	-0.710187	0.241025	0.98735	-0.0213333	exon	ENSMUSG00000020319	Wdpcp	protein_coding	ENSG00000143951	WDPCP
6:35041824|35057161	1.01594	0.241292	0.98735	0.334667	exon	ENSMUSG00000038784	Cnot4	protein_coding	ENSG00000080802	CNOT4
11:79436180|79438708	-1.24033	0.24158	0.98735	-0.0133333	exon	ENSMUSG00000020716	Nf1	protein_coding	ENSG00000196712	NF1
8:78071269|78085263	-0.660026	0.241615	0.98735	0	exon	ENSMUSG00000037148	Arhgap10	protein_coding	ENSG00000071205	ARHGAP10
11:108389070|108422291	-0.828818	0.24203	0.98735	-0.0186667	exon	ENSMUSG00000020728	Cep112	protein_coding	ENSG00000154240	CEP112
6:4905226|5064095	0.668706	0.242116	0.98735	0.111	exon	ENSMUSG00000097385,ENSMUSG00000097396,ENSMUSG00000097464,ENSMUSG00000032827	Gm26814,Gm26556,Gm26736,Ppp1r9a	TEC,TEC,TEC,protein_coding	ENSG00000158528	PPP1R9A
12:4987387|5028588	0.845525	0.242205	0.98735	-0.000333333	exon	ENSMUSG00000052812	Atad2b	protein_coding	ENSG00000119778	ATAD2B
2:146182299|146184669	-0.527529	0.242244	0.98735	0.155	exon	ENSMUSG00000037110	Ralgapa2	protein_coding	ENSG00000188559	RALGAPA2
5:124529985|124536572	0.919842	0.242257	0.98735	0.665333	exon	ENSMUSG00000038095	Sbno1	protein_coding	ENSG00000139697	SBNO1
11:51162627|51164453	0.937094	0.242487	0.98735	0.00933333	exon	ENSMUSG00000020385	Clk4	protein_coding	ENSG00000113240	CLK4
1:55734904|55741292	-1.24327	0.242644	0.98735	-0.074	exon	ENSMUSG00000038349	Plcl1	protein_coding	ENSG00000115896	PLCL1
10:80944582|80954063	-0.911652	0.242681	0.98735	-0.034	exon	ENSMUSG00000035027	Map2k2	protein_coding	ENSG00000126934	MAP2K2
1:63132444|63144918	1.35533	0.243169	0.98735	0.0443333	exon	ENSMUSG00000040865	Ino80d	protein_coding	ENSG00000114933	INO80D
4:84874513|84897758	1.16165	0.243344	0.98735	0.0546667	exon	ENSMUSG00000038070	Cntln	protein_coding	ENSG00000044459	CNTLN
19:36933771|36950418	0.589268	0.243581	0.98735	0.419	exon	ENSMUSG00000040565	Btaf1	protein_coding	ENSG00000095564	BTAF1
15:73128883|73140742	0.557733	0.243614	0.98735	-0.194333	exon	ENSMUSG00000022607	Ptk2	protein_coding	ENSG00000169398	PTK2
17:42688051|42688531	1.29489	0.243684	0.98735	0.102	exon	ENSMUSG00000042256	Ptchd4	protein_coding	ENSG00000244694	PTCHD4
14:75560664|75575010	-0.68624	0.243717	0.98735	-0.0426667	exon	ENSMUSG00000022000	Zc3h13	protein_coding	ENSG00000123200	ZC3H13
14:36640391|36663221	0.895588	0.243835	0.98735	-0.0166667	exon	ENSMUSG00000058690	Ccser2	protein_coding	ENSG00000107771	CCSER2
13:59643147|59648516	0.630189	0.244718	0.98735	0	exon	ENSMUSG00000021557	Agtpbp1	protein_coding	ENSG00000135049	AGTPBP1
6:71529383|71556820	-0.809231	0.244783	0.98735	-0.368333	exon	ENSMUSG00000053119	Chmp3	protein_coding	ENSG00000115561	CHMP3
5:117124064|117140992	-1.26494	0.245019	0.98735	-0.103333	intergenic
1:6822520|6841198	-0.948015	0.245114	0.98735	-0.0816667	exon	ENSMUSG00000033740	St18	protein_coding	ENSG00000147488	ST18
8:47966318|47967912	0.511507	0.245597	0.98735	-0.261667	exon	ENSMUSG00000038102	Trappc11	protein_coding	ENSG00000168538	TRAPPC11
7:61463010|61575168	-0.91045	0.245759	0.98735	0	exon	ENSMUSG00000065568,ENSMUSG00000077107,ENSMUSG00000109394	Mir344,Mir344c,A230057D06Rik	miRNA,miRNA,lncRNA
8:92194945|92201080	1.15674	0.245871	0.98735	0.00566667	exon	ENSMUSG00000055932	Fto	protein_coding	ENSG00000140718	FTO
1:36247023|36260405	-1.20417	0.246031	0.98735	-0.0293333	exon	ENSMUSG00000037470	Uggt1	protein_coding	ENSG00000136731	UGGT1
16:94412278|94460552	1.39531	0.246059	0.98735	0.0173333	exon	ENSMUSG00000022897,ENSMUSG00000081692	Dyrk1a,Gm15971	protein_coding,processed_pseudogene	ENSG00000157540	DYRK1A
3:126832396|126850740	-0.59389	0.246843	0.98735	-0.301667	exon	ENSMUSG00000105322,ENSMUSG00000032826	Gm43751,Ank2	TEC,protein_coding	ENSG00000145362	ANK2
X:83353405|83356232	-1.25566	0.246867	0.98735	0.268333	exon	ENSMUSG00000045103	Dmd	protein_coding	ENSG00000198947	DMD
1:52227838|52259198	-1.02256	0.247425	0.98735	-0.339	exon	ENSMUSG00000026103	Gls	protein_coding	ENSG00000115419	GLS
11:6284533|6292623	-1.23399	0.247629	0.98735	-0.006	exon	ENSMUSG00000020456	Ogdh	protein_coding	ENSG00000105953	OGDH
19:36853585|36866295	-1.23399	0.247629	0.98735	-0.329	exon	ENSMUSG00000024811	Tnks2	protein_coding	ENSG00000107854	TNKS2
5:86164061|86185772	0.840408	0.249114	0.98735	0.037	exon	ENSMUSG00000029253	Cenpc1	protein_coding	ENSG00000145241	CENPC
7:35487143|35500953	1.3169	0.249134	0.98735	-0.022	exon	ENSMUSG00000044452	Zfp507	protein_coding	ENSG00000168813	ZNF507
1:30868924|30902336	-0.708484	0.249375	0.98735	0	exon	ENSMUSG00000103783,ENSMUSG00000048874	Gm37522,Phf3	TEC,protein_coding	ENSG00000118482	PHF3
13:58491680|58502761	1.1927	0.249859	0.98735	0.256	exon	ENSMUSG00000060176	Kif27	protein_coding	ENSG00000165115	KIF27
13:35999892|36000558	0.539201	0.249895	0.98735	0.145	exon	ENSMUSG00000059288	Cdyl	protein_coding	ENSG00000129873,ENSG00000172288,ENSG00000172352,ENSG00000182415	CDY1,CDY1B,CDY2A,CDY2B
13:59679827|59692265	-1.17529	0.250143	0.98735	-0.0126667	exon	ENSMUSG00000021557	Agtpbp1	protein_coding	ENSG00000135049	AGTPBP1
1:192662654|192669190	-0.655981	0.250169	0.98735	-0.230667	exon	ENSMUSG00000016200	Syt14	protein_coding	ENSG00000143469	SYT14
9:101088330|101090761	0.813816	0.250327	0.98735	0.05	exon	ENSMUSG00000043154	Ppp2r3a	protein_coding	ENSG00000073711	PPP2R3A
7:34052815|34070609	-0.566502	0.250599	0.98735	0.319667	exon	ENSMUSG00000066568,ENSMUSG00000108447	Lsm14a,Gm44567	protein_coding,TEC	ENSG00000257103	LSM14A
5:148012990|148020007	1.1745	0.250842	0.98735	0.0323333	exon	ENSMUSG00000029651	Mtus2	protein_coding	ENSG00000132938	MTUS2
1:188460308|188475882	0.743555	0.251282	0.98735	-0.017	exon	ENSMUSG00000026609	Ush2a	protein_coding	ENSG00000042781	USH2A
10:17968593|17970656	-0.764075	0.251484	0.98735	0.0293333	exon	ENSMUSG00000019854	Reps1	protein_coding	ENSG00000135597	REPS1
8:26497215|26503583	-0.738287	0.251541	0.98735	-0.042	exon	ENSMUSG00000015994	Fnta	protein_coding	ENSG00000168522	FNTA
2:31073592|31078825	1.01964	0.251569	0.98735	0.0223333	exon	ENSMUSG00000000194	Gpr107	protein_coding	ENSG00000148358	GPR107
2:49378701|49427180	-0.71892	0.251587	0.98735	-0.0636667	exon	ENSMUSG00000069495	Epc2	protein_coding	ENSG00000135999	EPC2
18:23716141|23735731	-0.823502	0.251723	0.98735	0.217667	exon	ENSMUSG00000024302	Dtna	protein_coding	ENSG00000134769	DTNA
2:69479366|69491442	-1.01277	0.251829	0.98735	0.639667	exon	ENSMUSG00000063145	Bbs5	protein_coding	ENSG00000163093	BBS5
9:32081386|32101357	1.01777	0.251861	0.98735	0	exon	ENSMUSG00000041444	Arhgap32	protein_coding	ENSG00000134909	ARHGAP32
5:65723332|65751891	-0.51996	0.252314	0.98735	-0.097	exon	ENSMUSG00000029203	Ube2k	protein_coding	ENSG00000078140	UBE2K
17:72105952|72117977	0.881915	0.252671	0.98735	-0.276	exon	ENSMUSG00000024059	Clip4	protein_coding	ENSG00000115295	CLIP4
13:92117066|92136158	-0.746285	0.252688	0.98735	-0.306667	exon	ENSMUSG00000021708	Rasgrf2	protein_coding	ENSG00000113319	RASGRF2
9:54281937|54290005	-1.17719	0.25288	0.98735	-0.100667	exon	ENSMUSG00000041268	Dmxl2	protein_coding	ENSG00000104093	DMXL2
14:28665514|28678824	-1.19111	0.253191	0.98735	-0.0293333	exon	ENSMUSG00000021991	Cacna2d3	protein_coding	ENSG00000157445	CACNA2D3
18:73795729|73811110	0.915322	0.253214	0.98735	0.082	exon	ENSMUSG00000024515	Smad4	protein_coding	ENSG00000141646	SMAD4
14:20510227|20515014	1.36244	0.253379	0.98735	0.0206667	exon	ENSMUSG00000021814	Anxa7	protein_coding	ENSG00000138279	ANXA7
9:6967080|6994146	1.01868	0.253832	0.98735	0	exon	ENSMUSG00000047193	Dync2h1	protein_coding	ENSG00000187240	DYNC2H1
11:33233908|33268347	-1.23634	0.253872	0.98735	-0.199667	exon	ENSMUSG00000040594	Ranbp17	protein_coding	ENSG00000204764	RANBP17
X:150330391|150339131	0.644896	0.253926	0.98735	0.191	exon	ENSMUSG00000041229	Phf8	protein_coding	ENSG00000172943	PHF8
6:38561976|38580403	0.711588	0.25408	0.98735	-0.313667	exon	ENSMUSG00000029823	Luc7l2	protein_coding	ENSG00000146963	LUC7L2
12:75134179|75177800	-1.18757	0.254328	0.98735	-0.028	exon	ENSMUSG00000034402	Kcnh5	protein_coding	ENSG00000140015	KCNH5
15:43371041|43377245	-1.39314	0.254511	0.98735	0.0433333	exon	ENSMUSG00000022337	Emc2	protein_coding	ENSG00000104412	EMC2
13:11695852|11702899	-0.904007	0.255327	0.98735	-0.0436667	exon	ENSMUSG00000021313	Ryr2	protein_coding	ENSG00000198626	RYR2
17:71068070|71094204	-1.25786	0.255616	0.98735	-0.346	exon	ENSMUSG00000003279	Dlgap1	protein_coding	ENSG00000170579	DLGAP1
5:141568048|141598995	-0.893394	0.255751	0.98735	0.196	exon	ENSMUSG00000039683	Sdk1	protein_coding	ENSG00000146555	SDK1
1:156697011|156735348	-0.525934	0.256053	0.98735	-0.251667	exon	ENSMUSG00000102960,ENSMUSG00000026594	Gm37943,Ralgps2	TEC,protein_coding	ENSG00000116191	RALGPS2
1:134793516|134807483	1.18073	0.256077	0.98735	0.175667	exon	ENSMUSG00000073557	Ppp1r12b	protein_coding	ENSG00000077157	PPP1R12B
16:37390750|37393154	-1.00695	0.256104	0.98735	-0.148667	intron	ENSMUSG00000022827	Rabl3	protein_coding	ENSG00000144840	RABL3
6:134483159|134519008	1.36421	0.25622	0.98735	0	exon	ENSMUSG00000030201	Lrp6	protein_coding	ENSG00000070018	LRP6
10:82219597|82241000	-0.889872	0.256358	0.98735	-0.091	intron	ENSMUSG00000073427	Gm4924	protein_coding
1:82318040|82320583	1.14531	0.256531	0.98735	0.085	exon	ENSMUSG00000026142	Rhbdd1	protein_coding	ENSG00000144468	RHBDD1
4:83454027|83476267	0.817352	0.257199	0.98735	0.199	exon	ENSMUSG00000052407	Ccdc171	protein_coding	ENSG00000164989	CCDC171
4:121039803|121047455	0.593853	0.257211	0.98735	0.05	exon	ENSMUSG00000049878	Rlf	protein_coding	ENSG00000117000	RLF
6:90666562|90671832	-0.704356	0.257239	0.98735	-0.0193333	exon	ENSMUSG00000034312	Iqsec1	protein_coding	ENSG00000144711	IQSEC1
3:88798120|88809028	1.67794	0.257338	0.98735	0.0343333	exon	ENSMUSG00000054199	Gon4l	protein_coding	ENSG00000116580,ENSG00000163374	GON4L,YY1AP1
6:38547445|38580403	0.85911	0.258844	0.98735	0.004	exon	ENSMUSG00000029823	Luc7l2	protein_coding	ENSG00000146963	LUC7L2
17:66318284|66360086	-0.812212	0.259058	0.98735	-0.0206667	intron	ENSMUSG00000034647	Ankrd12	protein_coding	ENSG00000101745	ANKRD12
19:44072856|44077216	1.02879	0.259105	0.98735	-0.00533333	exon	ENSMUSG00000025199	Chuk	protein_coding	ENSG00000213341	CHUK
2:142675997|142691926	-1.01229	0.26023	0.98735	-0.0583333	exon	ENSMUSG00000038844	Kif16b	protein_coding
19:29720933|29732417	-1.2459	0.261019	0.98735	-0.0143333	exon	ENSMUSG00000046138	9930021J03Rik	protein_coding	ENSG00000183354	BRD10
1:44029671|44031565	-1.00565	0.261654	0.98735	-0.028	intron	ENSMUSG00000041763	Tpp2	protein_coding	ENSG00000134900	TPP2
4:150553152|150584508	1.19836	0.261893	0.98735	0.333333	exon	ENSMUSG00000039852	Rere	protein_coding	ENSG00000142599	RERE
4:40862128|40872624	0.808567	0.261996	0.98735	0.0593333	intergenic
2:158224424|158225083	-0.513275	0.262471	0.98735	-0.0206667	exon	ENSMUSG00000044349	Snhg11	protein_coding
6:58831858|58837397	-0.514817	0.262658	0.98735	-0.326	exon	ENSMUSG00000029804	Herc3	protein_coding	ENSG00000138641	HERC3
12:102977459|102988135	1.15055	0.262789	0.98735	0.168333	exon	ENSMUSG00000021198	Unc79	protein_coding	ENSG00000133958	UNC79
8:66574403|66729364	-1.24558	0.263336	0.98735	-0.028	exon	ENSMUSG00000036469	Marchf1	protein_coding	ENSG00000145416	MARCHF1
6:58845627|58853866	-0.643163	0.263808	0.98735	-0.0106667	exon	ENSMUSG00000029804	Herc3	protein_coding	ENSG00000138641	HERC3
7:41261100|41262675	1.19185	0.26383	0.98735	0.378	exon	ENSMUSG00000091474	2610021A01Rik	protein_coding
13:59652008|59692265	0.858105	0.263893	0.98735	0.0726667	exon	ENSMUSG00000021557	Agtpbp1	protein_coding	ENSG00000135049	AGTPBP1
16:32186162|32194842	1.38641	0.263933	0.98735	0.0186667	exon	ENSMUSG00000053774	Ubxn7	protein_coding	ENSG00000163960	UBXN7
2:69808063|69819240	1.19763	0.264291	0.98735	0.024	exon	ENSMUSG00000044308	Ubr3	protein_coding	ENSG00000144357	UBR3
3:79386794|79389186	-1.01657	0.264705	0.98735	-0.0136667	exon	ENSMUSG00000061175	Fnip2	protein_coding	ENSG00000052795	FNIP2
9:50966491|50972254	-1.41462	0.26482	0.98735	-0.157333	intron	ENSMUSG00000032056	Btg4	protein_coding	ENSG00000137707	BTG4
11:107483532|107504944	-1.23957	0.264871	0.98735	-0.0196667	exon	ENSMUSG00000020721	Helz	protein_coding	ENSG00000198265	HELZ
17:29024903|29043040	-1.23957	0.264871	0.98735	-0.368333	exon	ENSMUSG00000063952	Brpf3	protein_coding	ENSG00000096070	BRPF3
3:103217625|103218829	-0.892456	0.264878	0.98735	-0.0673333	exon	ENSMUSG00000033014	Trim33	protein_coding	ENSG00000197323	TRIM33
6:116250534|116282722	-1.11405	0.265039	0.98735	-0.262	exon	ENSMUSG00000042213	Zfand4	protein_coding	ENSG00000172671	ZFAND4
3:88950426|88950950	1.32744	0.265146	0.98735	0.651	exon	ENSMUSG00000028053	Ash1l	protein_coding	ENSG00000116539	ASH1L
15:61978997|61979314	1.15974	0.265199	0.98735	0.31	exon	ENSMUSG00002075060,ENSMUSG00000097039	Gm54429,Pvt1	misc_RNA,lncRNA
1:139013621|139038223	-0.76854	0.265489	0.98735	-0.458	exon	ENSMUSG00000056268	Dennd1b	protein_coding	ENSG00000213047	DENND1B
1:174435948|174440217	0.525592	0.266802	0.98735	0.0356667	exon	ENSMUSG00000028354	Fmn2	protein_coding	ENSG00000155816	FMN2
3:100539820|100592003	1.1846	0.267042	0.98735	0.0146667	exon	ENSMUSG00000008763,ENSMUSG00000106184	Man1a2,Gm43463	protein_coding,lncRNA	ENSG00000198162	MAN1A2
19:37021922|37152385	1.18431	0.267102	0.98735	-0.613667	exon	ENSMUSG00000039652,ENSMUSG00002075338	Cpeb3,Gm55606	protein_coding,ribozyme	ENSG00000107864	CPEB3
4:144847822|144854986	1.18754	0.26723	0.98735	0.0163333	exon	ENSMUSG00000020220	Vps13d	protein_coding	ENSG00000048707	VPS13D
13:81621002|81636093	-1.02174	0.267764	0.98735	0.038	exon	ENSMUSG00000069170	Adgrv1	protein_coding	ENSG00000164199	ADGRV1
14:6069267|6086701	-1.01282	0.267971	0.98735	0.321333	exon	ENSMUSG00000017485	Top2b	protein_coding	ENSG00000077097	TOP2B
12:69650250|69657600	1.18315	0.268076	0.98735	0.0843333	exon	ENSMUSG00000034801	Sos2	protein_coding	ENSG00000100485	SOS2
4:84889368|84924761	-0.4571	0.269362	0.98735	0.137667	exon	ENSMUSG00000038070	Cntln	protein_coding	ENSG00000044459	CNTLN
19:56558848|56564716	-0.588668	0.269534	0.98735	-0.0236667	exon	ENSMUSG00000025078	Nhlrc2	protein_coding	ENSG00000196865	NHLRC2
8:109518834|109527323	-1.01602	0.270435	0.98735	-0.0883333	exon	ENSMUSG00000038872	Zfhx3	protein_coding	ENSG00000140836	ZFHX3
9:3441055|3477962	0.61738	0.270509	0.98735	-0.0653333	exon	ENSMUSG00000025898	Cwf19l2	protein_coding	ENSG00000152404	CWF19L2
1:16460045|16464434	1.37033	0.270908	0.98735	0.0416667	exon	ENSMUSG00000025920	Stau2	protein_coding	ENSG00000040341	STAU2
16:3955230|3956849	0.931274	0.270977	0.98735	0.0303333	exon	ENSMUSG00000022521	Crebbp	protein_coding	ENSG00000005339	CREBBP
4:109740833|109792895	1.02441	0.271036	0.98735	0.160667	exon	ENSMUSG00000010517	Faf1	protein_coding	ENSG00000185104	FAF1
7:132551314|132575352	-0.651706	0.271125	0.98735	0.316333	exon	ENSMUSG00000030967	Zranb1	protein_coding	ENSG00000019995	ZRANB1
17:27924599|27925066	-1.24118	0.271291	0.98735	-0.004	exon	ENSMUSG00000040276	Pacsin1	protein_coding	ENSG00000124507	PACSIN1
11:31005458|31011586	0.459538	0.271545	0.98735	0.0626667	exon	ENSMUSG00000020305	Asb3	protein_coding	ENSG00000115239	ASB3
13:119566696|119577407	0.558662	0.271696	0.98735	0.0186667	exon	ENSMUSG00000025451	Paip1	protein_coding	ENSG00000172239	PAIP1
5:146205025|146223049	0.620701	0.272157	0.98735	0.0263333	exon	ENSMUSG00000029635	Cdk8	protein_coding	ENSG00000132964	CDK8
3:9009671|9018859	1.35737	0.273941	0.98735	0.00466667	exon	ENSMUSG00000027506	Tpd52	protein_coding	ENSG00000076554	TPD52
14:45572110|45581184	-1.16949	0.274245	0.98735	-0.00966667	exon	ENSMUSG00000021832	Psmc6	protein_coding	ENSG00000100519	PSMC6
12:35135938|35190279	-1.03661	0.274902	0.98735	0.552667	exon	ENSMUSG00000020590	Snx13	protein_coding	ENSG00000071189	SNX13
11:87279445|87288583	-1.03552	0.275	0.98735	-0.029	exon	ENSMUSG00000007646	Rad51c	protein_coding	ENSG00000108384	RAD51C
11:84083905|84086513	0.803378	0.275091	0.98735	0.104667	exon	ENSMUSG00000020532	Acaca	protein_coding	ENSG00000278540	ACACA
19:26624421|26631911	-1.00423	0.275668	0.98735	-0.333333	exon	ENSMUSG00000024921	Smarca2	protein_coding	ENSG00000080503	SMARCA2
10:74814623|74827972	-1.03182	0.275688	0.98735	-0.566667	exon	ENSMUSG00000040009	Gnaz	protein_coding	ENSG00000128266	GNAZ
6:47517611|47535228	0.900012	0.275913	0.98735	0.035	exon	ENSMUSG00000029687	Ezh2	protein_coding	ENSG00000106462	EZH2
19:38512359|38513896	-0.758204	0.276006	0.98735	-0.063	exon	ENSMUSG00000024998	Plce1	protein_coding	ENSG00000138193	PLCE1
1:4331750|4381656	-0.668111	0.276082	0.98735	-0.032	exon	ENSMUSG00000025900	Rp1	protein_coding	ENSG00000104237	RP1
3:121573204|121590134	-1.0302	0.276102	0.98735	-0.0313333	exon	ENSMUSG00000105597,ENSMUSG00000028127	4633401B06Rik,Abcd3	TEC,protein_coding	ENSG00000117528	ABCD3
7:113818761|113822582	0.608159	0.276346	0.98735	0.0916667	exon	ENSMUSG00000030754	Copb1	protein_coding	ENSG00000129083	COPB1
5:146688505|146705827	1.20465	0.276538	0.98735	0.0653333	exon	ENSMUSG00000029640	Usp12	protein_coding	ENSG00000152484	USP12
11:86169296|86174249	0.909065	0.277055	0.98735	0.305	exon	ENSMUSG00000034297	Med13	protein_coding	ENSG00000108510	MED13
1:161681284|161689871	-0.883519	0.277137	0.98735	-0.369667	exon	ENSMUSG00000040297	Suco	protein_coding	ENSG00000094975	SUCO
8:105249279|105250270	-0.883519	0.277137	0.98735	-0.125333	exon	ENSMUSG00000031878	Nae1	protein_coding	ENSG00000159593	NAE1
3:141562110|141586277	0.714184	0.277816	0.98735	0.0783333	exon	ENSMUSG00000052430	Bmpr1b	protein_coding	ENSG00000138696	BMPR1B
1:180560731|180566202	-0.854402	0.278532	0.98735	-0.116333	exon	ENSMUSG00000026499	Acbd3	protein_coding	ENSG00000182827	ACBD3
9:22486407|22490889	-1.25931	0.278597	0.98735	-0.00533333	exon	ENSMUSG00000035919	Bbs9	protein_coding	ENSG00000122507	BBS9
6:11961549|12047943	-0.885978	0.278935	0.98735	-0.0206667	exon	ENSMUSG00000029629	Phf14	protein_coding	ENSG00000106443	PHF14
7:132549773|132562463	0.755937	0.278948	0.98735	0.327333	intron	ENSMUSG00000030967	Zranb1	protein_coding	ENSG00000019995	ZRANB1
9:113590658|113602845	0.948957	0.279005	0.98735	0.0256667	exon	ENSMUSG00000033392	Clasp2	protein_coding	ENSG00000163539	CLASP2
4:74181046|74189606	0.708026	0.279476	0.98735	0.0586667	exon	ENSMUSG00000028397	Kdm4c	protein_coding	ENSG00000107077	KDM4C
8:78037360|78078301	0.779677	0.279678	0.98735	0	exon	ENSMUSG00000037148	Arhgap10	protein_coding	ENSG00000071205	ARHGAP10
8:41728032|41743929	-1.00996	0.279742	0.98735	-0.0213333	exon	ENSMUSG00000031592	Pcm1	protein_coding	ENSG00000078674	PCM1
10:62120058|62122431	1.17861	0.280017	0.98735	-0.00466667	exon	ENSMUSG00000037012	Hk1	protein_coding	ENSG00000156515	HK1
10:89905330|89999166	1.17861	0.280017	0.98735	0.338	exon	ENSMUSG00000058589	Anks1b	protein_coding	ENSG00000185046	ANKS1B
8:46556552|46569435	0.696012	0.280203	0.98735	0.290333	exon	ENSMUSG00000038291	Snx25	protein_coding	ENSG00000109762	SNX25
15:39430339|39479906	-0.365727	0.280233	0.98735	-0.0413333	exon	ENSMUSG00000037386	Rims2	protein_coding	ENSG00000176406	RIMS2
15:35709272|35709959	-1.27099	0.280429	0.98735	-0.0136667	exon	ENSMUSG00000037646	Vps13b	protein_coding	ENSG00000132549	VPS13B
5:67805036|67817511	-1.24156	0.281421	0.98735	0.254	exon	ENSMUSG00000037685	Atp8a1	protein_coding	ENSG00000124406	ATP8A1
7:35537313|35539050	-1.02998	0.281603	0.98735	-0.0516667	intron	ENSMUSG00000044997,ENSMUSG00000100387	E130304I02Rik,Gm28514	lncRNA,lncRNA
17:66283016|66286595	-0.811277	0.2818	0.98735	0.301	exon	ENSMUSG00000034647	Ankrd12	protein_coding	ENSG00000101745	ANKRD12
15:75539269|75542033	-0.898763	0.281822	0.98735	-0.0396667	exon	ENSMUSG00000000934	Top1mt	protein_coding	ENSG00000184428	TOP1MT
11:97268762|97269537	-0.803923	0.281934	0.98735	-0.0123333	exon	ENSMUSG00000038485	Socs7	protein_coding	ENSG00000274211	SOCS7
13:8869899|8887059	0.790785	0.282296	0.98735	-0.253667	exon	ENSMUSG00000021147,ENSMUSG00000114094	Wdr37,Gm48375	protein_coding,TEC	ENSG00000047056	WDR37
2:50323107|50372694	-0.817556	0.282652	0.98735	-0.277	intron	ENSMUSG00000085862	Gm13483	lncRNA
14:52374115|52387950	0.539601	0.282802	0.98735	0.022	exon	ENSMUSG00000057132	Rpgrip1	protein_coding	ENSG00000092200	RPGRIP1
8:71913890|71914616	-1.16941	0.282909	0.98735	-0.0186667	exon	ENSMUSG00000007950	Abhd8	protein_coding	ENSG00000127220	ABHD8
7:127121161|127125077	0.791556	0.283369	0.98735	0.017	exon	ENSMUSG00000053877,ENSMUSG00000107023	Srcap,Gm42715	protein_coding,protein_coding	ENSG00000080603	SRCAP
4:102905407|102917232	1.21074	0.283852	0.98735	0.335	exon	ENSMUSG00000035126	Dnai4	protein_coding	ENSG00000152763	DNAI4
6:22318933|22329607	-0.887879	0.284058	0.98735	-0.00733333	exon	ENSMUSG00000029672	Fam3c	protein_coding	ENSG00000196937	FAM3C
11:71983354|72011008	1.18809	0.284408	0.98735	0.00833333	exon	ENSMUSG00000040543	Pitpnm3	protein_coding	ENSG00000091622	PITPNM3
2:18298765|18321811	1.02502	0.284618	0.98735	0.0256667	exon	ENSMUSG00000026740	Dnajc1	protein_coding	ENSG00000136770	DNAJC1
12:78551391|78684353	1.17986	0.284655	0.98735	0.027	exon	ENSMUSG00000047454	Gphn	protein_coding	ENSG00000171723	GPHN
4:147840577|147891640	1.22882	0.285019	0.98735	-0.0143333	exon	ENSMUSG00000093594,ENSMUSG00000078495	Gm20707,Zfp984	lncRNA,protein_coding	ENSG00000196378	ZNF34
1:136220618|136232194	-1.01185	0.285609	0.98735	-0.0333333	exon	ENSMUSG00000041570	Camsap2	protein_coding	ENSG00000118200	CAMSAP2
16:62647527|62651176	-0.717352	0.286017	0.98735	-0.0266667	exon	ENSMUSG00000022911	Arl13b	protein_coding	ENSG00000169379	ARL13B
12:100339803|100353453	1.04881	0.286035	0.98735	-0.126	exon	ENSMUSG00000033530	Ttc7b	protein_coding	ENSG00000165914	TTC7B
11:60351613|60353460	-1.26086	0.286096	0.98735	-0.0196667	exon	ENSMUSG00000020537	Drg2	protein_coding	ENSG00000108591	DRG2
16:57390013|57392788	0.787495	0.286491	0.98735	0.0823333	exon	ENSMUSG00000043336	Filip1l	protein_coding	ENSG00000168386	FILIP1L
15:12912597|12915530	-1.04136	0.286539	0.98735	-0.0313333	exon	ENSMUSG00000022191	Drosha	protein_coding	ENSG00000113360	DROSHA
11:53259487|53271499	-0.804327	0.286634	0.98735	0.319333	exon	ENSMUSG00000049470	Aff4	protein_coding	ENSG00000072364	AFF4
14:45481612|45501527	-0.838866	0.286643	0.98735	-0.201	intron	ENSMUSG00000049092	Gpr137c	protein_coding	ENSG00000180998	GPR137C
8:13491138|13507094	1.27129	0.28745	0.98735	0.057	exon	ENSMUSG00000038457	Tmem255b	protein_coding	ENSG00000184497	TMEM255B
14:55954625|55956802	-1.03486	0.287812	0.98735	-0.0553333	exon	ENSMUSG00000040472	Rabggta	protein_coding	ENSG00000100949	RABGGTA
5:34577342|34597934	-0.594738	0.287934	0.98735	-0.0313333	intron	ENSMUSG00000037210	Fam193a	protein_coding	ENSG00000125386	FAM193A
3:78873709|78874082	0.38507	0.288022	0.98735	0.022	exon	ENSMUSG00000037096	Gm9762	processed_pseudogene
2:156093696|156096230	-1.23735	0.288123	0.98735	-0.327	exon	ENSMUSG00000038116	Phf20	protein_coding	ENSG00000025293	PHF20
2:156106201|156118588	-1.34097	0.288145	0.98735	-0.295667	exon	ENSMUSG00000038116	Phf20	protein_coding	ENSG00000025293	PHF20
2:68189158|68240485	0.775471	0.288917	0.98735	0.333333	exon	ENSMUSG00000027030,ENSMUSG00000121257	Stk39,Gm57474	protein_coding,lncRNA	ENSG00000198648	STK39
1:138981084|138990709	0.610334	0.289067	0.98735	0	exon	ENSMUSG00000056268	Dennd1b	protein_coding	ENSG00000213047	DENND1B
14:6079784|6086701	-0.688858	0.2892	0.98735	0.269	exon	ENSMUSG00000017485	Top2b	protein_coding	ENSG00000077097	TOP2B
1:22416517|22467787	0.724031	0.28963	0.98735	0.114667	exon	ENSMUSG00000041670	Rims1	protein_coding	ENSG00000079841	RIMS1
5:92378262|92383776	-1.2453	0.289955	0.98735	-0.00466667	exon	ENSMUSG00000029410	Ppef2	protein_coding	ENSG00000156194	PPEF2
9:3441055|3450151	1.00967	0.290308	0.98735	0.211333	exon	ENSMUSG00000025898	Cwf19l2	protein_coding	ENSG00000152404	CWF19L2
5:32977210|32993032	-0.803925	0.290509	0.98735	-0.0503333	exon	ENSMUSG00000054280	Prr14l	protein_coding	ENSG00000183530	PRR14L
1:136201488|136210619	-0.876892	0.290806	0.98735	-0.0143333	exon	ENSMUSG00000041570	Camsap2	protein_coding	ENSG00000118200	CAMSAP2
4:86804395|86818856	1.14765	0.290854	0.98735	0.0866667	exon	ENSMUSG00000038007	Acer2	protein_coding	ENSG00000177076	ACER2
10:25377722|25388979	-1.22562	0.290932	0.98735	0	exon	ENSMUSG00000019978	Epb41l2	protein_coding	ENSG00000079819	EPB41L2
10:74285988|74289933	0.675761	0.291029	0.98735	0.144333	exon	ENSMUSG00000052613	Pcdh15	protein_coding	ENSG00000150275	PCDH15
9:55593164|55767202	0.630839	0.291158	0.98735	0.0153333	exon	ENSMUSG00000034007	Scaper	protein_coding	ENSG00000140386	SCAPER
7:51537660|51547120	-0.736937	0.291189	0.98735	0.0566667	exon	ENSMUSG00000030498	Gas2	protein_coding	ENSG00000148935	GAS2
12:3885027|3923428	-0.631806	0.291239	0.98735	-0.0676667	exon	ENSMUSG00000020661	Dnmt3a	protein_coding	ENSG00000119772	DNMT3A
9:60283236|60301829	-1.03214	0.291798	0.98735	-0.144667	exon	ENSMUSG00000032289,ENSMUSG00000111065	Thsd4,Gm47676	protein_coding,TEC	ENSG00000187720	THSD4
6:58847139|58871609	0.825628	0.291822	0.98735	0.0293333	exon	ENSMUSG00000029804	Herc3	protein_coding	ENSG00000138641	HERC3
1:91312287|91313068	-0.555347	0.292215	0.98735	-0.265	exon	ENSMUSG00000026309	Ilkap	protein_coding	ENSG00000132323	ILKAP
3:152125652|152134469	-0.357837	0.292569	0.98735	-0.178333	exon	ENSMUSG00000039068	Zzz3	protein_coding	ENSG00000036549	ZZZ3
11:29727003|29755814	0.783247	0.292769	0.98735	0.188667	exon	ENSMUSG00000044072	Eml6	protein_coding	ENSG00000214595	EML6
8:41728032|41741858	1.18269	0.292887	0.98735	0.0123333	exon	ENSMUSG00000031592	Pcm1	protein_coding	ENSG00000078674	PCM1
19:4842426|4844037	-1.21219	0.29291	0.98735	0.0236667	exon	ENSMUSG00000094936,ENSMUSG00000096370	Rbm4,Gm21992	protein_coding,protein_coding	ENSG00000173933	RBM4
17:66110155|66123045	-1.04709	0.29315	0.98735	0.0336667	exon	ENSMUSG00000061950	Ppp4r1	protein_coding	ENSG00000154845	PPP4R1
2:166676391|166678377	-0.894315	0.293288	0.98735	-0.376333	exon	ENSMUSG00000074582	Arfgef2	protein_coding	ENSG00000124198	ARFGEF2
6:65858033|65878843	1.00587	0.293618	0.98735	0.039	exon	ENSMUSG00000092394,ENSMUSG00000029913	Gm20445,Prdm5	processed_pseudogene,protein_coding	ENSG00000138738	PRDM5
18:42453829|42459089	1.1904	0.293665	0.98735	0.0383333	exon	ENSMUSG00000024491	Rbm27	protein_coding	ENSG00000091009	RBM27
3:99094797|99112626	1.19005	0.293746	0.98735	0.07	exon	ENSMUSG00000004233	Wars2	protein_coding	ENSG00000116874	WARS2
14:27160556|27202048	-0.75874	0.293763	0.98735	0.609333	exon	ENSMUSG00000040651	Tasor	protein_coding	ENSG00000163946	TASOR
14:70455396|70504955	-0.888819	0.294579	0.98735	-0.306667	exon	ENSMUSG00000115645,ENSMUSG00000022092	Gm49288,Ppp3cc	processed_pseudogene,protein_coding	ENSG00000120910	PPP3CC
19:42550991|42571982	0.653107	0.295159	0.98735	-0.173	exon	ENSMUSG00000025184	R3hcc1l	protein_coding	ENSG00000166024	R3HCC1L
4:133875321|133900191	0.997444	0.295224	0.98735	0.0603333	exon	ENSMUSG00000037443,ENSMUSG00002075514	Cep85,Gm55577	protein_coding,snoRNA	ENSG00000130695	CEP85
7:59381321|59447146	1.38579	0.295255	0.98735	0.0563333	intron	ENSMUSG00000119504,ENSMUSG00000119689,ENSMUSG00000119769,ENSMUSG00000095349,ENSMUSG00000119055,ENSMUSG00000119371,ENSMUSG00000119373,ENSMUSG00000118879,ENSMUSG00000119234,ENSMUSG00000119347,ENSMUSG00000119913,ENSMUSG00000119130,ENSMUSG00000118981,ENSMUSG00000118983,ENSMUSG00000119885,ENSMUSG00000119553,ENSMUSG00000118680,ENSMUSG00000118761,ENSMUSG00000119047,ENSMUSG00000119497,ENSMUSG00000119490,…	Gm25074,Gm23446,Gm22863,Gm26097,Gm22851,Gm24618,Gm23953,Gm26246,Gm22941,Gm25210,Gm25350,Gm23313,Gm22128,Gm24760,Gm23047,Gm22631,Gm26502,Gm25597,Gm22776,Gm26032,Gm22046,Gm25474,Gm25157,Snhg14,Gm25471,Gm26332,Gm22047	snoRNA,snoRNA,snoRNA,snoRNA,snoRNA,snoRNA,snoRNA,snoRNA,snoRNA,snoRNA,snoRNA,snoRNA,snoRNA,snoRNA,snoRNA,snoRNA,snoRNA,snoRNA,snoRNA,snoRNA,snoRNA,snoRNA,snoRNA,lncRNA,snoRNA,snoRNA,snoRNA
4:99100814|99146940	0.731852	0.295539	0.98735	0.0416667	exon	ENSMUSG00000028550	Atg4c	protein_coding	ENSG00000125703	ATG4C
4:131727511|131734749	0.768853	0.295592	0.98735	-0.351	exon	ENSMUSG00000028906	Epb41	protein_coding	ENSG00000159023	EPB41
X:12960163|12991846	-1.22019	0.296182	0.98735	-0.011	exon	ENSMUSG00000031010	Usp9x	protein_coding	ENSG00000124486	USP9X
17:86795588|86866733	-1.04639	0.296583	0.98735	0.322	exon	ENSMUSG00000045038	Prkce	protein_coding	ENSG00000171132	PRKCE
3:35863506|35893363	-0.697745	0.29664	0.98735	0.316	exon	ENSMUSG00000037400	Atp11b	protein_coding	ENSG00000058063	ATP11B
14:36660541|36663221	0.54586	0.296754	0.98735	-0.0676667	exon	ENSMUSG00000058690	Ccser2	protein_coding	ENSG00000107771	CCSER2
5:135237897|135260636	0.776184	0.296827	0.98735	0.0243333	exon	ENSMUSG00000002748	Baz1b	protein_coding	ENSG00000009954	BAZ1B
16:33241691|33277371	1.20336	0.29741	0.98735	0.0153333	exon	ENSMUSG00000022811	Zfp148	protein_coding	ENSG00000163848	ZNF148
2:105662476|105696425	-0.794312	0.297633	0.98735	-0.0333333	exon	ENSMUSG00000027167	Elp4	protein_coding	ENSG00000109911	ELP4
1:66451566|66456025	-0.667838	0.298052	0.98735	0.116	exon	ENSMUSG00000015222	Map2	protein_coding	ENSG00000078018	MAP2
12:4812327|4814147	-0.420584	0.298184	0.98735	-0.0173333	exon	ENSMUSG00000050545	Fam228b	protein_coding	ENSG00000219626	FAM228B
1:60233663|60245575	-0.818813	0.29825	0.98735	-0.0326667	exon	ENSMUSG00000073664	Nbeal1	protein_coding	ENSG00000144426	NBEAL1
7:108647158|108657216	0.908727	0.298333	0.98735	0.0103333	exon	ENSMUSG00000048330	Ric3	protein_coding	ENSG00000166405	RIC3
4:149277030|149283799	1.40428	0.298377	0.98735	0.123	exon	ENSMUSG00000063077	Kif1b	protein_coding	ENSG00000054523	KIF1B
7:59099132|59110185	1.31521	0.298495	0.98735	0.29	intron	ENSMUSG00000119751,ENSMUSG00000077645,ENSMUSG00000119506,ENSMUSG00000100826,ENSMUSG00000119816	Gm22510,Gm24983,Gm25874,Snhg14,Gm25088	snoRNA,snoRNA,snoRNA,lncRNA,snoRNA
9:44668417|44671522	1.21677	0.299963	0.98735	0.092	exon	ENSMUSG00000032096	Arcn1	protein_coding	ENSG00000095139	ARCN1
7:112927546|112932102	-0.890651	0.300354	0.98735	-0.0216667	exon	ENSMUSG00000038187	Btbd10	protein_coding	ENSG00000148925	BTBD10
13:92386335|92402499	-0.803349	0.30039	0.98735	-0.361	exon	ENSMUSG00000014850	Msh3	protein_coding	ENSG00000113318	MSH3
8:55082777|55098393	-0.735939	0.300538	0.98735	-0.01	exon	ENSMUSG00000039375	Wdr17	protein_coding	ENSG00000150627	WDR17
16:17166579|17174080	-0.783607	0.300552	0.98735	0.0486667	exon	ENSMUSG00000041720	Pi4ka	protein_coding	ENSG00000241973	PI4KA
1:64960709|64961641	1.17308	0.300747	0.98735	0.336667	exon	ENSMUSG00000051344	Plekhm3	protein_coding	ENSG00000178385	PLEKHM3
X:149981018|149994026	-0.734056	0.300887	0.98735	-0.071	intron	ENSMUSG00000041245	Wnk3	protein_coding	ENSG00000196632	WNK3
10:88903962|88924155	-1.0337	0.301273	0.98735	-0.478	exon	ENSMUSG00000035189	Ano4	protein_coding	ENSG00000151572	ANO4
16:62623083|62651176	-1.02683	0.301567	0.98735	-0.03	exon	ENSMUSG00000022911	Arl13b	protein_coding	ENSG00000169379	ARL13B
7:132549773|132575352	0.731972	0.301574	0.98735	0	intron	ENSMUSG00000030967	Zranb1	protein_coding	ENSG00000019995	ZRANB1
17:64336285|64344659	1.19191	0.301905	0.98735	-0.0886667	exon	ENSMUSG00000000127	Fer	protein_coding	ENSG00000151422	FER
15:72797355|72808974	-1.47288	0.301926	0.98735	-0.051	exon	ENSMUSG00000047921	Trappc9	protein_coding	ENSG00000167632	TRAPPC9
4:88192335|88197540	1.20224	0.302098	0.98735	0.071	exon	ENSMUSG00000038368	Focad	protein_coding	ENSG00000188352	FOCAD
13:59608283|59648516	1.21196	0.302104	0.98735	0.331	exon	ENSMUSG00000021557	Agtpbp1	protein_coding	ENSG00000135049	AGTPBP1
2:33163573|33214715	1.21196	0.302104	0.98735	0.325667	exon	ENSMUSG00000038831	Ralgps1	protein_coding	ENSG00000136828	RALGPS1
11:86423598|86426286	0.692397	0.302208	0.98735	0.328333	exon	ENSMUSG00000020516	Rps6kb1	protein_coding	ENSG00000108443	RPS6KB1
1:160509611|160551759	1.18173	0.302227	0.98735	0.0646667	exon	ENSMUSG00000026721	Rabgap1l	protein_coding	ENSG00000152061	RABGAP1L
3:51762920|51764497	0.908594	0.302411	0.98735	0.117	exon	ENSMUSG00000061143	Maml3	protein_coding	ENSG00000196782	MAML3
7:61463010|61463938	1.00767	0.302537	0.98735	0.0123333	exon	ENSMUSG00000109394	A230057D06Rik	lncRNA
6:65060788|65076371	1.19546	0.302716	0.98735	0.291	exon	ENSMUSG00000029920	Smarcad1	protein_coding	ENSG00000163104	SMARCAD1
1:143543363|143553593	0.78138	0.302974	0.98735	0.0176667	exon	ENSMUSG00000026361	Cdc73	protein_coding	ENSG00000134371	CDC73
12:98903379|98930866	0.638663	0.303275	0.98735	0.0996667	exon	ENSMUSG00000021013	Ttc8	protein_coding	ENSG00000165533	TTC8
15:8169335|8170843	1.02556	0.303734	0.98735	0.048	exon	ENSMUSG00000022142	Nup155	protein_coding	ENSG00000113569	NUP155
19:37103732|37152385	-1.53688	0.303767	0.98735	-0.230667	exon	ENSMUSG00000039652,ENSMUSG00002075338	Cpeb3,Gm55606	protein_coding,ribozyme	ENSG00000107864	CPEB3
11:21213199|21250318	-1.02401	0.303827	0.98735	-0.0673333	exon	ENSMUSG00000084048,ENSMUSG00000020128	Gm12042,Vps54	processed_pseudogene,protein_coding	ENSG00000143952	VPS54
11:6063243|6075561	0.832737	0.304052	0.98735	0.0116667	exon	ENSMUSG00000053838	Nudcd3	protein_coding	ENSG00000015676	NUDCD3
12:100620306|100620748	-1.05111	0.30438	0.98735	-0.0593333	intron	ENSMUSG00000021180	Rps6ka5	protein_coding	ENSG00000100784	RPS6KA5
5:118731398|118731635	-0.39669	0.304482	0.98735	-0.00733333	exon	ENSMUSG00000018076	Med13l	protein_coding	ENSG00000123066	MED13L
15:68037602|68096792	-1.06707	0.304954	0.98735	0.532333	exon	ENSMUSG00000022335	Zfat	protein_coding	ENSG00000066827	ZFAT
9:82827811|82841904	0.772826	0.305231	0.98735	0.119667	exon	ENSMUSG00000032253	Phip	protein_coding	ENSG00000146247	PHIP
17:32992479|32996501	-0.634887	0.305362	0.98735	-0.029	exon	ENSMUSG00000024298	Zfp871	protein_coding
2:166781555|166783412	0.48004	0.305445	0.98735	0.136333	exon	ENSMUSG00000002718	Cse1l	protein_coding	ENSG00000124207	CSE1L
17:70890063|70900376	0.712442	0.305824	0.98735	0.0516667	intron	ENSMUSG00000003279	Dlgap1	protein_coding	ENSG00000170579	DLGAP1
5:90416191|90445993	0.679448	0.306075	0.98735	-0.0843333	exon	ENSMUSG00000055204	Ankrd17	protein_coding	ENSG00000132466	ANKRD17
9:22798877|22799292	-0.522768	0.306145	0.98735	0.287667	exon	ENSMUSG00000035919	Bbs9	protein_coding	ENSG00000122507	BBS9
5:48547024|48639997	-1.06115	0.306227	0.98735	-0.033	exon	ENSMUSG00000029088	Kcnip4	protein_coding	ENSG00000185774	KCNIP4
12:55755779|55756492	0.903303	0.306446	0.98735	0.0166667	exon	ENSMUSG00000021027	Ralgapa1	protein_coding	ENSG00000174373	RALGAPA1
2:106529633|106614203	-0.813956	0.306496	0.98735	-0.0566667	exon	ENSMUSG00000016386	Mpped2	protein_coding	ENSG00000066382	MPPED2
[truncated: 2,861 more rows]

## Sheet: human_vs_mouse
host genes of differentially expressed circRNAs (p < 0.05) in human retinal organoids and mouse retina
[truncated: 181 more rows]
